# Supplementary material for: Dietary thiols accelerate aging of C. elegans
Source: Nat Commun. 2021 Jul 15;12:4336. doi: 10.1038/s41467-021-24634-3 (PMC8282788; doi:10.1038/s41467-021-24634-3)
Supplement: Supplementary file 4 — Supplementary Data 1 [file 41467_2021_24634_MOESM4_ESM.xlsx]

## Sheet: LB vs DB
List of genes regulated by dead E. coli OP50 diet
List of genes statistically significantly regulated (q-value<0.05) in A8 wt (N2) worms reared on DB versus LB diet. p-values were clculated used Wald test and then adjusted for for multiple testing using the procedure of Benjamini and Hochberg (padj)
Gene	baseMean	log2FoldChange	lfcSE	stat	pvalue	padj	LB 1	LB 2	LB 3	DB 1	DB 2	DB 3
WBGene00003463	217.857	10.0644	1.18758	8.47467	2.35756e-17	2.87982e-16	475.145	463.394	367.532	1.07366	0	0
WBGene00011120	101.374	9.92242	1.19477	8.30486	9.99385e-17	1.16597e-15	211.792	214.292	182.159	0	0	0
WBGene00003464	96.5758	9.84891	1.19545	8.2387	1.74096e-16	1.99737e-15	185.179	212.117	182.159	0	0	0
WBGene00007190	172.027	9.72601	1.19167	8.16166	3.3045e-16	3.69428e-15	409.722	350.265	271.095	0	0	1.08077
WBGene00017112	269.53	9.48148	1.03205	9.18699	4.03985e-20	5.9969e-19	639.256	547.153	428.609	0	0	2.16155
WBGene00018119	72.0269	9.43811	1.2081	7.81235	5.61297e-15	5.64508e-14	191.278	129.446	111.438	0	0	0
WBGene00043147	72.2563	9.43548	1.20222	7.8484	4.21384e-15	4.28602e-14	156.903	155.552	121.082	0	0	0
WBGene00022708	71.0991	9.41424	1.20295	7.82596	5.03815e-15	5.08694e-14	161.893	145.762	118.939	0	0	0
WBGene00003434	132.855	9.35242	1.19621	7.8184	5.35009e-15	5.38976e-14	314.915	288.261	192.874	0	0	1.08077
WBGene00010254	128.867	9.30526	1.19293	7.80032	6.17506e-15	6.18956e-14	273.887	284.998	213.233	0	0	1.08077
WBGene00010510	120.334	9.20964	1.19314	7.71884	1.17392e-14	1.15283e-13	274.996	227.346	218.591	1.07366	0	0
WBGene00015688	435.377	9.16917	0.730423	12.5532	3.81638e-36	1.51071e-34	950.29	907.207	750.066	0	2.53508	2.16155
WBGene00009685	58.4031	9.13246	1.20934	7.55159	4.29991e-14	4.04756e-13	139.716	117.48	93.2225	0	0	0
WBGene00014247	58.3913	9.13194	1.21852	7.49428	6.66634e-14	6.19062e-13	145.815	134.885	69.649	0	0	0
WBGene00018253	55.1455	9.05099	1.21196	7.46804	8.13995e-14	7.50852e-13	136.389	107.69	86.7934	0	0	0
WBGene00007156	54.5539	9.03556	1.21141	7.45872	8.73644e-14	8.03807e-13	134.172	90.2856	102.866	0	0	0
WBGene00014238	105.103	9.0146	1.19571	7.53912	4.73148e-14	4.43982e-13	243.948	204.502	181.087	0	0	1.08077
WBGene00194816	53.7763	9.00863	1.20816	7.45648	8.88653e-14	8.17196e-13	114.212	109.866	98.5801	0	0	0
WBGene00014169	184.575	8.93064	1.03788	8.60465	7.65503e-18	9.76315e-17	448.532	399.215	257.165	0	2.53508	0
WBGene00016742	97.8692	8.90659	1.19565	7.44916	9.39398e-14	8.61651e-13	203.475	211.029	171.444	0	1.26754	0
WBGene00015907	95.3936	8.87936	1.20583	7.36367	1.78917e-13	1.60658e-12	268.898	157.728	144.656	0	0	1.08077
WBGene00007793	48.6546	8.86122	1.21073	7.31892	2.49979e-13	2.20602e-12	96.4705	101.163	94.294	0	0	0
WBGene00011617	48.2072	8.85695	1.2259	7.22485	5.01652e-13	4.30412e-12	124.746	108.778	55.7192	0	0	0
WBGene00013449	93.6036	8.84278	1.19796	7.38153	1.56486e-13	1.41223e-12	196.268	212.117	152.156	0	0	1.08077
WBGene00020991	47.7753	8.83559	1.2126	7.28651	3.18091e-13	2.78925e-12	96.4705	106.602	83.5788	0	0	0
WBGene00017672	47.7303	8.83345	1.2113	7.29254	3.04155e-13	2.67097e-12	94.2528	93.5489	98.5801	0	0	0
WBGene00019026	45.2769	8.75958	1.2189	7.18646	6.64937e-13	5.62968e-12	95.3616	109.866	66.4344	0	0	0
WBGene00014129	44.144	8.73102	1.21982	7.15765	8.20727e-13	6.90952e-12	111.44	84.8467	68.5775	0	0	0
WBGene00011379	85.1029	8.7048	1.19751	7.26907	3.61965e-13	3.15852e-12	175.754	179.483	154.299	0	0	1.08077
WBGene00014127	43.2407	8.69298	1.21571	7.15053	8.64433e-13	7.25024e-12	89.8173	93.5489	76.0781	0	0	0
WBGene00012379	83.3961	8.67503	1.19912	7.2345	4.67235e-13	4.02304e-12	170.764	187.098	141.441	1.07366	0	0
WBGene00016288	81.4601	8.64756	1.20212	7.19361	6.30998e-13	5.34738e-12	199.04	157.728	130.726	0	1.26754	0
WBGene00021993	40.8007	8.62101	1.22693	7.02652	2.11754e-12	1.69896e-11	113.103	65.2667	66.4344	0	0	0
WBGene00020987	40.814	8.61246	1.21877	7.0665	1.58892e-12	1.2957e-11	90.3718	85.9345	68.5775	0	0	0
WBGene00020659	79.0817	8.59794	1.19845	7.17424	7.27101e-13	6.13571e-12	160.23	163.167	150.013	0	0	1.08077
WBGene00015629	78.3149	8.58827	1.20093	7.15137	8.59188e-13	7.20962e-12	179.08	158.816	130.726	0	1.26754	0
WBGene00010547	39.9029	8.58166	1.2193	7.03819	1.94758e-12	1.5701e-11	91.4806	76.1445	71.792	0	0	0
WBGene00021110	39.6792	8.57551	1.22373	7.00766	2.42331e-12	1.92961e-11	96.4705	82.6712	58.9338	0	0	0
WBGene00008661	39.4679	8.5645	1.22201	7.00854	2.40811e-12	1.91921e-11	88.7085	87.0223	61.0768	0	0	0
WBGene00200847	39.01	8.55471	1.23191	6.94427	3.80425e-12	2.98024e-11	106.45	78.32	49.2901	0	0	0
WBGene00009681	846.284	8.53105	0.461762	18.475	3.28173e-76	5.88479e-74	1817.97	1840.52	1404.77	2.14731	10.1403	2.16155
WBGene00010883	38.2164	8.5223	1.22408	6.96219	3.35029e-12	2.63381e-11	94.2528	73.9689	61.0768	0	0	0
WBGene00013657	37.7004	8.503	1.22886	6.91944	4.53441e-12	3.51691e-11	95.3616	79.4078	51.4331	0	0	0
WBGene00003467	137.275	8.50038	1.03599	8.20506	2.3048e-16	2.61581e-15	265.017	311.105	245.379	2.14731	0	0
WBGene00016675	37.5526	8.4892	1.22785	6.9139	4.71514e-12	3.64919e-11	78.1744	94.6367	52.5046	0	0	0
WBGene00021386	36.6784	8.45452	1.22105	6.92398	4.3913e-12	3.41477e-11	74.2934	75.0567	70.7205	0	0	0
WBGene00020105	69.2026	8.4089	1.20249	6.9929	2.69258e-12	2.13171e-11	153.022	120.743	140.369	0	0	1.08077
WBGene00010869	69.1733	8.40818	1.20302	6.98924	2.76378e-12	2.18423e-11	153.577	143.587	116.796	0	0	1.08077
WBGene00011795	254.599	8.39424	0.735444	11.4138	3.5668e-30	1.01202e-28	551.656	543.889	427.538	0	1.26754	3.24232
WBGene00013475	35.0978	8.38575	1.22387	6.85183	7.29105e-12	5.54466e-11	62.6504	76.1445	71.792	0	0	0
WBGene00007610	125.791	8.38194	1.04334	8.03377	9.45258e-16	1.01438e-14	307.153	265.418	180.016	0	0	2.16155
WBGene00015331	34.8589	8.36981	1.22971	6.80635	1.00105e-11	7.54553e-11	50.453	79.4078	79.2927	0	0	0
WBGene00009489	34.4554	8.36786	1.22651	6.8225	8.94702e-12	6.76098e-11	75.9566	75.0567	55.7192	0	0	0
WBGene00045306	33.6562	8.33875	1.22853	6.78756	1.14043e-11	8.54581e-11	82.0553	63.0912	56.7907	0	0	0
WBGene00007688	122.525	8.33595	1.03567	8.04883	8.35872e-16	9.00773e-15	248.938	255.628	228.234	0	1.26754	1.08077
WBGene00021113	304.055	8.32595	0.655806	12.6958	6.24246e-37	2.5557e-35	623.177	615.683	579.694	0	2.53508	3.24232
WBGene00019949	64.9059	8.31721	1.20451	6.90504	5.01909e-12	3.87774e-11	147.478	129.446	111.438	1.07366	0	0
WBGene00020890	65.013	8.31257	1.20253	6.91256	4.75995e-12	3.68229e-11	127.518	132.709	128.583	0	1.26754	0
WBGene00013299	32.0656	8.26507	1.22822	6.72932	1.70452e-11	1.2568e-10	71.5212	57.6523	63.2199	0	0	0
WBGene00015944	32.1288	8.26378	1.22708	6.73449	1.64509e-11	1.21548e-10	65.4225	60.9156	66.4344	0	0	0
WBGene00013474	403.008	8.24996	0.557198	14.8061	1.337e-49	1.00736e-47	877.66	814.746	717.92	4.29462	1.26754	2.16155
WBGene00014158	229.355	8.24295	0.739534	11.1461	7.47773e-29	1.97774e-27	526.152	491.676	353.603	0	2.53508	2.16155
WBGene00020042	31.5406	8.2419	1.22943	6.70384	2.03015e-11	1.48409e-10	71.5212	62.0034	55.7192	0	0	0
WBGene00013526	61.8001	8.2384	1.20426	6.84106	7.861e-12	5.9705e-11	116.984	133.797	118.939	0	0	1.08077
WBGene00022754	331.044	8.2274	1.26658	6.49577	8.26084e-11	5.63459e-10	869.898	559.118	550.763	0	0	6.48465
WBGene00003446	60.888	8.22471	1.2126	6.78271	1.17942e-11	8.81962e-11	142.488	140.323	81.4357	0	0	1.08077
WBGene00017059	60.848	8.22012	1.20797	6.80489	1.01129e-11	7.61634e-11	130.291	139.236	94.294	0	1.26754	0
WBGene00022888	112.832	8.22006	1.03872	7.91366	2.49936e-15	2.59667e-14	250.047	233.872	190.731	1.07366	1.26754	0
WBGene00007274	59.4599	8.18958	1.20606	6.79038	1.11835e-11	8.39791e-11	134.172	110.953	110.367	0	1.26754	0
WBGene00255375	275.329	8.18685	0.660951	12.3865	3.09358e-35	1.17281e-33	630.939	551.504	463.969	4.29462	1.26754	0
WBGene00235106	29.5778	8.15323	1.23655	6.59351	4.29537e-11	3.0277e-10	73.7389	57.6523	46.0755	0	0	0
WBGene00017550	58.119	8.14868	1.20628	6.75522	1.42617e-11	1.05985e-10	109.777	129.446	108.224	0	1.26754	0
WBGene00050956	57.2478	8.13447	1.20793	6.73425	1.6478e-11	1.21698e-10	128.627	95.7245	117.868	0	1.26754	0
WBGene00003449	29.243	8.1281	1.23214	6.59675	4.20281e-11	2.96362e-10	59.8782	62.0034	53.5761	0	0	0
WBGene00044388	56.9796	8.12355	1.20667	6.73223	1.67083e-11	1.23247e-10	116.984	121.831	101.795	0	1.26754	0
WBGene00007987	209.302	8.10288	0.735832	11.0119	3.34979e-28	8.36608e-27	404.732	468.833	377.176	0	5.07016	0
WBGene00007081	55.9208	8.09914	1.21124	6.68664	2.28355e-11	1.65716e-10	121.42	129.446	83.5788	0	0	1.08077
WBGene00013087	28.6959	8.09828	1.23497	6.55747	5.47273e-11	3.81559e-10	55.4428	67.4423	49.2901	0	0	0
WBGene00017542	518.582	8.09728	0.47172	17.1654	4.82021e-66	6.04448e-64	1184.26	1063.85	851.861	4.29462	5.07016	2.16155
WBGene00008001	28.5956	8.09058	1.23722	6.53931	6.1803e-11	4.28558e-10	51.5618	71.7934	48.2185	0	0	0
WBGene00007763	54.233	8.05649	1.20822	6.66806	2.59212e-11	1.87125e-10	120.311	100.076	103.938	1.07366	0	0
WBGene00010373	27.5364	8.04791	1.23763	6.50268	7.89039e-11	5.39628e-10	64.8681	46.7745	53.5761	0	0	0
WBGene00003424	148.676	8.03603	0.851197	9.44086	3.69732e-21	5.85175e-20	337.092	280.647	271.095	3.22097	0	0
WBGene00019024	53.5187	8.03322	1.21089	6.63417	3.26327e-11	2.33228e-10	109.222	125.095	85.7218	1.07366	0	0
WBGene00007570	26.7818	8.00644	1.24299	6.44129	1.18465e-10	7.97416e-10	61.5415	38.0722	61.0768	0	0	0
WBGene00003432	194.644	8.00276	0.738392	10.8381	2.27157e-27	5.35267e-26	371.467	445.989	346.102	2.14731	0	2.16155
WBGene00010324	26.4794	7.99948	1.26438	6.3268	2.50303e-10	1.63752e-09	80.9465	52.2134	25.7165	0	0	0
WBGene00008074	96.2658	7.99295	1.04338	7.66065	1.84998e-14	1.78354e-13	230.642	187.098	157.514	1.07366	1.26754	0
WBGene00004966	26.5984	7.99183	1.2369	6.46116	1.03905e-10	7.01248e-10	54.8884	51.1256	53.5761	0	0	0
WBGene00015855	51.6411	7.9826	1.21002	6.5971	4.19283e-11	2.95775e-10	109.777	109.866	88.9364	0	1.26754	0
WBGene00010728	50.8319	7.95821	1.20911	6.58187	4.64564e-11	3.25922e-10	102.015	102.251	99.6516	1.07366	0	0
WBGene00020860	92.9302	7.94275	1.0452	7.59923	2.97894e-14	2.83086e-13	230.088	175.132	150.013	0	1.26754	1.08077
WBGene00014168	25.6098	7.93447	1.24126	6.39229	1.63424e-10	1.08498e-09	49.8985	59.8278	43.9324	0	0	0
WBGene00016707	49.1339	7.91666	1.21522	6.51457	7.28995e-11	5.01048e-10	118.648	100.076	75.0066	1.07366	0	0
WBGene00003469	180.644	7.9021	0.742823	10.6379	1.98481e-26	4.44339e-25	425.801	366.581	287.168	1.07366	0	3.24232
WBGene00020905	135.796	7.89716	0.855425	9.23186	2.65971e-20	4.00117e-19	308.262	298.051	204.661	0	3.80262	0
WBGene00050915	48.3753	7.89265	1.21337	6.50474	7.78301e-11	5.32894e-10	111.994	96.8123	80.3642	0	0	1.08077
WBGene00014665	24.5093	7.87423	1.242	6.33997	2.29816e-10	1.50899e-09	51.0074	45.6867	50.3616	0	0	0
WBGene00020841	175.514	7.85414	0.738552	10.6345	2.05902e-26	4.59806e-25	374.239	369.845	304.313	1.07366	2.53508	1.08077
WBGene00199297	24.2161	7.85292	1.24289	6.31826	2.6453e-10	1.72493e-09	46.0175	46.7745	52.5046	0	0	0
WBGene00003465	87.3258	7.85282	1.04365	7.5244	5.29613e-14	4.94379e-13	197.931	160.991	162.871	0	0	2.16155
WBGene00007301	480.036	7.84575	0.447865	17.5181	1.04225e-68	1.43767e-66	1001.85	1018.16	847.575	1.07366	5.07016	6.48465
WBGene00017851	427.761	7.82838	1.73056	4.52361	6.07929e-06	2.34237e-05	928.667	926.787	699.704	0	11.4079	0
WBGene00022707	85.5413	7.82298	1.05107	7.4429	9.85021e-14	9.01194e-13	199.594	193.625	117.868	0	0	2.16155
WBGene00013495	23.5042	7.81426	1.24589	6.27202	3.56396e-10	2.29475e-09	49.3441	40.2478	51.4331	0	0	0
WBGene00003452	84.51	7.8068	1.0551	7.39914	1.37068e-13	1.24262e-12	232.305	159.903	112.51	1.07366	1.26754	0
WBGene00014174	23.1219	7.80233	1.25528	6.21561	5.11254e-10	3.24754e-09	63.2048	34.8089	40.7179	0	0	0
WBGene00014048	23.2303	7.78993	1.2483	6.24045	4.36306e-10	2.78627e-09	41.0277	56.5645	41.7894	0	0	0
WBGene00012871	22.9627	7.78434	1.25486	6.20333	5.52793e-10	3.4953e-09	52.6707	30.4578	54.6477	0	0	0
WBGene00008556	22.9928	7.78322	1.24772	6.23795	4.43338e-10	2.83017e-09	49.3441	50.0378	38.5748	0	0	0
WBGene00006409	82.9036	7.77169	1.04406	7.44372	9.78901e-14	8.96051e-13	176.308	178.396	140.369	0	1.26754	1.08077
WBGene00014197	123.672	7.76904	0.853675	9.1007	8.97478e-20	1.30207e-18	276.66	236.048	226.091	1.07366	0	2.16155
WBGene00006051	336.893	7.7625	0.683403	11.3586	6.72202e-30	1.88933e-28	808.356	711.407	491.829	0	7.60524	2.16155
WBGene00044448	22.5289	7.75329	1.24782	6.21349	5.18198e-10	3.29048e-09	47.6808	46.7745	40.7179	0	0	0
WBGene00018178	43.7763	7.74637	1.21767	6.36166	1.99584e-10	1.31869e-09	100.351	92.4612	68.5775	0	1.26754	0
WBGene00006044	161.787	7.74251	0.741542	10.4411	1.60951e-25	3.41965e-24	373.684	298.051	294.669	1.07366	0	3.24232
WBGene00020414	726.869	7.73703	0.355654	21.7544	6.28206e-105	2.56022e-102	1623.37	1479.38	1238.68	5.36828	2.53508	11.8885
WBGene00194894	22.1217	7.73601	1.25517	6.16329	7.12479e-10	4.45784e-09	57.1061	41.3356	34.2887	0	0	0
WBGene00007735	21.5617	7.68969	1.2625	6.09083	1.12327e-09	6.86288e-09	46.0175	56.5645	26.7881	0	0	0
WBGene00010900	155.61	7.68284	0.740764	10.3715	3.34194e-25	6.92005e-24	344.854	307.841	276.453	0	1.26754	3.24232
WBGene00006053	506.367	7.68253	0.415935	18.4705	3.56807e-76	6.33491e-74	1132.7	1030.13	860.433	5.36828	6.3377	3.24232
WBGene00016946	21.3606	7.67592	1.2548	6.11726	9.51954e-10	5.86411e-09	44.9087	50.0378	33.2172	0	0	0
WBGene00010933	77.6034	7.66969	1.0439	7.34718	2.02431e-13	1.80866e-12	153.022	169.693	140.369	0	2.53508	0
WBGene00006048	41.6277	7.66801	1.21702	6.30066	2.96375e-10	1.92767e-09	81.5009	73.9689	93.2225	1.07366	0	0
WBGene00194984	21.0858	7.65972	1.25327	6.11181	9.85059e-10	6.05141e-09	46.572	43.5111	36.4318	0	0	0
WBGene00045355	152.696	7.65864	0.744811	10.2827	8.43604e-25	1.70932e-23	354.28	313.28	244.307	2.14731	0	2.16155
WBGene00006052	153.234	7.65481	0.748393	10.2283	1.48039e-24	2.96608e-23	314.361	378.547	221.805	1.07366	2.53508	1.08077
WBGene00001424	20.9704	7.64577	1.25304	6.1018	1.04881e-09	6.42543e-09	40.4732	46.7745	38.5748	0	0	0
WBGene00007209	75.5195	7.64359	1.0517	7.26782	3.65346e-13	3.18492e-12	178.526	160.991	111.438	0	0	2.16155
WBGene00013656	20.6806	7.63964	1.26393	6.04436	1.50004e-09	9.02945e-09	54.8884	41.3356	27.8596	0	0	0
WBGene00020598	20.7872	7.63474	1.25274	6.09443	1.09825e-09	6.71685e-09	41.5821	42.4234	40.7179	0	0	0
WBGene00020350	40.3951	7.63273	1.22157	6.2483	4.14944e-10	2.65552e-09	96.4705	82.6712	62.1483	0	0	1.08077
WBGene00013070	20.5379	7.61702	1.2592	6.04907	1.45682e-09	8.78106e-09	41.0277	51.1256	31.0742	0	0	0
WBGene00009321	111.393	7.61448	0.85695	8.88556	6.36001e-19	8.70593e-18	246.72	236.048	182.159	0	1.26754	2.16155
WBGene00023424	73.956	7.61288	1.05171	7.23857	4.53452e-13	3.90928e-12	171.318	159.903	110.367	2.14731	0	0
WBGene00001487	73.2881	7.59943	1.04968	7.23974	4.49544e-13	3.87746e-12	166.883	116.392	154.299	1.07366	0	1.08077
WBGene00007320	181.978	7.58662	0.668349	11.3513	7.30875e-30	2.04782e-28	430.236	365.494	290.383	3.22097	2.53508	0
WBGene00007714	19.9194	7.58646	1.26931	5.97685	2.27491e-09	1.34633e-08	53.7795	25.0189	40.7179	0	0	0
WBGene00009470	108.875	7.58166	0.858654	8.8297	1.04956e-18	1.41296e-17	244.503	233.872	171.444	0	1.26754	2.16155
WBGene00018347	38.9612	7.57283	1.21944	6.21009	5.29546e-10	3.35779e-09	78.1744	85.9345	68.5775	0	0	1.08077
WBGene00012207	251.996	7.56798	0.563167	13.4382	3.60879e-41	1.84367e-39	568.289	498.203	437.181	1.07366	5.07016	2.16155
WBGene00018580	38.292	7.55364	1.22311	6.17579	6.58353e-10	4.13071e-09	88.1541	81.5834	58.9338	0	0	1.08077
WBGene00012912	38.2866	7.55358	1.22231	6.17974	6.42053e-10	4.03126e-09	88.1541	79.4078	61.0768	0	0	1.08077
WBGene00015051	142.095	7.54458	0.74035	10.1906	2.1852e-24	4.32505e-23	303.272	279.559	264.666	0	5.07016	0
WBGene00002208	38.0677	7.53766	1.22492	6.15361	7.57412e-10	4.71267e-09	73.7389	95.7245	57.8622	0	0	1.08077
WBGene00005013	38.0016	7.53268	1.22262	6.16111	7.22358e-10	4.51335e-09	70.4124	64.1789	92.151	0	1.26754	0
WBGene00017386	139.642	7.52461	0.746914	10.0743	7.17905e-24	1.37244e-22	342.082	224.082	266.809	1.07366	3.80262	0
WBGene00008724	139.785	7.52452	0.745097	10.0987	5.59742e-24	1.07928e-22	324.895	283.91	225.02	0	3.80262	1.08077
WBGene00015026	37.4899	7.51885	1.22418	6.14194	8.15214e-10	5.05478e-09	80.9465	85.9345	56.7907	0	1.26754	0
WBGene00002206	69.5762	7.51735	1.05066	7.15489	8.37373e-13	7.04304e-12	149.141	158.816	107.152	0	1.26754	1.08077
WBGene00012250	18.9688	7.50693	1.2636	5.94091	2.8344e-09	1.65829e-08	41.5821	29.37	42.8609	0	0	0
WBGene00020282	37.0978	7.50663	1.22343	6.1357	8.47845e-10	5.25166e-09	83.1642	79.4078	58.9338	0	0	1.08077
WBGene00009031	379.245	7.50574	0.45643	16.4444	9.19453e-61	1.01151e-58	861.027	808.219	593.624	5.36828	5.07016	2.16155
WBGene00219764	18.9198	7.50201	1.26828	5.91508	3.31707e-09	1.9254e-08	41.0277	46.7745	25.7165	0	0	0
WBGene00003457	206.081	7.49748	0.608949	12.3122	7.78966e-35	2.89801e-33	447.978	439.462	341.816	0	5.07016	2.16155
WBGene00015024	342.486	7.49611	0.473772	15.8222	2.18701e-56	2.11986e-54	783.961	658.106	601.124	2.14731	6.3377	3.24232
WBGene00006644	18.6536	7.48929	1.26619	5.91482	3.32241e-09	1.92745e-08	47.1264	33.7211	31.0742	0	0	0
WBGene00015661	18.5799	7.48619	1.27039	5.89284	3.79617e-09	2.18532e-08	49.8985	33.7211	27.8596	0	0	0
WBGene00010300	36.4037	7.48274	1.2271	6.09792	1.07457e-09	6.57877e-09	88.7085	75.0567	53.5761	0	0	1.08077
WBGene00022162	36.2589	7.47586	1.22377	6.10886	1.00347e-09	6.15396e-09	84.8275	62.0034	69.649	1.07366	0	0
WBGene00022143	36.073	7.46941	1.22737	6.08569	1.15993e-09	7.07718e-09	89.8173	70.7056	54.6477	0	1.26754	0
WBGene00001605	18.4209	7.45946	1.26204	5.91066	3.40745e-09	1.97487e-08	36.0378	36.9845	37.5033	0	0	0
WBGene00010651	216.688	7.45433	1.40011	5.32411	1.01449e-07	4.92335e-07	469.601	429.672	393.249	0	7.60524	0
WBGene00006047	18.0558	7.44629	1.28068	5.81433	6.08769e-09	3.42961e-08	51.0074	35.8967	21.4305	0	0	0
WBGene00007888	17.8992	7.42463	1.26576	5.86573	4.4717e-09	2.55534e-08	40.4732	32.6334	34.2887	0	0	0
WBGene00022778	17.8309	7.42222	1.26884	5.84963	4.9266e-09	2.80635e-08	43.2454	34.8089	28.9311	0	0	0
WBGene00011918	161.916	7.41344	0.664822	11.151	7.07969e-29	1.878e-27	337.092	336.124	292.526	3.22097	2.53508	0
WBGene00015422	34.4578	7.39958	1.22615	6.03481	1.59154e-09	9.55458e-09	77.0655	72.8812	55.7192	0	0	1.08077
WBGene00013524	17.689	7.39583	1.2683	5.83129	5.50005e-09	3.11224e-08	30.4935	42.4234	33.2172	0	0	0
WBGene00003470	95.3636	7.38505	0.86325	8.55493	1.1794e-17	1.48309e-16	208.465	219.731	140.369	0	2.53508	1.08077
WBGene00077548	17.122	7.36499	1.27842	5.76102	8.36066e-09	4.63012e-08	43.2454	36.9845	22.502	0	0	0
WBGene00012402	17.1836	7.3604	1.27687	5.76442	8.1937e-09	4.54608e-08	34.929	44.5989	23.5735	0	0	0
WBGene00013116	17.0727	7.35669	1.27178	5.78455	7.27072e-09	4.06037e-08	38.81	27.1945	36.4318	0	0	0
WBGene00016826	33.4603	7.35427	1.23079	5.97523	2.29763e-09	1.35842e-08	70.9668	80.4956	48.2185	0	0	1.08077
WBGene00004971	16.9916	7.35413	1.27984	5.74612	9.13148e-09	5.02596e-08	42.691	21.7556	37.5033	0	0	0
WBGene00019096	16.9038	7.34541	1.27431	5.76422	8.20364e-09	4.55019e-08	41.0277	26.1067	34.2887	0	0	0
WBGene00006056	307.957	7.34511	0.477905	15.3694	2.6262e-53	2.26409e-51	667.531	672.247	497.187	4.29462	0	6.48465
WBGene00044300	32.975	7.34168	1.23256	5.95645	2.57772e-09	1.51454e-08	86.4908	53.3011	56.7907	0	1.26754	0
WBGene00009269	33.0252	7.33967	1.23092	5.96276	2.4802e-09	1.46011e-08	77.0655	71.7934	48.2185	1.07366	0	0
WBGene00017114	92.3856	7.33426	0.859323	8.53492	1.40254e-17	1.74777e-16	174.645	212.117	163.943	1.07366	2.53508	0
WBGene00020802	60.8934	7.3261	1.05116	6.96953	3.18e-12	2.50434e-11	123.637	113.129	126.44	1.07366	0	1.08077
WBGene00020356	152.449	7.32288	0.668482	10.9545	6.32365e-28	1.55337e-26	327.113	331.772	249.665	1.07366	5.07016	0
WBGene00015908	60.3575	7.31596	1.05573	6.92974	4.216e-12	3.28274e-11	145.815	121.831	92.151	0	1.26754	1.08077
WBGene00020070	16.528	7.31008	1.27489	5.7339	9.81456e-09	5.37717e-08	37.7011	26.1067	35.3603	0	0	0
WBGene00010679	90.3596	7.30925	0.859244	8.50661	1.79093e-17	2.21482e-16	201.812	162.079	174.658	1.07366	2.53508	0
WBGene00009755	32.4145	7.30922	1.22682	5.95788	2.55524e-09	1.50231e-08	69.3035	58.74	65.3629	0	0	1.08077
WBGene00013823	16.5473	7.30693	1.27834	5.71595	1.09096e-08	5.939e-08	34.3745	41.3356	23.5735	0	0	0
WBGene00020597	16.4562	7.30602	1.27461	5.73199	9.9261e-09	5.4333e-08	39.3644	29.37	30.0026	0	0	0
WBGene00015627	119.949	7.29903	0.745906	9.78546	1.29998e-22	2.27427e-21	253.374	261.067	200.375	1.07366	3.80262	0
WBGene00012754	16.4313	7.29834	1.2727	5.73452	9.7787e-09	5.35916e-08	34.929	29.37	34.2887	0	0	0
WBGene00044003	16.2027	7.28986	1.28337	5.68023	1.34514e-08	7.2654e-08	44.3542	23.9311	28.9311	0	0	0
WBGene00010633	209.808	7.28767	0.682051	10.6849	1.19729e-26	2.70401e-25	576.605	283.91	390.034	2.14731	5.07016	1.08077
WBGene00013854	172.531	7.28454	1.3161	5.53496	3.11303e-08	1.6078e-07	451.304	348.089	229.306	0	0	6.48465
WBGene00016730	31.9447	7.28447	1.2268	5.93778	2.88914e-09	1.68756e-08	63.2048	63.0912	64.2914	0	0	1.08077
WBGene00016447	413.463	7.28059	0.408572	17.8196	4.98013e-71	7.56811e-69	962.487	847.379	654.7	6.44193	7.60524	2.16155
WBGene00009463	16.1763	7.28006	1.27556	5.70736	1.1474e-08	6.23678e-08	37.7011	28.2822	31.0742	0	0	0
WBGene00013473	293.416	7.27133	0.475641	15.2875	9.27015e-53	7.76786e-51	607.099	645.053	497.187	3.22097	2.53508	5.40387
WBGene00012087	204.677	7.26751	0.566432	12.8303	1.10904e-37	4.73509e-36	462.393	356.791	400.75	0	3.80262	4.3231
WBGene00010246	116.264	7.26295	0.748217	9.70701	2.81484e-22	4.80722e-21	262.244	232.785	198.232	0	0	4.3231
WBGene00003435	261.625	7.25774	0.503992	14.4005	5.13592e-47	3.51517e-45	589.911	551.504	417.894	5.36828	5.07016	0
WBGene00001603	231.087	7.24651	0.53957	13.4302	4.02575e-41	2.05085e-39	520.608	527.573	328.958	1.07366	5.07016	3.24232
WBGene00015630	86.6692	7.24517	0.858614	8.43822	3.22211e-17	3.90134e-16	178.526	166.43	171.444	0	2.53508	1.08077
WBGene00017902	15.7329	7.24194	1.27934	5.66068	1.50773e-08	8.08753e-08	38.2555	28.2822	27.8596	0	0	0
WBGene00077685	15.8077	7.24185	1.27647	5.67335	1.40029e-08	7.54736e-08	33.2657	33.7211	27.8596	0	0	0
WBGene00015987	30.7572	7.23974	1.23399	5.86692	4.43963e-09	2.53863e-08	76.5111	58.74	48.2185	1.07366	0	0
WBGene00019151	114.155	7.23183	0.747052	9.6805	3.64929e-22	6.19688e-21	228.979	251.277	200.375	3.22097	0	1.08077
WBGene00015094	113.529	7.22646	0.750482	9.62909	6.02624e-22	1.00711e-20	260.581	237.136	178.944	0	1.26754	3.24232
WBGene00016161	113.771	7.22132	0.748365	9.64946	4.94174e-22	8.32068e-21	253.928	240.399	183.23	0	5.07016	0
WBGene00021398	541.276	7.21998	0.417663	17.2866	5.93616e-67	7.60337e-65	1253.56	1107.36	864.719	2.14731	10.1403	9.72697
WBGene00009941	15.5213	7.21731	1.28004	5.63837	1.71668e-08	9.16449e-08	33.8201	25.0189	34.2887	0	0	0
WBGene00020713	376.806	7.20949	0.645351	11.1714	5.62749e-29	1.51066e-27	944.191	651.579	649.343	1.07366	11.4079	3.24232
WBGene00006553	55.6154	7.20637	1.06387	6.7737	1.25528e-11	9.35951e-11	149.141	88.1101	94.294	2.14731	0	0
WBGene00044062	15.2112	7.19996	1.29036	5.57979	2.40814e-08	1.26081e-07	42.691	23.9311	24.645	0	0	0
WBGene00021207	83.3508	7.1924	0.863032	8.33388	7.82369e-17	9.1936e-16	191.832	166.43	138.226	0	2.53508	1.08077
WBGene00015572	55.1403	7.1899	1.05981	6.78413	1.1679e-11	8.74075e-11	134.172	109.866	84.6503	1.07366	0	1.08077
WBGene00011176	741.827	7.1769	0.292833	24.5085	1.19822e-132	8.9527e-130	1603.96	1485.91	1330.83	5.36828	7.60524	17.2924
WBGene00010486	109.665	7.17236	0.749164	9.57382	1.03027e-21	1.69337e-20	255.591	214.292	183.23	1.07366	3.80262	0
WBGene00013956	190.877	7.16337	0.57382	12.4837	9.16672e-36	3.55796e-34	438.553	415.531	282.882	2.14731	5.07016	1.08077
WBGene00011008	14.9048	7.16144	1.28293	5.58211	2.3762e-08	1.24554e-07	34.3745	27.1945	27.8596	0	0	0
WBGene00016541	270.667	7.15374	0.478654	14.9455	1.66549e-50	1.30417e-48	637.038	500.378	474.685	4.29462	7.60524	0
WBGene00013476	14.8693	7.14683	1.28226	5.57363	2.49483e-08	1.30353e-07	26.6125	30.4578	32.1457	0	0	0
WBGene00007307	454.047	7.13184	0.374795	19.0287	9.876e-81	2.01246e-78	998.525	1008.37	697.561	6.44193	10.1403	3.24232
WBGene00008658	28.5132	7.12622	1.23832	5.75476	8.6766e-09	4.7962e-08	68.1946	59.8278	41.7894	0	1.26754	0
WBGene00019642	52.809	7.12579	1.05818	6.734	1.65067e-11	1.2186e-10	122.529	96.8123	95.3655	2.14731	0	0
WBGene00009344	238.603	7.12526	0.505788	14.0874	4.53661e-45	2.80519e-43	538.35	506.905	376.105	4.29462	3.80262	2.16155
WBGene00019257	52.7441	7.12056	1.05705	6.73628	1.62493e-11	1.20158e-10	113.658	90.2856	110.367	1.07366	0	1.08077
WBGene00022621	105.397	7.1187	0.752324	9.46228	3.01307e-21	4.79418e-20	257.255	194.712	175.73	2.14731	2.53508	0
WBGene00194703	158.037	7.11249	0.618416	11.5012	1.30166e-30	3.78305e-29	364.814	339.387	236.807	2.14731	5.07016	0
WBGene00006449	564.198	7.09996	0.64521	11.0041	3.65157e-28	9.08183e-27	1133.81	1207.43	1019.02	1.07366	15.2105	8.6462
WBGene00015917	78.022	7.09615	0.866577	8.18871	2.64043e-16	2.97974e-15	153.577	181.659	129.654	0	0	3.24232
WBGene00011748	286.439	7.09468	0.458429	15.4761	5.03321e-54	4.46809e-52	644.245	599.366	461.826	0	8.87278	4.3231
WBGene00003466	27.9524	7.08991	1.23362	5.74723	9.07184e-09	4.9962e-08	54.3339	57.6523	54.6477	0	0	1.08077
WBGene00016125	27.7395	7.08968	1.23802	5.72664	1.02437e-08	5.5969e-08	68.1946	48.95	48.2185	1.07366	0	0
WBGene00016680	51.9206	7.0865	1.05445	6.72057	1.8102e-11	1.3298e-10	107.005	107.69	94.294	0	2.53508	0
WBGene00022094	14.306	7.08621	1.29001	5.49313	3.94877e-08	2.00935e-07	22.1771	29.37	34.2887	0	0	0
WBGene00015034	27.5632	7.07893	1.23835	5.71641	1.08795e-08	5.92444e-08	65.9769	54.3889	43.9324	0	0	1.08077
WBGene00008660	51.5235	7.07489	1.06158	6.6645	2.65567e-11	1.91328e-10	94.8072	131.621	80.3642	0	1.26754	1.08077
WBGene00044475	27.2884	7.06073	1.23666	5.7095	1.13307e-08	6.16079e-08	62.0959	47.8623	52.5046	0	1.26754	0
WBGene00077696	13.9569	7.05113	1.29164	5.45905	4.78701e-08	2.41125e-07	22.1771	32.6334	28.9311	0	0	0
WBGene00019406	201.783	7.04732	0.530903	13.2742	3.2666e-40	1.58315e-38	430.791	411.18	358.96	0	7.60524	2.16155
WBGene00022652	13.7455	7.04541	1.29863	5.42525	5.78742e-08	2.89807e-07	32.7113	31.5456	18.2159	0	0	0
WBGene00006057	200.001	7.04071	0.532144	13.2308	5.82328e-40	2.78461e-38	409.168	430.76	351.46	4.29462	0	4.3231
WBGene00022617	26.8142	7.03532	1.23779	5.6838	1.31738e-08	7.124e-08	59.3238	55.4767	45.004	0	0	1.08077
WBGene00019119	13.6476	7.03496	1.29559	5.42991	5.63837e-08	2.82423e-07	32.1568	29.37	20.3589	0	0	0
WBGene00007613	49.4922	7.03144	1.06391	6.60906	3.86761e-11	2.74018e-10	116.43	104.427	73.9351	0	0	2.16155
WBGene00018158	74.4006	7.02741	0.8637	8.1364	4.07199e-16	4.5213e-15	158.012	139.236	145.727	0	1.26754	2.16155
WBGene00007584	222.232	7.02238	0.502507	13.9747	2.22485e-44	1.32545e-42	479.58	460.13	383.605	3.22097	2.53508	4.3231
WBGene00044122	26.6438	7.02019	1.23754	5.67268	1.40583e-08	7.57264e-08	53.7795	58.74	46.0755	0	1.26754	0
WBGene00011336	73.5332	7.01716	0.876679	8.00425	1.20195e-15	1.27686e-14	192.387	144.675	100.723	2.14731	1.26754	0
WBGene00016058	13.2745	7.01509	1.36974	5.12146	3.03186e-07	1.38788e-06	54.8884	7.61445	17.1444	0	0	0
WBGene00017058	13.3799	7.01317	1.30123	5.38963	7.06047e-08	3.4994e-07	36.0378	20.6678	23.5735	0	0	0
WBGene00016414	48.734	6.9944	1.05625	6.62194	3.54509e-11	2.52627e-10	100.906	96.8123	92.151	0	2.53508	0
WBGene00011401	121.224	6.99194	0.672945	10.3901	2.7519e-25	5.73804e-24	276.66	205.59	238.95	1.07366	5.07016	0
WBGene00021608	13.3258	6.99067	1.29472	5.39939	6.6868e-08	3.32339e-07	24.9493	23.9311	31.0742	0	0	0
WBGene00007337	96.5668	6.98378	0.750772	9.30213	1.37653e-20	2.10435e-19	220.108	184.922	169.301	0	5.07016	0
WBGene00017055	13.1848	6.98069	1.29984	5.37044	7.85451e-08	3.87262e-07	28.2758	31.5456	19.2874	0	0	0
WBGene00012609	13.1805	6.97663	1.30331	5.35301	8.6503e-08	4.24629e-07	26.0581	34.8089	18.2159	0	0	0
WBGene00022008	13.0867	6.97517	1.29811	5.37334	7.72908e-08	3.81707e-07	31.048	21.7556	25.7165	0	0	0
WBGene00011910	440.846	6.97122	0.573989	12.1452	6.08212e-34	2.13017e-32	873.224	971.386	778.997	6.44193	13.9429	1.08077
WBGene00021288	191.221	6.96817	0.534736	13.031	8.14866e-39	3.6714e-37	391.981	429.672	316.099	1.07366	6.3377	2.16155
WBGene00010466	47.1514	6.96355	1.07023	6.5066	7.68718e-11	5.27138e-10	115.875	63.0912	101.795	2.14731	0	0
WBGene00011911	117.908	6.95958	0.675598	10.3014	6.94709e-25	1.41402e-23	265.571	239.311	197.16	0	0	5.40387
WBGene00011133	47.0913	6.9568	1.06292	6.54496	5.95101e-11	4.13458e-10	104.232	100.076	76.0781	0	0	2.16155
WBGene00004455	12.9751	6.94927	1.299	5.34972	8.80884e-08	4.31703e-07	22.7315	31.5456	23.5735	0	0	0
WBGene00003460	12.9103	6.94853	1.30399	5.32867	9.89369e-08	4.81187e-07	26.6125	32.6334	18.2159	0	0	0
WBGene00022751	616.156	6.94602	0.37796	18.3777	1.98238e-75	3.35359e-73	1453.71	1222.66	990.087	7.51559	16.478	6.48465
WBGene00009695	47.0727	6.94243	1.06703	6.50629	7.70276e-11	5.27914e-10	84.2731	125.095	70.7205	0	1.26754	1.08077
WBGene00007308	827.045	6.94223	0.692949	10.0184	1.2655e-23	2.40391e-22	1808.54	1825.29	1287.97	3.22097	25.3508	11.8885
WBGene00008153	12.7411	6.93938	1.30349	5.32371	1.01674e-07	4.93295e-07	32.1568	23.9311	20.3589	0	0	0
WBGene00014062	25.0742	6.93806	1.24067	5.59219	2.24218e-08	1.18047e-07	55.4428	46.7745	47.147	0	0	1.08077
WBGene00013085	25.2203	6.93474	1.24461	5.5718	2.52127e-08	1.31697e-07	42.1365	64.1789	43.9324	1.07366	0	0
WBGene00011467	46.3788	6.93094	1.06001	6.53857	6.21091e-11	4.30348e-10	93.6983	89.1978	93.2225	1.07366	0	1.08077
WBGene00007159	162.318	6.93022	0.573524	12.0836	1.29004e-33	4.43159e-32	350.953	357.879	257.165	4.29462	2.53508	1.08077
WBGene00018296	12.7938	6.92951	1.29992	5.33071	9.78312e-08	4.76197e-07	22.7315	30.4578	23.5735	0	0	0
WBGene00000021	12.6534	6.92669	1.3072	5.29887	1.16519e-07	5.61821e-07	30.4935	28.2822	17.1444	0	0	0
WBGene00020084	116.215	6.92626	0.672405	10.3007	6.99337e-25	1.42183e-23	238.404	252.365	200.375	1.07366	5.07016	0
WBGene00020990	323.276	6.92115	0.406356	17.0322	4.73639e-65	5.77775e-63	665.868	700.529	557.192	0	6.3377	9.72697
WBGene00020072	12.561	6.9156	1.3077	5.28838	1.23408e-07	5.93761e-07	29.9391	28.2822	17.1444	0	0	0
WBGene00014241	24.4532	6.88813	1.24487	5.5332	3.14442e-08	1.62215e-07	38.81	50.0378	56.7907	0	0	1.08077
WBGene00013858	120.528	6.88475	1.26779	5.43051	5.61933e-08	2.81626e-07	305.49	206.678	204.661	0	6.3377	0
WBGene00011466	134.886	6.88326	0.617195	11.1525	6.96378e-29	1.84999e-27	294.401	286.086	221.805	3.22097	3.80262	0
WBGene00009759	24.1629	6.87984	1.24385	5.53108	3.18259e-08	1.64089e-07	48.7897	54.3889	40.7179	0	0	1.08077
WBGene00014239	24.2106	6.87822	1.24246	5.53596	3.09532e-08	1.59912e-07	43.7998	48.95	51.4331	0	0	1.08077
WBGene00021537	12.1759	6.87102	1.30697	5.25721	1.46259e-07	6.95498e-07	28.8303	19.58	24.645	0	0	0
WBGene00007563	44.5707	6.86687	1.06065	6.4742	9.53146e-11	6.45461e-10	98.6882	79.4078	86.7934	0	2.53508	0
WBGene00019084	23.5912	6.8574	1.25311	5.47231	4.44209e-08	2.24698e-07	62.6504	44.5989	33.2172	0	0	1.08077
WBGene00016351	352.662	6.85476	0.383587	17.8702	2.01315e-71	3.08545e-69	766.22	753.83	577.551	6.44193	7.60524	4.3231
WBGene00003431	131.339	6.85377	0.62955	10.8868	1.33272e-27	3.18645e-26	341.528	251.277	188.588	4.29462	1.26754	1.08077
WBGene00021996	311.71	6.8528	0.539034	12.7131	5.00105e-37	2.06633e-35	778.417	618.946	456.469	1.07366	8.87278	6.48465
WBGene00018196	43.7894	6.84642	1.06855	6.4072	1.48214e-10	9.89126e-10	99.2426	100.076	61.0768	1.07366	1.26754	0
WBGene00011173	152.705	6.84384	0.572066	11.9634	5.52712e-33	1.85257e-31	332.657	316.544	259.309	4.29462	1.26754	2.16155
WBGene00009708	108.945	6.84189	0.677341	10.1011	5.46226e-24	1.05435e-22	241.731	231.697	174.658	1.07366	1.26754	3.24232
WBGene00015305	43.0772	6.8258	1.06698	6.3973	1.58153e-10	1.05115e-09	90.9262	96.8123	68.5775	2.14731	0	0
WBGene00011808	43.2	6.82499	1.06685	6.39732	1.58124e-10	1.05115e-09	107.559	82.6712	66.4344	0	2.53508	0
WBGene00044177	150.336	6.81596	0.571156	11.9336	7.90503e-33	2.6202e-31	328.776	302.402	262.523	0	5.07016	3.24232
WBGene00011919	63.3384	6.80399	0.876968	7.75853	8.59165e-15	8.52603e-14	158.566	119.656	98.5801	2.14731	0	1.08077
WBGene00194700	105.505	6.79752	0.678548	10.0177	1.27381e-23	2.41457e-22	245.057	206.678	175.73	4.29462	1.26754	0
WBGene00009630	11.6152	6.79741	1.31093	5.1852	2.15784e-07	1.00845e-06	24.3948	19.58	25.7165	0	0	0
WBGene00021151	11.4355	6.7795	1.32272	5.12544	2.96848e-07	1.3614e-06	26.6125	14.1411	27.8596	0	0	0
WBGene00044393	11.4394	6.77604	1.31173	5.16574	2.39489e-07	1.11199e-06	24.3948	20.6678	23.5735	0	0	0
WBGene00010612	41.4874	6.76806	1.06572	6.35068	2.14364e-10	1.41012e-09	81.5009	89.1978	76.0781	2.14731	0	0
WBGene00018004	40.9594	6.76192	1.07413	6.29526	3.06883e-10	1.99234e-09	107.559	68.53	67.5059	0	0	2.16155
WBGene00016807	22.1799	6.76168	1.24952	5.4114	6.25323e-08	3.12e-07	51.0074	42.4234	38.5748	1.07366	0	0
WBGene00008950	124.239	6.75876	0.615862	10.9745	5.06955e-28	1.25216e-26	263.908	248.013	226.091	0	6.3377	1.08077
WBGene00015032	22.2446	6.75628	1.25029	5.40378	6.52503e-08	3.24748e-07	41.5821	53.3011	37.5033	0	0	1.08077
WBGene00021889	22.2291	6.74917	1.24959	5.4011	6.62325e-08	3.29454e-07	37.1467	44.5989	50.3616	0	1.26754	0
WBGene00012249	21.8231	6.73759	1.25146	5.38379	7.29329e-08	3.60781e-07	49.8985	44.5989	35.3603	0	0	1.08077
WBGene00008383	81.4472	6.73645	0.755278	8.91917	4.69803e-19	6.5084e-18	165.22	179.483	139.298	2.14731	2.53508	0
WBGene00018098	11.057	6.72655	1.33018	5.05687	4.262e-07	1.91113e-06	23.286	13.0533	30.0026	0	0	0
WBGene00009079	60.242	6.72634	0.875801	7.68022	1.58815e-14	1.54272e-13	148.587	104.427	105.009	0	1.26754	2.16155
WBGene00008590	100.187	6.72089	0.687206	9.78003	1.37165e-22	2.39731e-21	209.574	243.662	142.513	4.29462	0	1.08077
WBGene00012595	380.101	6.7158	0.367637	18.2675	1.50276e-74	2.49513e-72	927.004	795.166	536.833	7.51559	7.60524	6.48465
WBGene00009581	79.7001	6.70952	0.754984	8.88697	6.27985e-19	8.60935e-18	157.458	165.342	151.085	1.07366	0	3.24232
WBGene00077569	21.3813	6.70428	1.25091	5.35953	8.34378e-08	4.10144e-07	47.1264	40.2478	39.6463	0	1.26754	0
WBGene00018528	21.1988	6.6995	1.25546	5.3363	9.48649e-08	4.62763e-07	52.6707	39.16	34.2887	1.07366	0	0
WBGene00009459	78.7465	6.69569	0.756618	8.8495	8.79129e-19	1.19158e-17	169.101	150.113	148.942	0	0	4.3231
WBGene00016440	888.028	6.69471	0.298785	22.4064	3.40599e-111	1.52691e-108	1970.99	1768.73	1537.64	9.6629	15.2105	25.9386
WBGene00022064	21.1144	6.69114	1.25853	5.31662	1.0571e-07	5.11767e-07	52.1162	29.37	43.9324	0	1.26754	0
WBGene00021010	59.081	6.68908	0.874297	7.65081	1.99717e-14	1.92028e-13	118.648	135.972	96.4371	0	1.26754	2.16155
WBGene00016413	10.6532	6.67916	1.33017	5.02127	5.13311e-07	2.27952e-06	26.0581	23.9311	13.9298	0	0	0
WBGene00011114	97.8002	6.67824	0.676845	9.86672	5.80331e-23	1.04799e-21	218.999	180.571	181.087	1.07366	5.07016	0
WBGene00022732	78.5578	6.67665	0.754116	8.8536	8.47382e-19	1.15028e-17	155.24	163.167	147.87	0	5.07016	0
WBGene00022890	20.905	6.67631	1.25386	5.32461	1.01171e-07	4.91121e-07	48.7897	36.9845	38.5748	0	0	1.08077
WBGene00020370	20.7985	6.66393	1.25226	5.32151	1.02907e-07	4.99142e-07	43.7998	41.3356	38.5748	0	0	1.08077
WBGene00017922	20.8361	6.66177	1.25512	5.3077	1.11018e-07	5.36309e-07	41.5821	48.95	33.2172	0	1.26754	0
WBGene00016357	154.313	6.65726	0.535291	12.4367	1.65143e-35	6.31416e-34	311.589	325.246	279.667	2.14731	5.07016	2.16155
WBGene00021006	38.2508	6.65618	1.07448	6.19481	5.83546e-10	3.68326e-09	99.797	62.0034	65.3629	1.07366	1.26754	0
WBGene00018548	210.555	6.65351	0.465485	14.2937	2.39472e-46	1.58458e-44	472.927	444.901	333.244	1.07366	2.53508	8.6462
WBGene00014857	20.4007	6.64864	1.26397	5.26012	1.43963e-07	6.85485e-07	56.5517	32.6334	32.1457	1.07366	0	0
WBGene00020840	356.585	6.64046	0.730945	9.08477	1.03923e-19	1.50165e-18	805.03	728.812	583.98	1.07366	15.2105	5.40387
WBGene00009185	170.797	6.63688	0.506823	13.0951	3.51402e-39	1.59932e-37	343.745	370.932	300.026	3.22097	2.53508	4.3231
WBGene00044474	10.2933	6.63118	1.33703	4.95964	7.06232e-07	3.07681e-06	26.0581	22.8433	12.8583	0	0	0
WBGene00022007	10.2331	6.62398	1.39142	4.76058	1.93039e-06	7.93029e-06	28.8303	28.2822	4.28609	0	0	0
WBGene00003438	112.6	6.61935	0.622639	10.6311	2.13526e-26	4.76237e-25	257.809	227.346	183.23	2.14731	5.07016	0
WBGene00009893	20.0407	6.6109	1.25917	5.25021	1.51929e-07	7.21883e-07	45.4631	43.5111	30.0026	0	1.26754	0
WBGene00003448	55.0069	6.60123	0.888151	7.43256	1.06514e-13	9.69551e-13	145.26	103.339	78.2212	3.22097	0	0
WBGene00017910	19.6845	6.5989	1.27096	5.19208	2.0796e-07	9.73158e-07	57.6605	29.37	30.0026	1.07366	0	0
WBGene00044447	92.3704	6.59748	0.679036	9.71596	2.5782e-22	4.40928e-21	182.407	201.239	165.015	4.29462	1.26754	0
WBGene00021969	313.583	6.58917	0.371718	17.7262	2.63119e-70	3.7746e-68	635.929	672.247	552.906	2.14731	13.9429	4.3231
WBGene00019372	9.91956	6.58501	1.36073	4.83933	1.30279e-06	5.47368e-06	29.3847	8.70223	21.4305	0	0	0
WBGene00012741	54.307	6.5736	0.8752	7.51096	5.8694e-14	5.45903e-13	115.321	104.427	102.866	2.14731	0	1.08077
WBGene00013771	499.998	6.57225	0.555088	11.84	2.42393e-32	7.66595e-31	1031.79	1099.74	836.859	2.14731	16.478	12.9693
WBGene00009411	10.0034	6.57054	1.40211	4.68618	2.78358e-06	1.12045e-05	14.4151	40.2478	5.35761	0	0	0
WBGene00018081	19.2973	6.56464	1.26433	5.1922	2.07828e-07	9.72796e-07	49.8985	34.8089	30.0026	1.07366	0	0
WBGene00016053	71.8137	6.56377	0.761643	8.6179	6.81919e-18	8.74065e-17	160.784	146.85	118.939	2.14731	0	2.16155
WBGene00012809	323.929	6.55962	0.361311	18.155	1.17171e-73	1.9101e-71	698.025	650.492	574.336	6.44193	8.87278	5.40387
WBGene00012173	35.681	6.55565	1.08664	6.03298	1.60966e-09	9.64836e-09	82.0553	87.0223	42.8609	2.14731	0	0
WBGene00007080	35.3471	6.53742	1.07513	6.08057	1.19758e-09	7.29271e-09	73.7389	78.32	57.8622	0	0	2.16155
WBGene00013713	210.669	6.528	0.445767	14.6444	1.46269e-48	1.06622e-46	485.679	415.531	349.316	6.44193	3.80262	3.24232
WBGene00077579	9.61234	6.52393	1.34087	4.86544	1.14203e-06	4.8322e-06	19.9594	14.1411	23.5735	0	0	0
WBGene00007457	87.56	6.5235	0.684352	9.53238	1.53723e-21	2.48787e-20	206.247	174.045	139.298	1.07366	2.53508	2.16155
WBGene00013068	9.62779	6.52322	1.33754	4.87704	1.0769e-06	4.58149e-06	18.8506	22.8433	16.0728	0	0	0
WBGene00013700	208.127	6.50797	0.451941	14.4	5.17282e-47	3.52696e-45	435.226	487.325	312.885	2.14731	2.53508	8.6462
WBGene00015192	9.45432	6.50553	1.33973	4.85586	1.19867e-06	5.0611e-06	22.1771	17.4045	17.1444	0	0	0
WBGene00014997	34.7498	6.49884	1.07036	6.07165	1.26601e-09	7.69041e-09	70.9668	70.7056	64.2914	0	2.53508	0
WBGene00003429	137.803	6.49642	0.540148	12.0271	2.55963e-33	8.66025e-32	311.034	257.803	248.593	1.07366	5.07016	3.24232
WBGene00012761	18.3031	6.49059	1.27196	5.10284	3.34592e-07	1.52187e-06	50.453	28.2822	30.0026	0	0	1.08077
WBGene00017056	9.35108	6.48905	1.34628	4.81997	1.43578e-06	6.0043e-06	21.6227	13.0533	21.4305	0	0	0
WBGene00015997	34.1343	6.48568	1.07455	6.03572	1.58255e-09	9.50376e-09	68.7491	69.6178	64.2914	2.14731	0	0
WBGene00003426	68.1173	6.48133	0.76235	8.50177	1.8672e-17	2.30437e-16	156.903	116.392	130.726	2.14731	2.53508	0
WBGene00011290	33.7938	6.47166	1.07635	6.01259	1.82587e-09	1.08812e-08	69.8579	72.8812	57.8622	0	0	2.16155
WBGene00012169	151.269	6.46734	0.511228	12.6506	1.11036e-36	4.48445e-35	335.429	281.735	280.739	2.14731	0	7.56542
WBGene00012785	18.1656	6.45984	1.26335	5.11325	3.16659e-07	1.4445e-06	34.3745	32.6334	40.7179	0	1.26754	0
WBGene00017179	50.3614	6.45946	0.877652	7.35994	1.83996e-13	1.65053e-12	107.559	102.251	88.9364	1.07366	1.26754	1.08077
WBGene00008312	50.4742	6.45918	0.877013	7.36498	1.7718e-13	1.59178e-12	110.331	92.4612	96.4371	0	2.53508	1.08077
WBGene00044384	9.16627	6.45874	1.34866	4.789	1.67615e-06	6.9399e-06	20.5138	13.0533	21.4305	0	0	0
WBGene00019169	67.0533	6.45636	0.762347	8.46906	2.47389e-17	3.01576e-16	149.141	135.972	112.51	0	2.53508	2.16155
WBGene00010247	18.0618	6.45464	1.26284	5.11122	3.20077e-07	1.45935e-06	34.929	38.0722	34.2887	0	0	1.08077
WBGene00015992	100.667	6.45437	0.623562	10.3508	4.15004e-25	8.54403e-24	195.159	227.346	174.658	3.22097	2.53508	1.08077
WBGene00015994	66.0874	6.44651	0.774076	8.32801	8.22156e-17	9.64849e-16	164.111	133.797	94.294	0	0	4.3231
WBGene00044684	49.6884	6.44503	0.896809	7.18662	6.6413e-13	5.6255e-12	126.964	110.953	56.7907	1.07366	1.26754	1.08077
WBGene00020380	9.07929	6.44413	1.34574	4.78855	1.67995e-06	6.95402e-06	19.9594	15.2289	19.2874	0	0	0
WBGene00013785	99.2405	6.44218	0.622704	10.3455	4.3863e-25	9.02008e-24	210.128	183.835	195.017	3.22097	0	3.24232
WBGene00219671	9.01016	6.43683	1.35169	4.76206	1.91627e-06	7.87949e-06	21.6227	19.58	12.8583	0	0	0
WBGene00019165	65.7799	6.42858	0.762903	8.42647	3.56255e-17	4.29326e-16	146.923	131.621	111.438	0	2.53508	2.16155
WBGene00008125	8.93833	6.42781	1.37593	4.67161	2.98846e-06	1.19672e-05	23.286	22.8433	7.50066	0	0	0
WBGene00016085	65.8475	6.42685	0.762206	8.4319	3.40085e-17	4.10667e-16	135.835	112.041	142.513	0	2.53508	2.16155
WBGene00016399	114.672	6.42613	0.58232	11.0354	2.57941e-28	6.47816e-27	273.887	211.029	195.017	4.29462	3.80262	0
WBGene00007740	8.86078	6.42594	1.37813	4.66279	3.11958e-06	1.24561e-05	28.2758	16.3167	8.57218	0	0	0
WBGene00003450	98.7276	6.42367	0.626218	10.2579	1.09066e-24	2.19996e-23	180.189	234.96	170.372	2.14731	2.53508	2.16155
WBGene00022654	32.7331	6.42349	1.07761	5.96088	2.5088e-09	1.47598e-08	75.4022	52.2134	66.4344	0	1.26754	1.08077
WBGene00012711	8.84914	6.42319	1.36731	4.69768	2.63138e-06	1.06346e-05	27.167	14.1411	11.7868	0	0	0
WBGene00044741	8.84021	6.41996	1.3631	4.70982	2.47932e-06	1.00609e-05	26.0581	13.0533	13.9298	0	0	0
WBGene00003443	114.322	6.41542	0.590524	10.8639	1.71185e-27	4.08204e-26	263.353	259.979	154.299	2.14731	5.07016	1.08077
WBGene00020187	289.378	6.41188	2.01023	3.18962	0.00142462	0.00382946	610.425	628.736	476.828	0	20.2806	0
WBGene00021792	17.6373	6.40491	1.27953	5.00566	5.56706e-07	2.46126e-06	20.5138	43.5111	40.7179	0	0	1.08077
WBGene00009446	17.2536	6.39377	1.28982	4.95712	7.15458e-07	3.11474e-06	41.5821	44.5989	16.0728	0	1.26754	0
WBGene00020177	8.79776	6.39048	1.34928	4.7362	2.17762e-06	8.89096e-06	16.0784	18.4922	18.2159	0	0	0
WBGene00015931	111.258	6.38526	0.584685	10.9209	9.16207e-28	2.2232e-26	256.7	230.609	172.515	4.29462	1.26754	2.16155
WBGene00015929	159.369	6.3819	0.488866	13.0545	5.99168e-39	2.7132e-37	345.963	339.387	259.309	0	5.07016	6.48465
WBGene00003456	8.57303	6.37032	1.37509	4.63265	3.61022e-06	1.43258e-05	23.286	19.58	8.57218	0	0	0
WBGene00010366	126.675	6.36701	0.547717	11.6246	3.08895e-31	9.24726e-30	265.017	291.525	193.946	2.14731	6.3377	1.08077
WBGene00009465	8.60482	6.35689	1.35629	4.68696	2.77291e-06	1.11764e-05	14.9696	15.2289	21.4305	0	0	0
WBGene00019086	125.535	6.35386	0.539825	11.7702	5.55775e-32	1.7183e-30	253.374	253.452	236.807	0	6.3377	3.24232
WBGene00015030	47.1723	6.35238	0.881683	7.20484	5.81131e-13	4.94817e-12	87.0452	109.866	82.5073	0	2.53508	1.08077
WBGene00019555	31.2741	6.34816	1.0804	5.87575	4.20926e-09	2.41074e-08	59.8782	75.0567	50.3616	0	1.26754	1.08077
WBGene00194647	8.44109	6.34339	1.3751	4.61305	3.96805e-06	1.56729e-05	20.5138	8.70223	21.4305	0	0	0
WBGene00018121	61.6356	6.34041	0.772052	8.21241	2.16797e-16	2.46989e-15	150.25	121.831	93.2225	0	1.26754	3.24232
WBGene00235297	8.3828	6.33741	1.36886	4.62971	3.66184e-06	1.45242e-05	22.1771	17.4045	10.7152	0	0	0
WBGene00007538	16.6998	6.33713	1.27227	4.98096	6.32702e-07	2.77806e-06	29.9391	40.2478	28.9311	0	0	1.08077
WBGene00004901	76.9215	6.33704	0.686112	9.23616	2.55502e-20	3.8469e-19	176.308	141.411	138.226	1.07366	1.26754	3.24232
WBGene00008871	30.7685	6.33474	1.08101	5.86002	4.62807e-09	2.64133e-08	73.1845	57.6523	51.4331	1.07366	1.26754	0
WBGene00195010	8.2901	6.32816	1.37899	4.58899	4.45397e-06	1.7492e-05	24.9493	9.79001	15.0013	0	0	0
WBGene00021007	428.503	6.3237	0.292361	21.6298	9.42273e-104	3.52017e-101	898.173	829.975	811.143	4.29462	10.1403	17.2924
WBGene00019459	45.9466	6.32313	0.88201	7.169	7.55494e-13	6.36931e-12	103.678	82.6712	85.7218	1.07366	2.53508	0
WBGene00018493	16.4162	6.32137	1.28115	4.93412	8.0511e-07	3.48305e-06	36.0378	20.6678	40.7179	1.07366	0	0
WBGene00020531	76.1907	6.32134	0.689492	9.16812	4.81355e-20	7.0984e-19	183.516	141.411	126.44	0	2.53508	3.24232
WBGene00019461	75.7539	6.3137	0.690569	9.14275	6.0886e-20	8.9346e-19	185.179	142.499	121.082	2.14731	2.53508	1.08077
WBGene00019216	131.326	6.30888	1.58236	3.987	6.6914e-05	0.00022274	248.938	283.91	245.379	0	0	9.72697
WBGene00011438	60.6943	6.30869	0.768386	8.21031	2.20617e-16	2.51022e-15	130.291	134.885	94.294	0	2.53508	2.16155
WBGene00020289	119.977	6.29829	0.542919	11.6008	4.08258e-31	1.21207e-29	256.7	217.556	236.807	5.36828	1.26754	2.16155
WBGene00003437	8.25035	6.2976	1.36033	4.62947	3.66611e-06	1.4538e-05	14.9696	16.3167	18.2159	0	0	0
WBGene00014752	8.24223	6.29657	1.36569	4.61055	4.01611e-06	1.58558e-05	14.9696	13.0533	21.4305	0	0	0
WBGene00004964	29.9358	6.29517	1.08402	5.80725	6.35063e-09	3.57213e-08	72.6301	46.7745	57.8622	0	1.26754	1.08077
WBGene00017387	60.4632	6.29487	0.764602	8.23287	1.8278e-16	2.09298e-15	115.875	133.797	108.224	0	3.80262	1.08077
WBGene00010634	44.8462	6.29157	0.884778	7.1109	1.15292e-12	9.52288e-12	99.2426	93.5489	72.8636	1.07366	1.26754	1.08077
WBGene00010046	74.6296	6.28973	0.690409	9.11016	8.22579e-20	1.19728e-18	172.427	114.217	155.371	2.14731	2.53508	1.08077
WBGene00017057	8.18855	6.28818	1.3914	4.51933	6.2037e-06	2.38672e-05	15.524	26.1067	7.50066	0	0	0
WBGene00044744	16.0674	6.28657	1.27264	4.93979	7.82075e-07	3.39075e-06	32.7113	31.5456	31.0742	1.07366	0	0
WBGene00003425	8.018	6.2822	1.42149	4.41946	9.89499e-06	3.70974e-05	26.6125	4.35111	17.1444	0	0	0
WBGene00021579	296.179	6.27925	0.713224	8.80404	1.31974e-18	1.76608e-17	651.453	605.893	497.187	1.07366	6.3377	15.1308
WBGene00044250	15.9192	6.2792	1.27854	4.91122	9.05131e-07	3.9007e-06	37.1467	33.7211	23.5735	1.07366	0	0
WBGene00006625	29.9636	6.27522	1.0807	5.80662	6.37473e-09	3.58343e-08	53.2251	53.3011	70.7205	0	2.53508	0
WBGene00020715	102.572	6.25983	0.588505	10.6368	2.0086e-26	4.49104e-25	248.384	200.151	158.585	0	5.07016	3.24232
WBGene00009548	73.2213	6.25833	0.685665	9.12739	7.01716e-20	1.02636e-18	154.131	127.27	152.156	1.07366	2.53508	2.16155
WBGene00018125	7.98097	6.25577	1.37037	4.56504	4.9941e-06	1.95022e-05	16.6328	11.9656	19.2874	0	0	0
WBGene00007641	15.5826	6.25397	1.28855	4.8535	1.21303e-06	5.1157e-06	41.5821	31.5456	19.2874	0	0	1.08077
WBGene00009492	87.419	6.25317	0.62643	9.98222	1.82336e-23	3.40944e-22	188.506	157.728	171.444	3.22097	2.53508	1.08077
WBGene00020661	247.278	6.24767	0.381817	16.363	3.51307e-60	3.74979e-58	558.309	509.08	396.463	7.51559	10.1403	2.16155
WBGene00019561	58.3365	6.24517	0.771144	8.09858	5.56055e-16	6.08369e-15	136.389	117.48	91.0794	0	5.07016	0
WBGene00235281	7.7722	6.24171	1.40871	4.43081	9.38806e-06	3.53002e-05	27.167	11.9656	7.50066	0	0	0
WBGene00012012	129.722	6.23904	0.512616	12.171	4.43697e-34	1.56007e-32	257.809	267.593	243.236	5.36828	0	4.3231
WBGene00006049	7.87963	6.23357	1.37756	4.52507	6.03758e-06	2.3273e-05	14.9696	10.8778	21.4305	0	0	0
WBGene00195835	7.87883	6.23025	1.37298	4.53775	5.68572e-06	2.20161e-05	13.8607	13.0533	20.3589	0	0	0
WBGene00021793	15.5781	6.22806	1.28249	4.85624	1.19636e-06	5.05257e-06	22.1771	38.0722	32.1457	1.07366	0	0
WBGene00008508	128.717	6.22758	0.512844	12.1432	6.23287e-34	2.17871e-32	266.68	261.067	234.664	3.22097	1.26754	5.40387
WBGene00009753	7.75032	6.22031	1.40068	4.44092	8.95754e-06	3.3738e-05	19.405	20.6678	6.42914	0	0	0
WBGene00008063	253.905	6.21855	0.807255	7.70332	1.32577e-14	1.2984e-13	618.742	506.905	377.176	1.07366	15.2105	4.3231
WBGene00197054	7.7441	6.2168	1.39322	4.46217	8.11339e-06	3.07134e-05	18.2961	20.6678	7.50066	0	0	0
WBGene00009016	56.8587	6.21471	0.767851	8.09364	5.79064e-16	6.32001e-15	124.746	113.129	98.5801	0	2.53508	2.16155
WBGene00017955	113.682	6.21208	0.55323	11.2287	2.94631e-29	8.04158e-28	228.424	274.12	170.372	4.29462	3.80262	1.08077
WBGene00007230	84.6276	6.21045	0.630129	9.85583	6.46787e-23	1.16214e-21	192.387	151.201	157.514	1.07366	1.26754	4.3231
WBGene00008659	98.2688	6.20623	0.585912	10.5924	3.23111e-26	7.13551e-25	222.326	195.8	163.943	3.22097	0	4.3231
WBGene00019785	212.145	6.20481	0.40018	15.505	3.20679e-54	2.88953e-52	440.77	445.989	368.604	2.14731	8.87278	6.48465
WBGene00235293	7.55277	6.1861	1.38097	4.47954	7.4803e-06	2.84852e-05	19.405	13.0533	12.8583	0	0	0
WBGene00012827	96.524	6.18064	0.595189	10.3843	2.92187e-25	6.07831e-24	223.434	208.853	139.298	1.07366	0	6.48465
WBGene00022630	7.62058	6.17826	1.38162	4.47174	7.7587e-06	2.94827e-05	12.1974	20.6678	12.8583	0	0	0
WBGene00086554	41.5279	6.17789	0.890686	6.93609	4.03088e-12	3.14679e-11	102.015	68.53	75.0066	0	2.53508	1.08077
WBGene00009413	27.4913	6.17725	1.09816	5.62509	1.85415e-08	9.87777e-08	65.4225	62.0034	35.3603	0	0	2.16155
WBGene00019410	192.475	6.17169	0.418586	14.7441	3.35619e-49	2.49723e-47	420.811	403.566	315.028	8.58924	2.53508	4.3231
WBGene00201674	7.54142	6.17138	1.3799	4.47235	7.73643e-06	2.94043e-05	14.9696	18.4922	11.7868	0	0	0
WBGene00015628	14.8011	6.17078	1.28205	4.81322	1.4852e-06	6.1922e-06	32.7113	25.0189	30.0026	1.07366	0	0
WBGene00009682	54.8104	6.17003	0.77498	7.96154	1.69914e-15	1.78704e-14	120.311	116.392	87.8649	4.29462	0	0
WBGene00010544	14.8353	6.16922	1.28057	4.81756	1.45324e-06	6.07163e-06	31.6024	28.2822	27.8596	0	1.26754	0
WBGene00017636	68.2241	6.16643	0.697731	8.83783	9.75928e-19	1.31582e-17	159.675	142.499	101.795	4.29462	0	1.08077
WBGene00011533	14.9329	6.1654	1.28712	4.79007	1.66723e-06	6.90777e-06	20.5138	33.7211	34.2887	1.07366	0	0
WBGene00015243	14.7824	6.1653	1.30009	4.7422	2.11405e-06	8.64323e-06	33.2657	39.16	15.0013	0	1.26754	0
WBGene00007239	7.32613	6.15938	1.43741	4.28504	1.82703e-05	6.58141e-05	27.7214	10.8778	5.35761	0	0	0
WBGene00013290	561.823	6.15865	0.247583	24.8751	1.38355e-136	1.12772e-133	1193.13	1147.61	982.586	8.58924	22.8157	16.2116
WBGene00194864	7.35903	6.14395	1.38326	4.44165	8.92712e-06	3.36305e-05	17.1873	11.9656	15.0013	0	0	0
WBGene00012223	14.4602	6.14091	1.28622	4.7744	1.80243e-06	7.43014e-06	34.929	26.1067	24.645	0	0	1.08077
WBGene00018135	174.825	6.13827	0.431149	14.237	5.39935e-46	3.54656e-44	374.793	337.211	322.528	1.07366	2.53508	10.8077
WBGene00009592	80.3907	6.13507	0.632858	9.69422	3.19052e-22	5.43327e-21	181.852	158.816	135.012	1.07366	1.26754	4.3231
WBGene00018124	14.4031	6.13203	1.31752	4.65423	3.25188e-06	1.29613e-05	34.3745	40.2478	10.7152	0	0	1.08077
WBGene00015892	7.28097	6.13028	1.3882	4.41598	1.00554e-05	3.76436e-05	17.7417	15.2289	10.7152	0	0	0
WBGene00009959	428.787	6.12893	0.29243	20.9587	1.56429e-97	5.10017e-95	942.528	963.772	630.055	12.8839	12.6754	10.8077
WBGene00007415	39.9744	6.12511	0.892665	6.8616	6.80941e-12	5.1916e-11	80.9465	91.3734	64.2914	1.07366	0	2.16155
WBGene00018001	26.5185	6.1196	1.09358	5.59594	2.19426e-08	1.15694e-07	67.0858	50.0378	39.6463	1.07366	1.26754	0
WBGene00008811	70.9838	6.11823	1.19461	5.12152	3.03077e-07	1.38784e-06	139.716	155.552	124.297	0	6.3377	0
WBGene00019081	92.9016	6.10741	0.594554	10.2723	9.39793e-25	1.89993e-23	168.546	239.311	141.441	2.14731	3.80262	2.16155
WBGene00043743	25.8589	6.10527	1.14046	5.35333	8.63498e-08	4.23993e-07	93.6983	25.0189	34.2887	2.14731	0	0
WBGene00013279	26.5039	6.10155	1.08745	5.61087	2.01313e-08	1.06608e-07	45.4631	56.5645	54.6477	0	1.26754	1.08077
WBGene00006040	26.4437	6.10056	1.11276	5.48238	4.19641e-08	2.13052e-07	31.048	78.32	47.147	2.14731	0	0
WBGene00235369	7.15716	6.09885	1.4051	4.34051	1.42152e-05	5.20964e-05	14.9696	7.61445	20.3589	0	0	0
WBGene00002186	275.218	6.09773	0.340893	17.8875	1.47543e-71	2.28082e-69	600.446	526.485	500.401	4.29462	8.87278	10.8077
WBGene00020071	25.931	6.09395	1.09746	5.55279	2.81146e-08	1.46004e-07	62.6504	52.2134	38.5748	2.14731	0	0
WBGene00017175	52.4912	6.08987	0.773545	7.87268	3.4712e-15	3.55688e-14	120.865	100.076	88.9364	0	5.07016	0
WBGene00016054	116.895	6.08771	0.516461	11.7874	4.53494e-32	1.41427e-30	257.255	219.731	214.305	3.22097	2.53508	4.3231
WBGene00017279	77.7431	6.08616	0.637568	9.54589	1.34941e-21	2.19181e-20	174.09	118.568	167.158	4.29462	1.26754	1.08077
WBGene00019430	311.845	6.0837	0.324145	18.7685	1.36737e-78	2.58102e-76	709.113	608.068	526.118	5.36828	12.6754	9.72697
WBGene00194654	6.93865	6.07715	1.42072	4.2775	1.89e-05	6.78917e-05	23.286	8.70223	9.64371	0	0	0
WBGene00219326	52.2565	6.07675	0.772933	7.86194	3.78221e-15	3.86673e-14	103.124	117.48	87.8649	0	5.07016	0
WBGene00018120	13.7467	6.07099	1.29534	4.68678	2.77534e-06	1.11814e-05	36.0378	23.9311	21.4305	0	0	1.08077
WBGene00017520	6.93624	6.06766	1.41835	4.27796	1.88615e-05	6.77805e-05	19.9594	15.2289	6.42914	0	0	0
WBGene00016950	6.99483	6.06642	1.39052	4.36271	1.2846e-05	4.73203e-05	14.9696	14.1411	12.8583	0	0	0
WBGene00009473	13.8774	6.05721	1.29296	4.68475	2.80307e-06	1.12777e-05	20.5138	27.1945	34.2887	0	1.26754	0
WBGene00008649	13.6632	6.05192	1.29013	4.69093	2.71963e-06	1.09789e-05	31.048	25.0189	24.645	0	1.26754	0
WBGene00008821	25.1932	6.03904	1.09499	5.51516	3.48455e-08	1.78682e-07	45.4631	45.6867	57.8622	2.14731	0	0
WBGene00022833	6.90081	6.03863	1.40008	4.31307	1.61003e-05	5.84553e-05	12.1974	18.4922	10.7152	0	0	0
WBGene00012010	37.558	6.03591	0.905565	6.66535	2.64027e-11	1.90371e-10	79.2832	92.4612	50.3616	0	0	3.24232
WBGene00010992	50.1837	6.03562	0.774058	7.79737	6.32098e-15	6.33228e-14	108.668	98.9878	88.9364	0	1.26754	3.24232
WBGene00022876	75.2454	6.03554	0.631841	9.55231	1.26836e-21	2.06765e-20	148.032	154.465	142.513	3.22097	0	3.24232
WBGene00003442	50.1625	6.03246	0.785533	7.67945	1.59776e-14	1.55122e-13	135.28	77.2323	83.5788	0	3.80262	1.08077
WBGene00019530	24.847	6.03187	1.10282	5.4695	4.51315e-08	2.27843e-07	60.4327	52.2134	34.2887	2.14731	0	0
WBGene00008487	13.322	6.03065	1.31251	4.59475	4.33264e-06	1.70375e-05	39.9188	23.9311	15.0013	0	0	1.08077
WBGene00014805	6.88837	6.02935	1.40195	4.30069	1.70269e-05	6.15825e-05	9.9797	18.4922	12.8583	0	0	0
WBGene00016420	61.9998	6.0221	0.705489	8.53606	1.38871e-17	1.73294e-16	161.339	87.0223	117.868	1.07366	2.53508	2.16155
WBGene00021650	61.936	6.0093	0.691281	8.69298	3.53042e-18	4.61425e-17	129.182	121.831	114.653	2.14731	3.80262	0
WBGene00011132	49.3711	6.00165	0.777952	7.71468	1.21287e-14	1.18913e-13	107.559	108.778	75.0066	0	3.80262	1.08077
WBGene00010381	13.202	6.00066	1.29361	4.6387	3.5061e-06	1.39312e-05	29.3847	22.8433	25.7165	0	1.26754	0
WBGene00006039	232.934	6.00066	0.358914	16.7189	9.53881e-63	1.10355e-60	506.747	447.077	422.18	8.58924	7.60524	5.40387
WBGene00017384	73.2848	5.99277	0.635424	9.43114	4.05662e-21	6.3922e-20	163.002	119.656	150.013	1.07366	3.80262	2.16155
WBGene00019556	13.0391	5.99241	1.312	4.56737	4.93872e-06	1.92901e-05	36.0378	14.1411	26.7881	0	1.26754	0
WBGene00008657	13.229	5.99076	1.29682	4.61959	3.84506e-06	1.5224e-05	19.9594	31.5456	26.7881	0	0	1.08077
WBGene00012870	6.64227	5.99009	1.41717	4.22679	2.37049e-05	8.4107e-05	13.8607	18.4922	7.50066	0	0	0
WBGene00018529	6.4969	5.98939	1.4726	4.06722	4.75772e-05	0.000161766	26.0581	4.35111	8.57218	0	0	0
WBGene00016312	36.4622	5.98703	0.894548	6.69279	2.18949e-11	1.59471e-10	77.0655	76.1445	62.1483	2.14731	1.26754	0
WBGene00003444	6.62711	5.98001	1.40708	4.24995	2.1382e-05	7.63485e-05	11.643	17.4045	10.7152	0	0	0
WBGene00018525	6.46499	5.96932	1.43107	4.17123	3.02959e-05	0.000105714	19.405	6.52667	12.8583	0	0	0
WBGene00020372	36.3447	5.9684	0.894196	6.6746	2.47914e-11	1.79113e-10	75.9566	77.2323	61.0768	0	3.80262	0
WBGene00022699	6.54284	5.9604	1.42621	4.17919	2.92551e-05	0.000102378	11.0886	20.6678	7.50066	0	0	0
WBGene00009143	143.451	5.95927	0.454657	13.1072	2.99579e-39	1.36693e-37	330.439	254.54	261.452	0	8.87278	5.40387
WBGene00020223	309.751	5.95808	0.314262	18.959	3.72407e-80	7.33846e-78	680.283	646.14	502.544	8.58924	10.1403	10.8077
WBGene00016949	6.38342	5.95042	1.42489	4.17606	2.96606e-05	0.000103679	18.8506	10.8778	8.57218	0	0	0
WBGene00005651	6.43739	5.95038	1.43643	4.14247	3.43581e-05	0.000119124	14.9696	5.43889	18.2159	0	0	0
WBGene00010763	12.83	5.95018	1.29693	4.58788	4.47767e-06	1.75813e-05	23.8404	29.37	22.502	0	1.26754	0
WBGene00007461	35.7996	5.94939	0.893118	6.66137	2.7129e-11	1.95294e-10	68.7491	66.3545	76.0781	0	2.53508	1.08077
WBGene00014678	12.7177	5.9442	1.29906	4.57576	4.74484e-06	1.85733e-05	25.5037	29.37	20.3589	1.07366	0	0
WBGene00018563	176.98	5.93881	0.40324	14.7277	4.27965e-49	3.17119e-47	372.576	344.826	326.814	6.44193	10.1403	1.08077
WBGene00077576	6.37017	5.93755	1.41459	4.19737	2.70035e-05	9.50433e-05	15.524	13.0533	9.64371	0	0	0
WBGene00011214	299.729	5.93596	0.475914	12.4728	1.051e-35	4.06175e-34	683.055	592.839	492.901	8.58924	17.7456	3.24232
WBGene00014104	12.589	5.93584	1.30282	4.55615	5.21006e-06	2.02837e-05	31.048	23.9311	19.2874	0	1.26754	0
WBGene00015685	6.28831	5.92819	1.42576	4.15791	3.21167e-05	0.000111807	18.2961	9.79001	9.64371	0	0	0
WBGene00009714	23.5795	5.92803	1.09321	5.42261	5.8734e-08	2.93621e-07	48.2352	46.7745	43.9324	0	2.53508	0
WBGene00004084	34.9688	5.92112	0.897244	6.59924	4.13276e-11	2.91702e-10	77.6199	71.7934	56.7907	1.07366	2.53508	0
WBGene00016752	6.27696	5.91127	1.42024	4.16216	3.15247e-05	0.000109831	13.8607	15.2289	8.57218	0	0	0
WBGene00021967	6.26342	5.90885	1.41643	4.17165	3.02406e-05	0.000105542	13.8607	9.79001	13.9298	0	0	0
WBGene00013175	12.3378	5.90543	1.31036	4.50671	6.58394e-06	2.5265e-05	27.7214	15.2289	30.0026	1.07366	0	0
WBGene00020342	6.1951	5.90222	1.42564	4.14006	3.47218e-05	0.000120315	16.6328	11.9656	8.57218	0	0	0
WBGene00019667	34.0881	5.8959	0.902798	6.5307	6.54609e-11	4.52349e-10	73.7389	75.0567	52.5046	2.14731	0	1.08077
WBGene00014813	68.7544	5.89016	0.634745	9.27956	1.70181e-20	2.58837e-19	134.172	145.762	125.368	1.07366	5.07016	1.08077
WBGene00013995	6.24124	5.88888	1.42287	4.13874	3.49218e-05	0.00012097	9.42528	10.8778	17.1444	0	0	0
WBGene00016800	250.421	5.88836	0.336835	17.4814	1.98449e-68	2.69589e-66	503.975	539.538	433.967	5.36828	8.87278	10.8077
WBGene00016388	79.2088	5.88643	0.592681	9.93186	3.02551e-23	5.54738e-22	182.407	135.972	148.942	1.07366	2.53508	4.3231
WBGene00009704	6.10892	5.88423	1.43382	4.1039	4.06248e-05	0.000139771	17.1873	11.9656	7.50066	0	0	0
WBGene00007699	6.18837	5.88219	1.46341	4.01951	5.83187e-05	0.000195947	11.0886	21.7556	4.28609	0	0	0
WBGene00007300	6.1675	5.88149	1.41762	4.14886	3.3414e-05	0.000116098	12.1974	10.8778	13.9298	0	0	0
WBGene00011721	6.16941	5.87773	1.41762	4.14618	3.38066e-05	0.000117325	11.0886	14.1411	11.7868	0	0	0
WBGene00018123	12.1644	5.87118	1.31395	4.46836	7.88217e-06	2.98949e-05	19.9594	34.8089	17.1444	1.07366	0	0
WBGene00010265	122.615	5.87093	0.477921	12.2843	1.09978e-34	4.04954e-33	284.422	220.819	218.591	4.29462	0	7.56542
WBGene00018895	111.562	5.86176	0.49468	11.8496	2.16245e-32	6.88758e-31	223.989	233.872	200.375	6.44193	2.53508	2.16155
WBGene00012925	55.4044	5.85482	0.708561	8.26297	1.42094e-16	1.64495e-15	135.28	115.305	76.0781	2.14731	2.53508	1.08077
WBGene00020116	243.192	5.85394	0.342067	17.1134	1.17838e-65	1.4573e-63	561.636	414.444	458.612	9.6629	5.07016	9.72697
WBGene00018505	6.07268	5.84593	1.43281	4.08005	4.50263e-05	0.000153559	8.31642	17.4045	10.7152	0	0	0
WBGene00016358	154.405	5.8456	0.420649	13.8966	6.64132e-44	3.84168e-42	331.548	314.368	264.666	4.29462	5.07016	6.48465
WBGene00014996	21.8687	5.83763	1.10695	5.2736	1.3377e-07	6.39672e-07	56.5517	34.8089	37.5033	0	1.26754	1.08077
WBGene00044777	21.8095	5.8358	1.10511	5.28075	1.28658e-07	6.16703e-07	47.6808	43.5111	37.5033	0	0	2.16155
WBGene00013304	87.1416	5.83308	0.559879	10.4185	2.04229e-25	4.2984e-24	197.376	180.571	136.083	2.14731	1.26754	5.40387
WBGene00015089	109.524	5.83259	0.497757	11.7178	1.03379e-31	3.1527e-30	232.86	230.609	182.159	5.36828	5.07016	1.08077
WBGene00022753	87.4913	5.83124	0.556073	10.4865	9.96996e-26	2.1514e-24	200.149	169.693	145.727	2.14731	5.07016	2.16155
WBGene00009752	5.97647	5.82951	1.42756	4.08355	4.43538e-05	0.000151352	9.9797	10.8778	15.0013	0	0	0
WBGene00000702	11.8008	5.822	1.3093	4.44664	8.72218e-06	3.28861e-05	18.8506	21.7556	28.9311	0	1.26754	0
WBGene00022763	5.91547	5.8204	1.45517	3.99979	6.3398e-05	0.000211833	11.643	18.4922	5.35761	0	0	0
WBGene00001839	54.4669	5.81593	0.714861	8.13575	4.09394e-16	4.53724e-15	109.777	141.411	69.649	0	3.80262	2.16155
WBGene00018531	64.7217	5.81357	0.643779	9.03038	1.71072e-19	2.43659e-18	133.063	143.587	105.009	0	1.26754	5.40387
WBGene00013478	53.4378	5.80878	0.703454	8.25751	1.48737e-16	1.71521e-15	120.865	101.163	93.2225	4.29462	0	1.08077
WBGene00017872	11.4232	5.79884	1.32182	4.38702	1.14914e-05	4.26635e-05	31.6024	20.6678	15.0013	0	1.26754	0
WBGene00077450	11.4823	5.79766	1.34999	4.2946	1.75009e-05	6.31696e-05	25.5037	34.8089	7.50066	0	0	1.08077
WBGene00016286	75.1759	5.79462	0.595528	9.73023	2.24094e-22	3.86019e-21	167.992	147.938	126.44	0	7.60524	1.08077
WBGene00235285	5.72956	5.78014	1.43781	4.02011	5.81722e-05	0.000195528	12.7518	13.0533	8.57218	0	0	0
WBGene00008725	31.622	5.77875	0.927693	6.22916	4.68945e-10	2.98725e-09	70.4124	83.7589	32.1457	2.14731	1.26754	0
WBGene00021265	73.7435	5.77772	0.594285	9.72213	2.4264e-22	4.16366e-21	154.685	156.64	123.225	4.29462	2.53508	1.08077
WBGene00016512	84.2736	5.77438	0.554056	10.422	1.96713e-25	4.14995e-24	171.318	175.132	150.013	4.29462	3.80262	1.08077
WBGene00185006	11.132	5.77318	1.34045	4.3069	1.65562e-05	6.00253e-05	36.5923	13.0533	16.0728	1.07366	0	0
WBGene00012855	52.5708	5.77294	0.704784	8.19107	2.58924e-16	2.92566e-15	125.855	96.8123	86.7934	0	3.80262	2.16155
WBGene00016825	83.9797	5.771	0.561201	10.2833	8.38034e-25	1.69996e-23	195.159	169.693	129.654	3.22097	5.07016	1.08077
WBGene00001944	41.8342	5.76718	0.78656	7.33215	2.2649e-13	2.0136e-12	87.5996	92.4612	66.4344	0	1.26754	3.24232
WBGene00018526	5.65502	5.76655	1.4705	3.9215	8.80009e-05	0.000288225	14.4151	15.2289	4.28609	0	0	0
WBGene00017213	41.8431	5.76358	0.78131	7.37681	1.62124e-13	1.45944e-12	79.2832	79.4078	87.8649	1.07366	1.26754	2.16155
WBGene00220250	11.2545	5.76215	1.31162	4.39316	1.11713e-05	4.15869e-05	21.0683	25.0189	20.3589	0	0	1.08077
WBGene00018301	31.1044	5.75903	0.90776	6.34422	2.23549e-10	1.46838e-09	73.1845	48.95	61.0768	2.14731	1.26754	0
WBGene00009458	51.5176	5.75537	0.704334	8.17136	3.04931e-16	3.41752e-15	116.984	91.3734	95.3655	3.22097	0	2.16155
WBGene00022819	5.63445	5.75485	1.43861	4.00027	6.32703e-05	0.000211554	12.1974	11.9656	9.64371	0	0	0
WBGene00009149	103.468	5.75442	0.501363	11.4775	1.71063e-30	4.91587e-29	237.85	201.239	170.372	3.22097	3.80262	4.3231
WBGene00014201	20.7131	5.75274	1.12614	5.10835	3.24976e-07	1.48093e-06	50.453	51.1256	20.3589	1.07366	1.26754	0
WBGene00008154	51.9952	5.75204	0.709333	8.10908	5.10051e-16	5.61464e-15	128.627	97.9001	79.2927	0	5.07016	1.08077
WBGene00008313	87.9775	5.75177	1.04949	5.48056	4.23977e-08	2.1501e-07	199.04	186.01	132.869	1.07366	8.87278	0
WBGene00014007	62.6923	5.75095	0.648043	8.87434	7.03522e-19	9.59358e-18	115.875	155.552	97.5086	2.14731	5.07016	0
WBGene00044912	5.62552	5.74854	1.43758	3.99875	6.3678e-05	0.000212679	11.0886	10.8778	11.7868	0	0	0
WBGene00044042	5.55178	5.74046	1.44615	3.96949	7.20275e-05	0.000238742	13.8607	10.8778	8.57218	0	0	0
WBGene00010650	20.5698	5.73799	1.10738	5.1816	2.19994e-07	1.02653e-06	43.2454	45.6867	32.1457	1.07366	1.26754	0
WBGene00004907	20.5454	5.73679	1.10507	5.19134	2.08783e-07	9.76755e-07	43.2454	35.8967	41.7894	1.07366	1.26754	0
WBGene00007306	54.4207	5.72968	1.18142	4.84981	1.23582e-06	5.20816e-06	109.777	97.9001	112.51	0	6.3377	0
WBGene00013723	143.516	5.72736	0.423481	13.5245	1.12174e-41	5.89685e-40	293.292	303.49	247.522	3.22097	11.4079	2.16155
WBGene00009467	5.59982	5.72204	1.46172	3.9146	9.05545e-05	0.00029621	5.54428	13.0533	15.0013	0	0	0
WBGene00012679	50.4099	5.71738	0.708893	8.06522	7.31042e-16	7.90177e-15	111.994	110.953	73.9351	2.14731	1.26754	2.16155
WBGene00021373	10.9567	5.71623	1.31772	4.33796	1.43814e-05	5.26086e-05	17.1873	21.7556	25.7165	0	0	1.08077
WBGene00044909	5.52338	5.71203	1.44656	3.9487	7.8578e-05	0.000259066	8.31642	11.9656	12.8583	0	0	0
WBGene00016516	5.44773	5.70809	1.44828	3.9413	8.10429e-05	0.000266751	12.1974	8.70223	11.7868	0	0	0
WBGene00018745	39.9673	5.70085	0.787162	7.24229	4.41175e-13	3.81077e-12	84.2731	67.4423	83.5788	0	1.26754	3.24232
WBGene00015820	39.9054	5.69918	0.790419	7.21033	5.58184e-13	4.76183e-12	97.5793	71.7934	65.3629	0	2.53508	2.16155
WBGene00010181	19.7456	5.69671	1.11924	5.08978	3.58485e-07	1.62496e-06	48.2352	39.16	28.9311	2.14731	0	0
WBGene00008141	20.0723	5.69582	1.10965	5.13297	2.85204e-07	1.31068e-06	47.6808	38.0722	32.1457	0	2.53508	0
WBGene00015229	29.7736	5.69251	0.909552	6.25858	3.88496e-10	2.4916e-09	57.6605	63.0912	54.6477	0	0	3.24232
WBGene00020468	5.28942	5.68549	1.49199	3.81068	0.000138583	0.000440773	17.7417	4.35111	9.64371	0	0	0
WBGene00008870	10.5531	5.68444	1.32752	4.28199	1.85227e-05	6.66432e-05	27.7214	15.2289	19.2874	0	0	1.08077
WBGene00012547	137.536	5.68164	0.432325	13.142	1.89043e-39	8.75949e-38	330.994	259.979	218.591	5.36828	3.80262	6.48465
WBGene00022541	10.6647	5.67527	1.33157	4.26209	2.02526e-05	7.25469e-05	15.524	16.3167	31.0742	1.07366	0	0
WBGene00044333	19.7544	5.67421	1.11902	5.07072	3.96314e-07	1.78515e-06	38.2555	52.2134	25.7165	1.07366	1.26754	0
WBGene00018652	19.3694	5.66714	1.14159	4.96424	6.89723e-07	3.01147e-06	63.2048	20.6678	30.0026	1.07366	1.26754	0
WBGene00022079	77.7567	5.66394	0.565749	10.0114	1.35822e-23	2.56646e-22	153.022	182.747	122.154	4.29462	0	4.3231
WBGene00008235	58.3067	5.66088	0.657755	8.60637	7.54087e-18	9.62441e-17	135.28	132.709	75.0066	2.14731	2.53508	2.16155
WBGene00004903	19.5872	5.6528	1.11279	5.07982	3.77783e-07	1.70812e-06	29.9391	39.16	46.0755	0	1.26754	1.08077
WBGene00017392	19.2471	5.65143	1.11455	5.07059	3.96592e-07	1.78551e-06	39.9188	36.9845	36.4318	2.14731	0	0
WBGene00018143	19.2362	5.64569	1.11416	5.06719	4.03723e-07	1.81716e-06	36.5923	39.16	37.5033	0	0	2.16155
WBGene00044476	10.4594	5.64288	1.32707	4.25213	2.11748e-05	7.56586e-05	16.0784	27.1945	18.2159	0	1.26754	0
WBGene00008541	384.164	5.64228	0.261724	21.5581	4.44174e-103	1.62549e-100	834.414	807.132	618.269	17.1785	13.9429	14.0501
WBGene00009193	67.2644	5.63374	0.599433	9.39845	5.53709e-21	8.64904e-20	136.944	150.113	108.224	1.07366	5.07016	2.16155
WBGene00013521	5.18055	5.62601	1.47362	3.8178	0.000134645	0.000429083	9.42528	15.2289	6.42914	0	0	0
WBGene00019783	120.251	5.62492	0.794153	7.08292	1.41147e-12	1.15785e-11	235.077	205.59	266.809	3.22097	0	10.8077
WBGene00017393	28.6494	5.61979	0.90766	6.19152	5.95871e-10	3.75577e-09	53.7795	62.0034	52.5046	1.07366	2.53508	0
WBGene00019409	5.15807	5.61599	1.46649	3.82953	0.000128387	0.000410381	8.31642	8.70223	13.9298	0	0	0
WBGene00020864	28.2252	5.6132	0.912337	6.15255	7.62481e-10	4.73928e-09	52.6707	63.0912	50.3616	2.14731	0	1.08077
WBGene00016398	75.8347	5.61304	0.564624	9.94121	2.75471e-23	5.06122e-22	172.982	150.113	122.154	1.07366	7.60524	1.08077
WBGene00009938	131.772	5.61095	0.426973	13.1412	1.91082e-39	8.83113e-38	297.173	241.487	235.735	2.14731	7.60524	6.48465
WBGene00194715	5.08975	5.60845	1.46427	3.8302	0.000128041	0.000409349	11.0886	10.8778	8.57218	0	0	0
WBGene00011491	122.02	5.60726	0.441169	12.71	5.20414e-37	2.14038e-35	257.255	241.487	218.591	1.07366	5.07016	8.6462
WBGene00016515	18.7683	5.60704	1.11779	5.01616	5.27131e-07	2.33626e-06	32.7113	40.2478	37.5033	2.14731	0	0
WBGene00009749	10.036	5.60473	1.3323	4.2068	2.59014e-05	9.14119e-05	25.5037	15.2289	18.2159	0	1.26754	0
WBGene00194711	5.09166	5.60399	1.47513	3.79898	0.000145291	0.000460474	9.9797	14.1411	6.42914	0	0	0
WBGene00016416	243.118	5.60386	0.315167	17.7806	9.99069e-71	1.50549e-68	501.757	503.641	424.323	7.51559	6.3377	15.1308
WBGene00007948	37.1475	5.60157	0.791392	7.07812	1.46118e-12	1.19698e-11	81.5009	66.3545	70.7205	2.14731	0	2.16155
WBGene00010147	27.941	5.58902	0.909853	6.14277	8.10951e-10	5.03009e-09	60.4327	48.95	54.6477	0	2.53508	1.08077
WBGene00021154	18.4022	5.57764	1.11982	4.98083	6.33123e-07	2.77923e-06	31.6024	39.16	37.5033	2.14731	0	0
WBGene00012008	4.93525	5.57573	1.53379	3.63526	0.000277697	0.000841727	14.4151	13.0533	2.14305	0	0	0
WBGene00016773	4.92632	5.57091	1.49873	3.71709	0.000201531	0.000626533	13.3063	11.9656	4.28609	0	0	0
WBGene00016462	146.039	5.56716	0.401645	13.8609	1.09298e-43	6.24179e-42	304.935	312.192	241.093	4.29462	5.07016	8.6462
WBGene00018433	4.90465	5.56515	1.51304	3.67813	0.000234946	0.000721908	13.3063	3.26334	12.8583	0	0	0
WBGene00012302	9.74002	5.56281	1.3385	4.15602	3.23846e-05	0.000112696	23.8404	20.6678	12.8583	1.07366	0	0
WBGene00007597	54.2245	5.55732	0.650159	8.54763	1.2564e-17	1.57661e-16	118.093	87.0223	113.581	3.22097	1.26754	2.16155
WBGene00009513	27.4018	5.556	0.913319	6.08331	1.17728e-09	7.17571e-09	44.3542	60.9156	55.7192	1.07366	1.26754	1.08077
WBGene00018134	297.411	5.54082	0.2805	19.7534	7.50605e-87	1.77103e-84	618.187	590.664	536.833	8.58924	21.5482	8.6462
WBGene00007998	9.70849	5.54036	1.33628	4.1461	3.38184e-05	0.000117344	16.0784	25.0189	16.0728	0	0	1.08077
WBGene00050896	4.88086	5.53115	1.48622	3.72163	0.000197944	0.000615809	6.65314	8.70223	13.9298	0	0	0
WBGene00010136	89.1689	5.52964	0.504012	10.9713	5.25405e-28	1.29417e-26	165.22	194.712	163.943	6.44193	2.53508	2.16155
WBGene00014854	4.89551	5.52778	1.53133	3.60979	0.00030645	0.000925129	4.43542	19.58	5.35761	0	0	0
WBGene00007082	212.704	5.52755	0.335211	16.4898	4.34594e-61	4.81058e-59	456.294	456.867	336.458	11.8102	5.07016	9.72697
WBGene00008243	4.74312	5.52376	1.49919	3.68448	0.000229166	0.00070572	14.4151	7.61445	6.42914	0	0	0
WBGene00009471	106.368	5.5214	0.4584	12.0449	2.06262e-33	6.99187e-32	217.336	215.38	191.803	4.29462	5.07016	4.3231
WBGene00021381	256.803	5.52055	0.304635	18.1219	2.14259e-73	3.46135e-71	588.248	480.798	438.253	9.6629	15.2105	8.6462
WBGene00012357	70.9415	5.51955	0.582443	9.47654	2.62857e-21	4.20477e-20	166.328	160.991	88.9364	0	5.07016	4.3231
WBGene00013887	34.7535	5.51779	0.824565	6.69176	2.20506e-11	1.60496e-10	104.787	56.5645	42.8609	2.14731	0	2.16155
WBGene00017978	88.1617	5.51552	0.511544	10.7821	4.18189e-27	9.76427e-26	201.812	183.835	131.797	4.29462	5.07016	2.16155
WBGene00015193	17.5158	5.51166	1.12785	4.88688	1.02449e-06	4.37096e-06	46.572	30.4578	25.7165	0	1.26754	1.08077
WBGene00018336	57.2387	5.50638	1.47393	3.73585	0.000187079	0.000584339	136.944	115.305	83.5788	0	7.60524	0
WBGene00009501	17.3533	5.50009	1.12513	4.8884	1.01658e-06	4.34168e-06	37.1467	34.8089	30.0026	0	0	2.16155
WBGene00012294	4.64339	5.49421	1.54904	3.54686	0.000389857	0.00115839	14.9696	2.17556	10.7152	0	0	0
WBGene00044805	9.42586	5.4941	1.33933	4.10211	4.09391e-05	0.000140744	14.4151	22.8433	18.2159	0	0	1.08077
WBGene00009502	43.0011	5.48875	0.725905	7.56126	3.99195e-14	3.75964e-13	108.668	82.6712	61.0768	0	1.26754	4.3231
WBGene00009609	4.65182	5.48392	1.52553	3.59477	0.000324676	0.000976204	11.643	13.0533	3.21457	0	0	0
WBGene00197348	4.63827	5.48159	1.49238	3.67305	0.000239674	0.000735427	11.643	7.61445	8.57218	0	0	0
WBGene00012689	190.245	5.48119	0.350038	15.6588	2.89137e-55	2.67258e-53	420.811	392.688	302.169	4.29462	13.9429	7.56542
WBGene00021632	17.3497	5.4761	1.12246	4.87864	1.06819e-06	4.54549e-06	28.2758	41.3356	32.1457	1.07366	1.26754	0
WBGene00009313	94.4733	5.47518	0.484905	11.2912	1.44985e-29	4.03082e-28	210.683	176.22	167.158	6.44193	6.3377	0
WBGene00008124	25.4433	5.47064	0.924209	5.91926	3.23389e-09	1.88035e-08	57.6605	46.7745	45.004	3.22097	0	0
WBGene00008912	43.0156	5.46628	0.710364	7.69505	1.41441e-14	1.38219e-13	80.3921	91.3734	80.3642	0	3.80262	2.16155
WBGene00004973	4.57186	5.46409	1.58346	3.45073	0.000559078	0.00161543	13.3063	13.0533	1.07152	0	0	0
WBGene00020313	17.03	5.46066	1.12327	4.86139	1.16566e-06	4.92637e-06	37.1467	35.8967	26.7881	0	1.26754	1.08077
WBGene00050879	4.5548	5.45847	1.50233	3.63335	0.00027977	0.000847296	12.1974	8.70223	6.42914	0	0	0
WBGene00012637	236.412	5.45636	0.308226	17.7025	4.01382e-70	5.71237e-68	525.598	436.199	425.395	15.0312	7.60524	8.6462
WBGene00020533	33.9786	5.45549	0.810855	6.72807	1.71933e-11	1.26676e-10	88.7085	66.3545	43.9324	1.07366	3.80262	0
WBGene00022085	25.4893	5.45268	0.916181	5.95153	2.65646e-09	1.55825e-08	54.3339	46.7745	48.2185	1.07366	2.53508	0
WBGene00021806	4.54316	5.45033	1.49996	3.63365	0.000279444	0.000846452	11.0886	6.52667	9.64371	0	0	0
WBGene00012979	101.208	5.44892	0.459563	11.8567	1.98545e-32	6.36906e-31	200.703	201.239	191.803	4.29462	3.80262	5.40387
WBGene00017215	108.858	5.44172	0.446902	12.1765	4.14457e-34	1.46013e-32	220.662	227.346	190.731	2.14731	2.53508	9.72697
WBGene00017095	9.07021	5.43906	1.3475	4.03642	5.42739e-05	0.000183327	14.4151	23.9311	15.0013	1.07366	0	0
WBGene00007323	33.3865	5.43803	0.796876	6.82419	8.84232e-12	6.69032e-11	63.2048	67.4423	65.3629	2.14731	0	2.16155
WBGene00018994	16.6468	5.43583	1.15348	4.71254	2.4465e-06	9.93449e-06	31.048	16.3167	50.3616	1.07366	0	1.08077
WBGene00013622	8.84878	5.43566	1.36896	3.97065	7.1676e-05	0.000237621	28.2758	10.8778	12.8583	0	0	1.08077
WBGene00015615	8.99765	5.4342	1.35171	4.02023	5.81415e-05	0.000195462	17.1873	23.9311	11.7868	0	0	1.08077
WBGene00018631	4.45697	5.42615	1.50688	3.60093	0.000317083	0.000954817	11.643	6.52667	8.57218	0	0	0
WBGene00016183	4.45617	5.42064	1.50187	3.60927	0.00030706	0.0009265	10.5341	8.70223	7.50066	0	0	0
WBGene00045180	4.4662	5.41741	1.55971	3.47334	0.000514033	0.00149346	9.42528	15.2289	2.14305	0	0	0
WBGene00008754	32.6924	5.41518	0.805054	6.72648	1.73821e-11	1.27954e-10	72.0756	56.5645	63.2199	4.29462	0	0
WBGene00010636	8.84719	5.41415	1.34661	4.02058	5.80544e-05	0.000195206	20.5138	15.2289	16.0728	0	1.26754	0
WBGene00018083	57.0425	5.41371	0.616454	8.78202	1.60569e-18	2.13917e-17	135.835	115.305	83.5788	4.29462	0	3.24232
WBGene00173336	4.38514	5.40894	1.54209	3.50754	0.000452269	0.00132887	13.3063	9.79001	3.21457	0	0	0
WBGene00077682	8.80361	5.40649	1.3457	4.01759	5.87952e-05	0.000197474	18.2961	15.2289	18.2159	0	0	1.08077
WBGene00016612	40.919	5.40532	0.724097	7.46492	8.33502e-14	7.67661e-13	80.9465	97.9001	61.0768	0	1.26754	4.3231
WBGene00011174	8.82368	5.40364	1.37723	3.92356	8.725e-05	0.000286027	16.0784	28.2822	7.50066	0	0	1.08077
WBGene00021720	57.7776	5.40233	0.603381	8.95343	3.44601e-19	4.83141e-18	109.222	119.656	109.295	1.07366	6.3377	1.08077
WBGene00201537	24.1228	5.40212	0.940632	5.74307	9.29737e-09	5.11099e-08	67.0858	32.6334	41.7894	2.14731	0	1.08077
WBGene00007601	414.073	5.39071	0.229566	23.4822	6.20066e-122	3.47469e-119	877.105	804.956	743.637	17.1785	25.3508	16.2116
WBGene00004904	268.92	5.38494	0.634524	8.48658	2.12803e-17	2.6119e-16	601.554	552.591	421.108	8.58924	25.3508	4.3231
WBGene00011493	96.7443	5.38224	0.461911	11.6521	2.23868e-31	6.7469e-30	200.703	189.273	176.801	4.29462	5.07016	4.3231
WBGene00044346	4.35132	5.37395	1.50692	3.56617	0.000362237	0.00107991	7.76199	8.70223	9.64371	0	0	0
WBGene00015937	168.188	5.37186	0.362435	14.8216	1.06236e-49	8.0381e-48	354.834	377.459	252.879	7.51559	8.87278	7.56542
WBGene00021308	4.34971	5.36248	1.52289	3.52125	0.000429523	0.00126723	5.54428	13.0533	7.50066	0	0	0
WBGene00013192	39.5419	5.35701	0.720987	7.4301	1.08514e-13	9.87256e-13	80.3921	85.9345	65.3629	4.29462	1.26754	0
WBGene00000389	24.0328	5.3558	0.930771	5.75416	8.70756e-09	4.81035e-08	42.1365	63.0912	35.3603	1.07366	2.53508	0
WBGene00011172	137.047	5.35439	0.931572	5.74769	9.04685e-09	4.98397e-08	293.847	293.7	215.376	13.9575	0	5.40387
WBGene00009680	15.7646	5.35371	1.13774	4.70554	2.53192e-06	1.02604e-05	28.8303	26.1067	37.5033	2.14731	0	0
WBGene00013800	31.1571	5.35194	0.821514	6.51473	7.28226e-11	5.00711e-10	82.0553	62.0034	38.5748	2.14731	0	2.16155
WBGene00018575	69.0543	5.35155	0.918427	5.82686	5.64794e-09	3.19089e-08	149.696	139.236	115.724	8.58924	0	1.08077
WBGene00009782	4.26243	5.3479	1.51334	3.53384	0.000409572	0.00121276	8.31642	7.61445	9.64371	0	0	0
WBGene00045508	8.54699	5.34544	1.3525	3.95228	7.74114e-05	0.000255408	13.3063	18.4922	18.2159	0	1.26754	0
WBGene00044501	15.7836	5.33896	1.14536	4.66136	3.14121e-06	1.25369e-05	40.4732	17.4045	34.2887	0	2.53508	0
WBGene00009550	15.5332	5.33707	1.13342	4.7088	2.49183e-06	1.01048e-05	32.7113	31.5456	26.7881	1.07366	0	1.08077
WBGene00008230	117.167	5.33458	0.419579	12.7141	4.93589e-37	2.04885e-35	240.622	254.54	190.731	5.36828	6.3377	5.40387
WBGene00014240	90.7398	5.33151	1.21505	4.38788	1.14461e-05	4.25126e-05	187.951	178.396	165.015	11.8102	1.26754	0
WBGene00013194	31.4273	5.33134	0.814956	6.54188	6.07506e-11	4.21587e-10	82.0553	47.8623	53.5761	0	5.07016	0
WBGene00010091	147.426	5.33029	0.386172	13.8029	2.44766e-43	1.36309e-41	339.864	310.017	213.233	4.29462	6.3377	10.8077
WBGene00011053	4.25921	5.32622	1.56271	3.40831	0.000653657	0.00186557	3.881	16.3167	5.35761	0	0	0
WBGene00013951	8.33308	5.32419	1.36725	3.89407	9.85746e-05	0.000320573	16.6328	9.79001	22.502	1.07366	0	0
WBGene00016185	4.17354	5.32133	1.52205	3.49616	0.000472012	0.00138167	8.87085	6.52667	9.64371	0	0	0
WBGene00007946	30.7035	5.32004	0.808868	6.57715	4.79545e-11	3.35775e-10	65.4225	59.8278	54.6477	0	0	4.3231
WBGene00014082	69.2237	5.31809	0.545236	9.75374	1.778e-22	3.08048e-21	150.25	144.675	110.367	7.51559	2.53508	0
WBGene00009402	8.20305	5.31515	1.37081	3.87739	0.000105583	0.000342309	22.1771	16.3167	9.64371	0	0	1.08077
WBGene00006050	346.704	5.31474	0.259455	20.4843	2.97507e-93	8.20753e-91	798.931	691.827	537.904	9.6629	20.2806	21.6155
WBGene00017875	4.16922	5.30804	1.52204	3.48745	0.000487646	0.00142395	6.65314	9.79001	8.57218	0	0	0
WBGene00018497	15.5151	5.30524	1.13504	4.67406	2.9531e-06	1.18362e-05	32.1568	35.8967	22.502	0	2.53508	0
WBGene00018495	4.15678	5.29311	1.53822	3.44107	0.000579425	0.00166938	4.43542	9.79001	10.7152	0	0	0
WBGene00017559	52.6496	5.28795	0.611305	8.65026	5.1382e-18	6.64778e-17	115.875	104.427	87.8649	3.22097	1.26754	3.24232
WBGene00013523	8.01904	5.28335	1.37236	3.84982	0.000118206	0.000380006	22.1771	14.1411	10.7152	0	0	1.08077
WBGene00013879	60.1095	5.28029	0.571224	9.24381	2.37866e-20	3.59344e-19	124.746	126.182	100.723	2.14731	2.53508	4.3231
WBGene00018926	112.321	5.27956	0.433069	12.191	3.46966e-34	1.23448e-32	270.006	226.258	160.728	4.29462	5.07016	7.56542
WBGene00020973	15.0516	5.27944	1.14765	4.60024	4.22013e-06	1.66246e-05	23.286	39.16	25.7165	2.14731	0	0
WBGene00194663	15.2234	5.27525	1.14234	4.61791	3.87616e-06	1.5337e-05	19.9594	30.4578	38.5748	0	1.26754	1.08077
WBGene00004962	44.3589	5.27128	0.683235	7.71517	1.20819e-14	1.18519e-13	121.42	63.0912	75.0066	5.36828	1.26754	0
WBGene00019531	52.731	5.26935	0.609795	8.64119	5.56294e-18	7.1766e-17	107.005	106.602	94.294	2.14731	6.3377	0
WBGene00195227	7.93087	5.26585	1.37947	3.81729	0.000134926	0.000429903	21.6227	16.3167	8.57218	1.07366	0	0
WBGene00010152	3.99304	5.26499	1.56218	3.37028	0.000750931	0.00212493	9.9797	3.26334	10.7152	0	0	0
WBGene00015348	111.373	5.26353	0.418577	12.5748	2.905e-36	1.15504e-34	235.632	212.117	203.589	8.58924	5.07016	3.24232
WBGene00003458	22.3162	5.25578	0.927561	5.66623	1.45971e-08	7.84401e-08	48.2352	41.3356	40.7179	1.07366	2.53508	0
WBGene00206508	3.99686	5.2545	1.53572	3.42152	0.000622719	0.00178409	7.76199	9.79001	6.42914	0	0	0
WBGene00011669	36.9511	5.2544	0.72058	7.29191	3.05596e-13	2.68231e-12	80.9465	70.7056	64.2914	2.14731	2.53508	1.08077
WBGene00015421	14.6442	5.25264	1.14922	4.5706	4.86337e-06	1.90124e-05	32.7113	32.6334	20.3589	0	0	2.16155
WBGene00013801	29.3376	5.25165	0.809204	6.4899	8.58957e-11	5.84325e-10	60.4327	60.9156	50.3616	1.07366	0	3.24232
WBGene00017172	3.9166	5.25007	1.59224	3.29728	0.000976256	0.00269908	12.7518	2.17556	8.57218	0	0	0
WBGene00009956	80.7074	5.24949	0.488958	10.7361	6.89155e-27	1.58638e-25	174.09	146.85	151.085	6.44193	2.53508	3.24232
WBGene00019015	81.4922	5.24929	0.489295	10.7283	7.49786e-27	1.72153e-25	154.131	181.659	140.369	4.29462	6.3377	2.16155
WBGene00010167	3.99876	5.24923	1.55782	3.3696	0.000752768	0.00212879	6.65314	13.0533	4.28609	0	0	0
WBGene00044552	3.99876	5.24923	1.55782	3.3696	0.000752768	0.00212879	6.65314	13.0533	4.28609	0	0	0
WBGene00009643	21.8925	5.24521	0.932778	5.62321	1.87442e-08	9.97391e-08	46.0175	44.5989	37.5033	1.07366	0	2.16155
WBGene00014100	36.4253	5.24518	0.726213	7.22265	5.09845e-13	4.37024e-12	79.2832	68.53	65.3629	4.29462	0	1.08077
WBGene00018284	3.90957	5.23862	1.55591	3.36691	0.000760148	0.00214593	10.5341	4.35111	8.57218	0	0	0
WBGene00017325	14.6605	5.23694	1.16812	4.48321	7.35269e-06	2.80231e-05	47.6808	16.3167	21.4305	0	2.53508	0
WBGene00019356	3.97357	5.23565	1.55569	3.36548	0.000764118	0.00215646	5.54428	5.43889	12.8583	0	0	0
WBGene00015689	102.678	5.23411	0.440407	11.8847	1.42114e-32	4.6083e-31	218.999	219.731	160.728	2.14731	10.1403	4.3231
WBGene00044674	284.205	5.23172	0.265035	19.7397	9.83373e-87	2.29011e-84	596.565	573.259	490.757	17.1785	17.7456	9.72697
WBGene00013868	7.87758	5.22888	1.36732	3.82419	0.000131201	0.000419078	11.643	17.4045	17.1444	1.07366	0	0
WBGene00007381	30.5212	5.22571	1.13032	4.62319	3.77881e-06	1.49683e-05	67.6402	75.0567	35.3603	0	5.07016	0
WBGene00018322	3.90525	5.22535	1.53982	3.39348	0.000690096	0.00196363	8.31642	7.61445	7.50066	0	0	0
WBGene00235294	3.83583	5.22497	1.57862	3.30983	0.00093352	0.00259292	13.3063	4.35111	5.35761	0	0	0
WBGene00006416	398.601	5.22469	0.227367	22.9791	7.53557e-117	3.8608e-114	783.407	863.696	682.56	17.1785	17.7456	27.0194
WBGene00012011	35.9137	5.21554	0.733256	7.11285	1.13673e-12	9.41515e-12	62.0959	81.5834	66.4344	5.36828	0	0
WBGene00235383	55.4743	5.21263	1.49805	3.47962	0.000502127	0.00146337	110.331	114.217	99.6516	0	0	8.6462
WBGene00017444	7.65675	5.2076	1.39455	3.73425	0.000188274	0.000587767	18.8506	19.58	6.42914	0	0	1.08077
WBGene00195794	3.88739	5.20739	1.55638	3.34583	0.000820365	0.00230108	6.09871	5.43889	11.7868	0	0	0
WBGene00022596	29.2217	5.20569	0.810903	6.41962	1.36614e-10	9.15802e-10	48.2352	63.0912	58.9338	0	5.07016	0
WBGene00010082	85.4409	5.20109	0.47084	11.0464	2.28194e-28	5.75523e-27	187.951	162.079	148.942	6.44193	5.07016	2.16155
WBGene00009683	28.3148	5.19773	0.812713	6.39553	1.59988e-10	1.06295e-09	65.9769	55.4767	43.9324	1.07366	1.26754	2.16155
WBGene00020353	444.406	5.19642	0.491555	10.5714	4.0451e-26	8.8893e-25	980.783	832.151	783.283	38.6516	8.87278	22.6963
WBGene00019260	35.1177	5.19476	0.739557	7.02415	2.15367e-12	1.7264e-11	82.0553	75.0567	48.2185	4.29462	0	1.08077
WBGene00021997	3.81476	5.18288	1.55838	3.32581	0.000881629	0.00246022	6.65314	10.8778	5.35761	0	0	0
WBGene00010574	168.163	5.17934	0.341932	15.1473	7.89758e-52	6.40812e-50	339.31	369.845	273.238	15.0312	5.07016	6.48465
WBGene00044227	7.53564	5.17849	1.37154	3.77567	0.000159577	0.000502906	16.0784	13.0533	15.0013	0	0	1.08077
WBGene00010474	20.9728	5.17694	0.952679	5.43409	5.50764e-08	2.7629e-07	49.8985	48.95	23.5735	2.14731	1.26754	0
WBGene00013148	21.0814	5.17223	0.933343	5.54162	2.99688e-08	1.55184e-07	37.7011	47.8623	37.5033	1.07366	1.26754	1.08077
WBGene00018498	13.8274	5.17204	1.15425	4.48087	7.43387e-06	2.83204e-05	33.2657	26.1067	21.4305	0	0	2.16155
WBGene00020829	3.79499	5.17047	1.56625	3.30117	0.000962814	0.00266644	5.54428	5.43889	11.7868	0	0	0
WBGene00006487	21.061	5.16803	0.937316	5.51365	3.51464e-08	1.80122e-07	44.9087	46.7745	31.0742	1.07366	2.53508	0
WBGene00015511	41.415	5.1638	0.669303	7.71519	1.20799e-14	1.18519e-13	98.1338	79.4078	64.2914	2.14731	1.26754	3.24232
WBGene00169631	3.72125	5.15817	1.56059	3.30527	0.000948858	0.00263144	8.31642	5.43889	8.57218	0	0	0
WBGene00018332	20.9534	5.15812	0.934584	5.51916	3.40627e-08	1.74968e-07	42.1365	45.6867	34.2887	1.07366	2.53508	0
WBGene00011790	7.37183	5.15711	1.38238	3.73059	0.000191034	0.000595759	19.405	11.9656	11.7868	1.07366	0	0
WBGene00045108	7.54379	5.15692	1.37649	3.74643	0.00017937	0.00056124	10.5341	16.3167	17.1444	0	1.26754	0
WBGene00011322	48.0436	5.15671	0.617138	8.35585	6.49656e-17	7.67433e-16	103.678	88.1101	88.9364	4.29462	0	3.24232
WBGene00016327	110.848	5.15339	0.417212	12.352	4.75317e-35	1.78687e-33	261.69	200.151	184.302	4.29462	11.4079	3.24232
WBGene00007569	3.65022	5.14581	1.58208	3.25256	0.00114371	0.00312638	11.0886	6.52667	4.28609	0	0	0
WBGene00008186	34.1157	5.14292	0.728462	7.05997	1.66544e-12	1.35749e-11	75.9566	67.4423	55.7192	2.14731	1.26754	2.16155
WBGene00007611	34.2943	5.13224	0.731689	7.01424	2.3121e-12	1.84729e-11	79.8376	56.5645	63.2199	1.07366	5.07016	0
WBGene00043986	3.64319	5.13101	1.57565	3.25644	0.00112817	0.00308672	8.87085	8.70223	4.28609	0	0	0
WBGene00015893	3.70991	5.12835	1.5781	3.24969	0.0011553	0.00315661	3.881	10.8778	7.50066	0	0	0
WBGene00007169	128.476	5.12397	0.378106	13.5517	7.74414e-42	4.10852e-40	241.731	228.433	279.667	10.7366	3.80262	6.48465
WBGene00016356	81.3546	5.12173	0.477746	10.7206	8.14729e-27	1.86587e-25	181.298	157.728	135.012	0	7.60524	6.48465
WBGene00022709	86.6827	5.11013	0.458764	11.1389	8.11015e-29	2.12619e-27	193.495	169.693	142.513	4.29462	2.53508	7.56542
WBGene00007335	67.7203	5.10796	0.520456	9.81439	9.7629e-23	1.72651e-21	143.597	122.919	127.511	1.07366	10.1403	1.08077
WBGene00015516	220.393	5.10658	0.287768	17.7455	1.86865e-70	2.74661e-68	446.315	442.726	396.463	18.2521	8.87278	9.72697
WBGene00009884	828.692	5.09486	0.163066	31.2441	2.68685e-214	6.88295e-211	1742.01	1732.83	1356.55	47.2408	40.5613	52.958
WBGene00016382	46.0758	5.09439	0.627237	8.12196	4.58733e-16	5.06839e-15	97.0249	102.251	69.649	5.36828	0	2.16155
WBGene00009605	180.949	5.08674	0.524159	9.70458	2.8827e-22	4.91843e-21	431.899	335.036	288.24	17.1785	2.53508	10.8077
WBGene00017817	19.9356	5.08584	0.939132	5.41547	6.11277e-08	3.05162e-07	41.5821	32.6334	41.7894	1.07366	2.53508	0
WBGene00016753	52.7716	5.08118	0.581594	8.73665	2.40126e-18	3.17313e-17	105.341	114.217	87.8649	0	3.80262	5.40387
WBGene00011619	32.7909	5.08049	0.732448	6.93632	4.02443e-12	3.14312e-11	77.6199	56.5645	56.7907	1.07366	2.53508	2.16155
WBGene00002204	39.8274	5.07803	0.681296	7.45348	9.09092e-14	8.35136e-13	92.0351	85.9345	53.5761	0	6.3377	1.08077
WBGene00003742	19.9923	5.07729	0.942189	5.38882	7.0921e-08	3.51217e-07	41.5821	42.4234	32.1457	0	3.80262	0
WBGene00007559	25.9732	5.07618	0.824751	6.1548	7.51737e-10	4.68224e-09	56.5517	46.7745	48.2185	4.29462	0	0
WBGene00013586	52.0796	5.07597	0.588082	8.63139	6.06104e-18	7.80794e-17	127.518	88.1101	87.8649	5.36828	2.53508	1.08077
WBGene00005552	78.0085	5.07292	0.480433	10.559	4.61336e-26	1.01257e-24	165.774	131.621	157.514	2.14731	1.26754	9.72697
WBGene00017803	13.2561	5.07018	1.15806	4.37816	1.19686e-05	4.43249e-05	17.7417	34.8089	24.645	1.07366	1.26754	0
WBGene00018500	3.46732	5.06105	1.62357	3.11725	0.00182549	0.00482759	8.87085	9.79001	2.14305	0	0	0
WBGene00004909	64.8453	5.05749	0.525251	9.6287	6.0492e-22	1.01e-20	137.498	144.675	95.3655	3.22097	5.07016	3.24232
WBGene00011134	19.5907	5.05304	0.948479	5.32751	9.95658e-08	4.84114e-07	36.0378	50.0378	27.8596	1.07366	2.53508	0
WBGene00012102	26.0824	5.04982	0.825082	6.12039	9.33459e-10	5.7581e-09	51.0074	64.1789	36.4318	1.07366	3.80262	0
WBGene00013979	44.5322	5.04173	0.639427	7.88477	3.15119e-15	3.23824e-14	88.7085	108.778	62.1483	1.07366	0	6.48465
WBGene00020265	32.2054	5.03839	0.729708	6.90467	5.032e-12	3.88604e-11	63.2048	56.5645	67.5059	1.07366	3.80262	1.08077
WBGene00012638	82.7961	5.03743	0.460214	10.9459	6.95572e-28	1.69932e-26	155.24	177.308	150.013	3.22097	1.26754	9.72697
WBGene00235359	12.9008	5.03516	1.16235	4.33188	1.47841e-05	5.40265e-05	31.6024	27.1945	16.0728	0	2.53508	0
WBGene00008650	25.9583	5.03427	0.835248	6.02728	1.66745e-09	9.97689e-09	55.4428	63.0912	32.1457	0	5.07016	0
WBGene00022710	3.44052	5.03154	1.58649	3.17148	0.00151663	0.00406262	5.54428	6.52667	8.57218	0	0	0
WBGene00015696	38.1257	5.03104	0.676423	7.43772	1.0244e-13	9.3389e-13	94.2528	68.53	58.9338	1.07366	3.80262	2.16155
WBGene00022706	94.5066	5.02729	0.43718	11.4994	1.32878e-30	3.85561e-29	225.098	180.571	144.656	8.58924	3.80262	4.3231
WBGene00011968	258.67	5.02023	0.263338	19.0638	5.04472e-81	1.05188e-78	516.173	552.591	437.181	16.1048	12.6754	17.2924
WBGene00077503	3.36137	5.01638	1.60061	3.13404	0.00172417	0.00457906	8.31642	4.35111	7.50066	0	0	0
WBGene00020140	185.081	5.00958	0.573723	8.73171	2.50858e-18	3.30521e-17	405.287	331.772	339.673	2.14731	16.478	15.1308
WBGene00198971	12.4448	5.00602	1.16387	4.30119	1.69887e-05	6.14692e-05	23.8404	30.4578	18.2159	1.07366	0	1.08077
WBGene00008192	12.4339	5.00463	1.15822	4.32098	1.5534e-05	5.6548e-05	23.8404	26.1067	22.502	1.07366	0	1.08077
WBGene00011954	80.8458	4.98451	0.466155	10.6928	1.09979e-26	2.49007e-25	165.774	178.396	125.368	1.07366	10.1403	4.3231
WBGene00008497	18.2425	4.98218	0.967619	5.1489	2.62013e-07	1.21031e-06	42.691	20.6678	42.8609	1.07366	0	2.16155
WBGene00019976	3.33648	4.97914	1.62662	3.06103	0.00220575	0.00575658	3.881	4.35111	11.7868	0	0	0
WBGene00019501	6.5741	4.97858	1.40924	3.53282	0.000411152	0.00121677	16.6328	7.61445	13.9298	0	1.26754	0
WBGene00007777	158.281	4.97018	0.325498	15.2695	1.22187e-52	1.01438e-50	333.211	295.876	291.454	11.8102	7.60524	9.72697
WBGene00198874	6.47267	4.96814	1.41611	3.50829	0.000450991	0.00132577	18.2961	11.9656	7.50066	1.07366	0	0
WBGene00019912	117.522	4.96538	0.791484	6.27351	3.53001e-10	2.27453e-09	236.741	217.556	229.306	12.8839	0	8.6462
WBGene00016963	30.3775	4.9593	0.732908	6.76661	1.31834e-11	9.81751e-11	60.9871	57.6523	57.8622	2.14731	2.53508	1.08077
WBGene00007382	6.49525	4.95914	1.40718	3.52416	0.000424829	0.00125441	16.0784	13.0533	8.57218	0	1.26754	0
WBGene00011027	18.3187	4.95601	0.951041	5.21114	1.87683e-07	8.82647e-07	26.6125	39.16	40.7179	1.07366	1.26754	1.08077
WBGene00019425	42.5437	4.95518	0.622307	7.96259	1.68479e-15	1.77298e-14	89.2629	83.7589	73.9351	1.07366	5.07016	2.16155
WBGene00018122	17.6911	4.94464	0.983049	5.0299	4.90728e-07	2.18627e-06	48.7897	36.9845	17.1444	2.14731	0	1.08077
WBGene00022090	359.473	4.94093	0.224799	21.9793	4.53993e-107	1.89326e-104	732.399	766.884	589.338	26.8414	24.0833	17.2924
WBGene00009327	3.18278	4.94043	1.6204	3.0489	0.0022968	0.00597855	8.31642	4.35111	6.42914	0	0	0
WBGene00015210	18.2553	4.93552	0.953642	5.17544	2.27375e-07	1.05903e-06	34.3745	42.4234	28.9311	0	3.80262	0
WBGene00007249	23.4727	4.93453	0.844842	5.84077	5.19595e-09	2.94947e-08	59.8782	39.16	37.5033	4.29462	0	0
WBGene00017415	3.18197	4.93263	1.61332	3.05744	0.00223235	0.00582093	7.20756	6.52667	5.35761	0	0	0
WBGene00019810	41.4629	4.92149	0.626301	7.85803	3.90236e-15	3.98503e-14	85.3819	66.3545	88.9364	3.22097	3.80262	1.08077
WBGene00018981	6.35305	4.92067	1.40317	3.50682	0.000453497	0.00133226	12.1974	13.0533	11.7868	0	0	1.08077
WBGene00018839	29.7553	4.91398	0.745693	6.58981	4.40383e-11	3.09855e-10	41.0277	67.4423	64.2914	1.07366	2.53508	2.16155
WBGene00007794	52.4409	4.91359	0.565373	8.69088	3.59636e-18	4.69701e-17	109.222	118.568	77.1496	3.22097	0	6.48465
WBGene00018502	17.658	4.91091	0.960197	5.11448	3.14609e-07	1.43588e-06	33.2657	45.6867	23.5735	1.07366	1.26754	1.08077
WBGene00020077	3.17415	4.90692	1.64055	2.99103	0.00278042	0.00711958	3.881	10.8778	4.28609	0	0	0
WBGene00020900	3.17415	4.90692	1.64055	2.99103	0.00278042	0.00711958	3.881	10.8778	4.28609	0	0	0
WBGene00020416	11.5981	4.9034	1.17773	4.16342	3.13517e-05	0.000109271	22.1771	17.4045	27.8596	2.14731	0	0
WBGene00016765	46.7311	4.90079	0.596848	8.21113	2.19118e-16	2.49474e-15	83.1642	118.568	69.649	2.14731	2.53508	4.3231
WBGene00010114	28.9688	4.89314	0.738643	6.6245	3.48423e-11	2.48525e-10	54.8884	56.5645	56.7907	3.22097	1.26754	1.08077
WBGene00021454	17.5414	4.89025	0.973983	5.02088	5.1435e-07	2.283e-06	34.929	18.4922	48.2185	1.07366	2.53508	0
WBGene00012636	17.3829	4.88947	0.982253	4.97782	6.4306e-07	2.81715e-06	21.0683	47.8623	32.1457	3.22097	0	0
WBGene00019562	6.28314	4.87958	1.4287	3.41539	0.000636899	0.00182122	7.20756	19.58	9.64371	0	1.26754	0
WBGene00021457	6.28043	4.87875	1.42478	3.42421	0.00061658	0.00176791	7.20756	18.4922	10.7152	0	1.26754	0
WBGene00219646	6.16282	4.87292	1.41086	3.45387	0.000552604	0.00159776	11.0886	10.8778	13.9298	0	0	1.08077
WBGene00219658	6.19124	4.87242	1.41251	3.44947	0.000561695	0.00162177	11.0886	9.79001	15.0013	0	1.26754	0
WBGene00021878	84.8152	4.87107	0.443576	10.9814	4.69768e-28	1.16352e-26	208.465	139.236	144.656	7.51559	2.53508	6.48465
WBGene00014103	22.6138	4.86681	0.832868	5.84344	5.11352e-09	2.90728e-08	46.0175	46.7745	38.5748	1.07366	0	3.24232
WBGene00012549	16.8837	4.86132	0.971553	5.00366	5.62519e-07	2.48451e-06	46.0175	28.2822	23.5735	0	1.26754	2.16155
WBGene00007248	426.786	4.84495	0.197008	24.5927	1.51373e-133	1.18018e-130	834.969	889.803	750.066	27.915	26.6183	31.3425
WBGene00044810	16.9384	4.8418	0.957741	5.05544	4.29402e-07	1.92405e-06	35.4834	26.1067	36.4318	1.07366	2.53508	0
WBGene00011405	11.0212	4.83873	1.19152	4.06096	4.88707e-05	0.00016585	27.167	25.0189	11.7868	1.07366	0	1.08077
WBGene00019755	2.92152	4.83172	1.67565	2.88349	0.0039329	0.00976797	9.9797	3.26334	4.28609	0	0	0
WBGene00009042	22.2328	4.83002	0.834947	5.78482	7.25906e-09	4.05512e-08	52.1162	34.8089	41.7894	2.14731	2.53508	0
WBGene00017629	5.91672	4.82897	1.42507	3.38859	0.000702525	0.00199551	14.9696	10.8778	8.57218	0	0	1.08077
WBGene00189947	2.98282	4.8277	1.66025	2.90782	0.00363958	0.00910632	4.98985	3.26334	9.64371	0	0	0
WBGene00019337	123.03	4.82693	0.361201	13.3636	9.87388e-41	4.95962e-39	226.207	268.681	217.519	8.58924	13.9429	3.24232
WBGene00012296	143.565	4.82667	0.339471	14.2182	7.06513e-46	4.52471e-44	303.827	310.017	218.591	11.8102	6.3377	10.8077
WBGene00050878	2.9793	4.81807	1.65818	2.90563	0.00366509	0.00916374	3.881	4.35111	9.64371	0	0	0
WBGene00013705	5.89686	4.81173	1.41881	3.39137	0.000695438	0.00197658	11.643	10.8778	11.7868	1.07366	0	0
WBGene00020066	5.86979	4.81026	1.4525	3.31171	0.000927277	0.00257837	15.524	14.1411	4.28609	0	1.26754	0
WBGene00005650	5.86628	4.80545	1.45215	3.3092	0.000935646	0.00259842	14.4151	15.2289	4.28609	0	1.26754	0
WBGene00194701	2.90556	4.80234	1.65141	2.90803	0.00363714	0.00910148	6.65314	4.35111	6.42914	0	0	0
WBGene00007179	5.81419	4.79812	1.42418	3.36903	0.000754328	0.00213272	13.3063	9.79001	10.7152	1.07366	0	0
WBGene00195178	21.4326	4.7964	0.849678	5.64496	1.65219e-08	8.83861e-08	51.0074	28.2822	45.004	3.22097	0	1.08077
WBGene00007639	10.7838	4.78394	1.19595	4.00012	6.33105e-05	0.000211649	14.9696	29.37	18.2159	2.14731	0	0
WBGene00003462	2.82831	4.77599	1.67682	2.84825	0.00439604	0.0108031	8.31642	5.43889	3.21457	0	0	0
WBGene00015467	64.6494	4.77438	0.484314	9.85802	6.32834e-23	1.13936e-21	128.627	130.533	114.653	1.07366	7.60524	5.40387
WBGene00194788	5.68307	4.76514	1.44294	3.30238	0.000958694	0.00265626	15.524	10.8778	6.42914	0	1.26754	0
WBGene00018168	16.0763	4.76167	0.968241	4.91786	8.74975e-07	3.77437e-06	23.8404	41.3356	27.8596	1.07366	1.26754	1.08077
WBGene00016339	10.5188	4.75948	1.18357	4.02131	5.78765e-05	0.000194681	21.0683	16.3167	23.5735	1.07366	0	1.08077
WBGene00011297	68.6531	4.75091	0.468268	10.1457	3.46263e-24	6.76383e-23	132.508	140.323	124.297	1.07366	5.07016	8.6462
WBGene00008801	25.8855	4.74067	0.754064	6.28683	3.24019e-10	2.09758e-09	57.1061	44.5989	48.2185	2.14731	0	3.24232
WBGene00004958	141.513	4.73974	0.331466	14.2993	2.20946e-46	1.46741e-44	279.986	313.28	225.02	10.7366	11.4079	8.6462
WBGene00017555	20.96	4.73014	0.84603	5.59099	2.2578e-08	1.1873e-07	39.9188	52.2134	28.9311	0	2.53508	2.16155
WBGene00013988	15.7014	4.72293	0.98055	4.81662	1.46013e-06	6.09617e-06	31.048	41.3356	18.2159	1.07366	2.53508	0
WBGene00018000	2.72969	4.71503	1.67727	2.81114	0.00493665	0.0120179	6.65314	5.43889	4.28609	0	0	0
WBGene00021471	66.4287	4.71487	0.484509	9.73123	2.21895e-22	3.82966e-21	145.26	143.587	95.3655	9.6629	2.53508	2.16155
WBGene00017553	55.8676	4.71078	0.51527	9.14235	6.11115e-20	8.96036e-19	119.202	108.778	95.3655	4.29462	0	7.56542
WBGene00010596	2.65756	4.70797	1.78107	2.64333	0.00820941	0.0190367	11.643	1.08778	3.21457	0	0	0
WBGene00017869	20.836	4.70486	0.844036	5.57424	2.48619e-08	1.29978e-07	44.3542	39.16	36.4318	0	5.07016	0
WBGene00022849	138.971	4.70444	0.326244	14.42	3.87288e-47	2.66086e-45	262.244	284.998	255.022	7.51559	16.478	7.56542
WBGene00019063	40.8284	4.70354	0.600399	7.83403	4.72488e-15	4.78141e-14	90.9262	84.8467	60.0053	2.14731	3.80262	3.24232
WBGene00012781	166.613	4.69872	0.32401	14.5018	1.18082e-47	8.36933e-46	430.236	288.261	244.307	15.0312	8.87278	12.9693
WBGene00007448	127.03	4.69442	0.355971	13.1877	1.03337e-39	4.85087e-38	257.809	298.051	177.873	9.6629	10.1403	8.6462
WBGene00015306	81.1076	4.6938	0.423465	11.0843	1.49592e-28	3.82665e-27	161.893	162.079	144.656	3.22097	5.07016	9.72697
WBGene00174525	2.71995	4.69257	1.67708	2.79806	0.0051411	0.0124699	4.43542	6.52667	5.35761	0	0	0
WBGene00235290	2.71995	4.69257	1.67708	2.79806	0.0051411	0.0124699	4.43542	6.52667	5.35761	0	0	0
WBGene00009039	25.3339	4.68947	0.75844	6.18305	6.2875e-10	3.9505e-09	54.3339	54.3889	37.5033	0	2.53508	3.24232
WBGene00016467	2.71373	4.68077	1.68626	2.77583	0.00550608	0.0132513	3.32657	6.52667	6.42914	0	0	0
WBGene00235313	2.64621	4.67507	1.71623	2.72403	0.00644909	0.0153152	7.20756	6.52667	2.14305	0	0	0
WBGene00013357	10.1628	4.67157	1.19053	3.92394	8.71133e-05	0.000285631	13.3063	21.7556	23.5735	1.07366	1.26754	0
WBGene00008566	39.6522	4.66669	0.607118	7.68662	1.51068e-14	1.47065e-13	80.9465	90.2856	57.8622	2.14731	1.26754	5.40387
WBGene00017714	55.0458	4.66563	0.510715	9.13548	6.51146e-20	9.5395e-19	118.648	98.9878	99.6516	3.22097	7.60524	2.16155
WBGene00012409	2.63728	4.66273	1.69046	2.75825	0.00581109	0.0139348	6.09871	5.43889	4.28609	0	0	0
WBGene00015246	19.4034	4.65906	0.874109	5.33007	9.81767e-08	4.77749e-07	57.1061	23.9311	31.0742	2.14731	0	2.16155
WBGene00008788	2.69316	4.65839	1.7766	2.62208	0.00873944	0.0201564	1.10886	3.26334	11.7868	0	0	0
WBGene00013788	2.63919	4.65431	1.72199	2.70287	0.00687432	0.0162347	4.98985	8.70223	2.14305	0	0	0
WBGene00010241	245.34	4.64839	0.950396	4.89101	1.00322e-06	4.29041e-06	499.54	546.065	369.675	2.14731	40.5613	14.0501
WBGene00022807	5.26988	4.64692	1.44597	3.21371	0.00131032	0.00354936	11.0886	10.8778	8.57218	0	0	1.08077
WBGene00010857	2.63567	4.64398	1.73267	2.68024	0.00735698	0.0172835	3.881	9.79001	2.14305	0	0	0
WBGene00008185	24.4292	4.63965	0.75335	6.15869	7.33503e-10	4.57502e-09	47.1264	43.5111	50.3616	2.14731	1.26754	2.16155
WBGene00044261	29.248	4.63502	0.699333	6.62777	3.40789e-11	2.43273e-10	62.6504	66.3545	39.6463	3.22097	2.53508	1.08077
WBGene00007733	372.862	4.63498	0.216531	21.4057	1.18353e-101	4.1614e-99	805.584	771.235	572.193	21.4731	41.8288	24.8578
WBGene00021382	24.2329	4.62652	0.755937	6.12024	9.34326e-10	5.76146e-09	54.3339	43.5111	41.7894	2.14731	2.53508	1.08077
WBGene00012937	92.8728	4.62548	0.393426	11.7569	6.50707e-32	2.00145e-30	190.169	180.571	163.943	5.36828	13.9429	3.24232
WBGene00017628	2.61049	4.62415	1.75272	2.63827	0.00833301	0.019286	2.77214	2.17556	10.7152	0	0	0
WBGene00017876	2.54839	4.61959	1.70891	2.70324	0.00686681	0.0162255	6.65314	4.35111	4.28609	0	0	0
WBGene00014179	184.064	4.6194	0.283884	16.2721	1.5563e-59	1.65133e-57	400.297	349.177	310.742	11.8102	21.5482	10.8077
WBGene00020127	2.6151	4.61647	1.73566	2.65978	0.00781921	0.0182357	1.66328	6.52667	7.50066	0	0	0
WBGene00001476	139.849	4.61065	0.321538	14.3394	1.24168e-46	8.37061e-45	287.194	255.628	262.523	3.22097	16.478	14.0501
WBGene00009754	149.611	4.60831	0.323715	14.2357	5.50187e-46	3.60072e-44	312.143	329.597	219.662	6.44193	19.0131	10.8077
WBGene00194886	5.17587	4.60805	1.46474	3.14599	0.00165524	0.00440906	8.31642	15.2289	6.42914	0	0	1.08077
WBGene00004165	2.53946	4.6059	1.71389	2.6874	0.00720105	0.0169528	5.54428	3.26334	6.42914	0	0	0
WBGene00012731	19.4115	4.60488	0.845575	5.44586	5.15553e-08	2.58961e-07	37.1467	33.7211	40.7179	0	3.80262	1.08077
WBGene00012749	9.51766	4.60443	1.21903	3.77711	0.000158657	0.000500093	26.6125	19.58	8.57218	1.07366	1.26754	0
WBGene00013186	32.9945	4.59305	0.643328	7.13952	9.36541e-13	7.81482e-12	70.4124	58.74	61.0768	2.14731	1.26754	4.3231
WBGene00219876	2.46652	4.59285	1.79148	2.56372	0.0103556	0.0235178	9.42528	1.08778	4.28609	0	0	0
WBGene00006058	79.7702	4.58926	0.423233	10.8433	2.14522e-27	5.06826e-26	176.863	154.465	128.583	5.36828	2.53508	10.8077
WBGene00022507	14.1985	4.58654	0.976278	4.69799	2.62735e-06	1.06232e-05	27.7214	31.5456	22.502	1.07366	1.26754	1.08077
WBGene00015419	2.52972	4.58189	1.72014	2.66368	0.00772914	0.0180514	3.32657	4.35111	7.50066	0	0	0
WBGene00023410	2.52701	4.58098	1.73241	2.64428	0.00818661	0.0189937	3.32657	3.26334	8.57218	0	0	0
WBGene00016942	107.489	4.58082	0.366146	12.5109	6.50572e-36	2.54717e-34	250.047	181.659	187.517	11.8102	6.3377	7.56542
WBGene00022760	27.9403	4.56989	0.69932	6.53476	6.37101e-11	4.411e-10	63.7592	40.2478	56.7907	2.14731	2.53508	2.16155
WBGene00013886	23.6523	4.56975	0.76479	5.97517	2.29849e-09	1.35849e-08	52.6707	39.16	43.9324	0	5.07016	1.08077
WBGene00019190	9.32159	4.56739	1.20874	3.77865	0.000157683	0.000497288	23.286	19.58	10.7152	0	1.26754	1.08077
WBGene00022818	9.24851	4.56537	1.20952	3.77452	0.000160316	0.000505145	17.7417	15.2289	20.3589	0	0	2.16155
WBGene00022030	9.30563	4.55746	1.20081	3.79532	0.000147451	0.000467072	19.9594	20.6678	12.8583	0	1.26754	1.08077
WBGene00019586	306.225	4.55682	0.222486	20.4814	3.15563e-93	8.57376e-91	631.494	638.526	491.829	19.3258	29.1534	27.0194
WBGene00197385	2.45247	4.55197	1.7212	2.64465	0.00817759	0.0189826	4.98985	5.43889	4.28609	0	0	0
WBGene00044216	9.22178	4.54918	1.2056	3.77339	0.000161047	0.000507183	21.6227	19.58	11.7868	1.07366	1.26754	0
WBGene00009517	4.89997	4.5466	1.49808	3.03495	0.00240574	0.00623408	12.1974	3.26334	12.8583	0	0	1.08077
WBGene00044434	49.7241	4.52067	0.515935	8.76209	1.91663e-18	2.54208e-17	106.45	94.6367	84.6503	4.29462	5.07016	3.24232
WBGene00007478	13.358	4.51544	0.998903	4.5204	6.17232e-06	2.37617e-05	29.3847	25.0189	22.502	0	0	3.24232
WBGene00050892	2.369	4.50784	1.76053	2.5605	0.010452	0.0237248	5.54428	6.52667	2.14305	0	0	0
WBGene00009043	120.984	4.50697	0.338115	13.3297	1.55501e-40	7.70289e-39	267.234	222.995	204.661	5.36828	12.6754	12.9693
WBGene00001245	53.3649	4.50566	1.28501	3.50632	0.00045434	0.00133452	110.886	107.69	87.8649	1.07366	12.6754	0
WBGene00014986	8.88393	4.50466	1.20782	3.72957	0.000191806	0.000597856	16.6328	15.2289	19.2874	1.07366	0	1.08077
WBGene00020292	8.87243	4.50053	1.22034	3.68794	0.000226074	0.000696557	24.9493	15.2289	10.7152	1.07366	1.26754	0
WBGene00013684	62.4112	4.49676	0.45754	9.82812	8.51905e-23	1.51551e-21	125.301	112.041	121.082	3.22097	6.3377	6.48465
WBGene00011001	2.36007	4.4932	1.73913	2.5836	0.00977755	0.0223295	4.43542	5.43889	4.28609	0	0	0
WBGene00017975	67.0229	4.49098	1.24551	3.60574	0.000311266	0.000938195	149.141	135.972	99.6516	0	15.2105	2.16155
WBGene00012115	52.988	4.48614	0.497345	9.02017	1.87804e-19	2.66855e-18	113.103	97.9001	93.2225	2.14731	5.07016	6.48465
WBGene00007427	4.75903	4.48466	1.47565	3.0391	0.00237285	0.0061613	9.9797	10.8778	6.42914	0	1.26754	0
WBGene00171975	2.36197	4.48435	1.77802	2.52211	0.0116654	0.0262169	3.32657	8.70223	2.14305	0	0	0
WBGene00016083	28.7476	4.48013	1.48014	3.02682	0.00247144	0.00638863	65.4225	58.74	40.7179	0	7.60524	0
WBGene00017551	4.78107	4.47773	1.49407	2.99699	0.00272656	0.00698566	4.98985	7.61445	15.0013	0	0	1.08077
WBGene00022634	69.9083	4.47362	0.432445	10.3449	4.41163e-25	9.06178e-24	128.627	140.323	132.869	5.36828	2.53508	9.72697
WBGene00013452	79.1001	4.46999	0.410546	10.8879	1.31609e-27	3.15089e-26	136.389	178.396	139.298	8.58924	7.60524	4.3231
WBGene00013776	17.4598	4.46909	0.875822	5.10274	3.34775e-07	1.52211e-06	44.9087	34.8089	20.3589	2.14731	2.53508	0
WBGene00077782	2.2782	4.46857	1.78301	2.50619	0.012204	0.0273313	7.20756	2.17556	4.28609	0	0	0
WBGene00021472	113.205	4.46524	0.638817	6.98987	2.75149e-12	2.17547e-11	261.136	230.609	157.514	5.36828	20.2806	4.3231
WBGene00022289	4.80707	4.46457	1.54331	2.89285	0.00381758	0.00951186	1.66328	13.0533	12.8583	0	1.26754	0
WBGene00006645	39.2605	4.46247	0.574349	7.76962	7.87232e-15	7.84258e-14	83.7186	67.4423	73.9351	1.07366	5.07016	4.3231
WBGene00018980	43.6711	4.45731	0.550694	8.09399	5.77436e-16	6.30608e-15	87.0452	96.8123	66.4344	1.07366	6.3377	4.3231
WBGene00008381	12.8826	4.45715	1.01075	4.40974	1.03496e-05	3.86685e-05	36.0378	21.7556	16.0728	0	1.26754	2.16155
WBGene00007977	186.645	4.45486	0.269578	16.5253	2.41125e-61	2.68563e-59	371.467	387.249	311.813	18.2521	20.2806	10.8077
WBGene00018163	30.7427	4.44437	0.659279	6.74126	1.5702e-11	1.16255e-10	57.1061	53.3011	65.3629	0	7.60524	1.08077
WBGene00050881	8.44959	4.44237	1.23399	3.6	0.000318222	0.000957924	20.5138	10.8778	17.1444	0	0	2.16155
WBGene00009693	4.6327	4.44147	1.50758	2.94609	0.00321816	0.008152	7.20756	15.2289	4.28609	1.07366	0	0
WBGene00007512	38.3553	4.44025	0.581207	7.63971	2.17709e-14	2.08433e-13	65.9769	82.6712	71.792	5.36828	0	4.3231
WBGene00016843	21.0279	4.44011	0.805724	5.51071	3.57382e-08	1.82945e-07	53.7795	39.16	27.8596	5.36828	0	0
WBGene00019150	64.0476	4.43808	0.450726	9.84652	7.09566e-23	1.27112e-21	122.529	121.831	123.225	10.7366	3.80262	2.16155
WBGene00022467	46.8199	4.43695	0.536587	8.26883	1.35279e-16	1.56707e-15	120.311	80.4956	67.5059	4.29462	5.07016	3.24232
WBGene00015860	17.0515	4.4318	0.872585	5.07893	3.79566e-07	1.7157e-06	41.5821	21.7556	34.2887	2.14731	2.53508	0
WBGene00020587	81.5575	4.43026	0.400791	11.0538	2.10127e-28	5.31452e-27	140.27	163.167	163.943	9.6629	10.1403	2.16155
WBGene00044634	12.5353	4.42418	1.00151	4.41752	9.98405e-06	3.74157e-05	28.8303	19.58	23.5735	2.14731	0	1.08077
WBGene00015049	42.5091	4.42311	0.543504	8.13815	4.01365e-16	4.45928e-15	84.8275	79.4078	79.2927	4.29462	5.07016	2.16155
WBGene00017554	16.6179	4.41095	0.868762	5.07729	3.82863e-07	1.72978e-06	34.929	31.5456	28.9311	3.22097	0	1.08077
WBGene00013170	21.3839	4.41088	0.771828	5.71485	1.09803e-08	5.97387e-08	32.7113	46.7745	42.8609	1.07366	3.80262	1.08077
WBGene00013047	2.19122	4.40951	1.79898	2.45113	0.014241	0.0314496	6.65314	4.35111	2.14305	0	0	0
WBGene00019453	2.25522	4.40434	1.79523	2.45335	0.0141532	0.0312633	1.66328	5.43889	6.42914	0	0	0
WBGene00013049	4.52523	4.4039	1.48731	2.96098	0.0030666	0.00779341	6.65314	8.70223	10.7152	0	0	1.08077
WBGene00018148	8.33513	4.39542	1.28162	3.42959	0.000604501	0.00173605	7.76199	30.4578	9.64371	2.14731	0	0
WBGene00021968	83.083	4.39517	0.390814	11.2462	2.41867e-29	6.62162e-28	156.349	178.396	141.441	7.51559	5.07016	9.72697
WBGene00195226	20.6444	4.39478	0.776617	5.65888	1.52363e-08	8.16793e-08	46.0175	32.6334	39.6463	3.22097	1.26754	1.08077
WBGene00022650	58.7163	4.39448	0.473103	9.28863	1.56292e-20	2.37915e-19	114.212	133.797	87.8649	2.14731	8.87278	5.40387
WBGene00206368	8.36694	4.39318	1.22542	3.58504	0.000337026	0.0010108	16.6328	9.79001	21.4305	0	1.26754	1.08077
WBGene00011178	4.48723	4.38974	1.50753	2.91188	0.00359258	0.00900458	8.31642	13.0533	4.28609	0	1.26754	0
WBGene00020117	96.3271	4.38877	0.367426	11.9446	6.92597e-33	2.29994e-31	183.516	193.625	173.587	7.51559	16.478	3.24232
WBGene00019773	45.0546	4.38806	0.545294	8.04715	8.47474e-16	9.12179e-15	102.569	93.5489	62.1483	2.14731	1.26754	8.6462
WBGene00013824	20.7976	4.3854	0.778358	5.63417	1.75908e-08	9.38244e-08	46.572	31.5456	40.7179	2.14731	3.80262	0
WBGene00019155	2.10935	4.37746	1.88556	2.32157	0.0202559	0.0429857	9.42528	1.08778	2.14305	0	0	0
WBGene00013337	16.4279	4.37576	0.871285	5.0222	5.10838e-07	2.2691e-06	39.9188	26.1067	27.8596	2.14731	2.53508	0
WBGene00011909	12.2448	4.3734	1.01414	4.31242	1.61477e-05	5.86155e-05	20.5138	28.2822	21.4305	0	0	3.24232
WBGene00015215	16.1789	4.37334	0.885436	4.93919	7.84458e-07	3.39862e-06	36.5923	29.37	26.7881	0	0	4.3231
WBGene00021380	4.46395	4.37057	1.49311	2.92716	0.00342077	0.00861897	6.09871	8.70223	10.7152	0	1.26754	0
WBGene00010289	76.9489	4.36926	0.407482	10.7226	7.97422e-27	1.82857e-25	158.012	153.377	129.654	10.7366	1.26754	8.6462
WBGene00022628	33.0316	4.36726	0.617165	7.07632	1.4803e-12	1.21209e-11	67.6402	64.1789	56.7907	0	6.3377	3.24232
WBGene00021578	2.17255	4.3665	1.78237	2.44983	0.0142923	0.0315395	3.32657	4.35111	5.35761	0	0	0
WBGene00170317	2.17255	4.3665	1.78237	2.44983	0.0142923	0.0315395	3.32657	4.35111	5.35761	0	0	0
WBGene00017148	2.09962	4.3558	1.82756	2.38339	0.0171538	0.0370694	7.20756	2.17556	3.21457	0	0	0
WBGene00007354	129.276	4.34899	0.313398	13.8769	8.74357e-44	5.00925e-42	273.333	251.277	214.305	12.8839	15.2105	8.6462
WBGene00017633	8.10217	4.34757	1.2286	3.53864	0.000402193	0.00119228	17.1873	9.79001	19.2874	0	1.26754	1.08077
WBGene00019951	35.477	4.34714	1.65801	2.62189	0.00874427	0.0201597	72.0756	66.3545	64.2914	0	10.1403	0
WBGene00016181	52.2189	4.34512	0.496865	8.74508	2.22865e-18	2.94721e-17	115.875	104.427	78.2212	1.07366	5.07016	8.6462
WBGene00014681	2.09339	4.34192	1.81798	2.38832	0.0169254	0.0366068	6.09871	2.17556	4.28609	0	0	0
WBGene00017679	4.27371	4.34191	1.504	2.88691	0.00389048	0.00967871	10.5341	6.52667	7.50066	0	0	1.08077
WBGene00008340	15.9917	4.3406	0.888143	4.88728	1.0224e-06	4.36308e-06	44.9087	18.4922	27.8596	1.07366	2.53508	1.08077
WBGene00002193	124.479	4.34048	0.3126	13.8851	7.80096e-44	4.49797e-42	238.958	233.872	238.95	13.9575	11.4079	9.72697
WBGene00020857	4.30945	4.33652	1.51342	2.86538	0.00416514	0.0102906	9.42528	10.8778	4.28609	0	1.26754	0
WBGene00016839	86.0512	4.33599	1.27521	3.40022	0.000673327	0.00191866	176.863	204.502	110.367	4.29462	20.2806	0
WBGene00015230	57.5511	4.33118	0.808495	5.35709	8.45727e-08	4.15609e-07	129.182	84.8467	114.653	0	10.1403	6.48465
WBGene00009114	4.29239	4.32545	1.50041	2.88285	0.00394092	0.00978247	8.31642	6.52667	9.64371	0	1.26754	0
WBGene00021880	39.8695	4.32276	0.558174	7.74448	9.59747e-15	9.47697e-14	84.8275	82.6712	60.0053	4.29462	6.3377	1.08077
WBGene00014728	31.3467	4.32191	0.643004	6.72144	1.79938e-11	1.3224e-10	73.7389	34.8089	70.7205	3.22097	1.26754	4.3231
WBGene00008804	2.08827	4.30485	1.83439	2.34675	0.0189379	0.0404761	2.77214	7.61445	2.14305	0	0	0
WBGene00003430	2.01343	4.30236	1.86545	2.30634	0.0210918	0.0446077	7.76199	2.17556	2.14305	0	0	0
WBGene00006689	7.72813	4.30097	1.24089	3.46603	0.000528204	0.0015319	16.0784	18.4922	9.64371	1.07366	0	1.08077
WBGene00018359	78.1528	4.29865	0.392639	10.9481	6.78619e-28	1.66243e-26	151.359	155.552	139.298	4.29462	7.60524	10.8077
WBGene00206536	15.6704	4.29396	0.866081	4.95792	7.12517e-07	3.10268e-06	31.048	28.2822	30.0026	1.07366	2.53508	1.08077
WBGene00014246	15.332	4.28566	0.891257	4.80856	1.52023e-06	6.33088e-06	28.2758	32.6334	26.7881	4.29462	0	0
WBGene00013053	34.8016	4.28548	0.606267	7.06864	1.56456e-12	1.277e-11	87.0452	64.1789	47.147	5.36828	5.07016	0
WBGene00017802	88.8783	4.27843	0.370023	11.5626	6.37307e-31	1.88584e-29	149.141	164.255	193.946	7.51559	7.60524	10.8077
WBGene00012307	30.6427	4.27742	0.630906	6.77981	1.2033e-11	8.9832e-11	58.2149	73.9689	42.8609	3.22097	1.26754	4.3231
WBGene00044106	2.00641	4.27716	1.83728	2.32799	0.0199129	0.042368	5.54428	4.35111	2.14305	0	0	0
WBGene00007778	161.607	4.2771	0.276009	15.4962	3.67819e-54	3.28146e-52	317.133	331.772	273.238	20.3995	15.2105	11.8885
WBGene00219570	11.4945	4.27633	1.01156	4.22748	2.36327e-05	8.39005e-05	26.6125	23.9311	15.0013	1.07366	1.26754	1.08077
WBGene00014777	4.19838	4.27612	1.51297	2.82631	0.00470874	0.0115178	5.54428	10.8778	7.50066	0	1.26754	0
WBGene00197304	2.00099	4.27405	1.83814	2.32521	0.0200609	0.0426273	5.54428	2.17556	4.28609	0	0	0
WBGene00010887	56.9235	4.26623	0.465684	9.16121	5.13193e-20	7.55548e-19	94.2528	121.831	109.295	7.51559	0	8.6462
WBGene00172430	1.99477	4.2585	1.83809	2.3168	0.0205144	0.0434983	4.43542	2.17556	5.35761	0	0	0
WBGene00195067	1.99206	4.25661	1.87371	2.27176	0.0231012	0.0483543	4.43542	1.08778	6.42914	0	0	0
WBGene00012926	195.605	4.24502	0.262256	16.1865	6.27594e-59	6.54303e-57	400.297	427.497	287.168	22.5468	17.7456	18.3732
WBGene00007049	34.0513	4.24441	0.605593	7.00869	2.40563e-12	1.91808e-11	82.6098	46.7745	64.2914	4.29462	6.3377	0
WBGene00023490	147.537	4.24283	0.302824	14.0109	1.33736e-44	8.10188e-43	326.558	213.205	300.026	11.8102	22.8157	10.8077
WBGene00008013	26.0708	4.23859	0.676272	6.26759	3.6669e-10	2.35596e-09	54.8884	38.0722	55.7192	1.07366	1.26754	5.40387
WBGene00016322	33.384	4.23663	0.630077	6.72399	1.76811e-11	1.30102e-10	102.569	45.6867	41.7894	4.29462	3.80262	2.16155
WBGene00010611	48.6177	4.23645	0.495898	8.54299	1.30792e-17	1.63668e-16	113.658	87.0223	76.0781	5.36828	6.3377	3.24232
WBGene00011472	7.43695	4.23197	1.25262	3.37849	0.000728861	0.00206737	12.1974	17.4045	12.8583	0	0	2.16155
WBGene00013069	25.5672	4.231	0.702977	6.01869	1.75836e-09	1.04893e-08	68.1946	35.8967	41.7894	6.44193	0	1.08077
WBGene00015360	18.622	4.22821	0.784428	5.39019	7.03839e-08	3.48942e-07	33.8201	35.8967	36.4318	1.07366	1.26754	3.24232
WBGene00021360	3.99027	4.22624	1.51963	2.7811	0.0054175	0.0130644	7.76199	6.52667	8.57218	0	0	1.08077
WBGene00007795	11.3322	4.22461	1.02682	4.11427	3.88403e-05	0.000134017	21.0683	30.4578	12.8583	1.07366	2.53508	0
WBGene00011295	29.8139	4.21827	0.626316	6.73504	1.63885e-11	1.21137e-10	61.5415	53.3011	54.6477	0	5.07016	4.3231
WBGene00020707	188.629	4.21377	0.25434	16.5675	1.19759e-61	1.3422e-59	371.467	374.196	327.886	10.7366	21.5482	25.9386
WBGene00020984	14.6613	4.20901	0.886588	4.74742	2.06025e-06	8.4348e-06	31.6024	28.2822	23.5735	0	1.26754	3.24232
WBGene00185097	3.8397	4.20568	1.58269	2.6573	0.00787701	0.0183585	14.4151	3.26334	4.28609	1.07366	0	0
WBGene00018080	1.91129	4.20457	1.85124	2.27122	0.0231336	0.0484049	4.98985	3.26334	3.21457	0	0	0
WBGene00011191	58.4664	4.19153	0.45059	9.3023	1.37438e-20	2.10285e-19	121.42	124.007	86.7934	3.22097	8.87278	6.48465
WBGene00006279	1.90778	4.18958	1.848	2.26709	0.0233844	0.0488729	3.881	4.35111	3.21457	0	0	0
WBGene00014154	58.7815	4.18452	1.27477	3.28257	0.00102865	0.00283388	123.637	98.9878	111.438	2.14731	16.478	0
WBGene00012605	157.566	4.18244	0.281113	14.8781	4.57068e-50	3.54812e-48	335.429	294.788	266.809	18.2521	6.3377	23.777
WBGene00007633	21.5325	4.18074	0.731549	5.71492	1.09758e-08	5.97321e-08	54.3339	33.7211	34.2887	1.07366	2.53508	3.24232
WBGene00004963	18.2344	4.17941	0.789053	5.29674	1.17888e-07	5.68121e-07	36.5923	28.2822	38.5748	1.07366	3.80262	1.08077
WBGene00005012	119.222	4.17544	0.310656	13.4407	3.49057e-41	1.78837e-39	236.741	225.17	215.376	7.51559	16.478	14.0501
WBGene00018067	3.83145	4.17115	1.60641	2.59657	0.00941598	0.0215614	8.87085	11.9656	1.07152	0	0	1.08077
WBGene00009948	144.442	4.16815	0.579123	7.19735	6.13959e-13	5.21284e-12	327.667	277.384	215.376	5.36828	27.8859	12.9693
WBGene00010067	31.5338	4.14723	0.6029	6.8788	6.03587e-12	4.62149e-11	55.4428	55.4767	68.5775	3.22097	0	6.48465
WBGene00022632	31.8168	4.14297	0.590299	7.01842	2.24386e-12	1.79629e-11	67.0858	56.5645	56.7907	2.14731	5.07016	3.24232
WBGene00012684	81.4182	4.1374	0.700359	5.90754	3.47244e-09	2.00864e-08	154.131	177.308	130.726	1.07366	10.1403	15.1308
WBGene00014703	3.72359	4.1355	1.56168	2.64811	0.00809423	0.0188183	9.42528	3.26334	8.57218	0	0	1.08077
WBGene00004965	279.158	4.12978	0.384808	10.7321	7.1978e-27	1.65476e-25	608.208	515.607	459.683	20.3995	49.4341	21.6155
WBGene00010072	76.5315	4.12223	0.389147	10.593	3.21144e-26	7.10081e-25	141.379	174.045	118.939	10.7366	7.60524	6.48465
WBGene00020118	24.0249	4.116	0.678264	6.06843	1.29165e-09	7.83557e-09	42.691	46.7745	47.147	4.29462	0	3.24232
WBGene00015241	20.8947	4.11429	0.748755	5.49484	3.91072e-08	1.99111e-07	55.4428	36.9845	25.7165	1.07366	5.07016	1.08077
WBGene00022261	14.338	4.11296	0.903334	4.55309	5.28635e-06	2.05673e-05	20.5138	29.37	31.0742	0	5.07016	0
WBGene00008299	51.0311	4.09199	0.459527	8.90479	5.34888e-19	7.37816e-18	101.46	91.3734	96.4371	6.44193	5.07016	5.40387
WBGene00020656	6.71489	4.09144	1.26264	3.24037	0.00119375	0.00325472	14.4151	9.79001	13.9298	1.07366	0	1.08077
WBGene00017271	37.1084	4.08357	0.545034	7.49233	6.76623e-14	6.27452e-13	64.8681	71.7934	73.9351	3.22097	1.26754	7.56542
WBGene00013747	20.4882	4.07782	0.741574	5.49887	3.82237e-08	1.94815e-07	26.6125	35.8967	53.5761	2.14731	2.53508	2.16155
WBGene00014085	47.0595	4.06816	0.484356	8.39911	4.49892e-17	5.3783e-16	76.5111	107.69	82.5073	6.44193	3.80262	5.40387
WBGene00018978	3.6591	4.06422	1.57341	2.58307	0.0097925	0.0223594	4.43542	11.9656	4.28609	0	1.26754	0
WBGene00019549	3.60782	4.05789	1.57635	2.57423	0.0100464	0.0228823	4.43542	4.35111	11.7868	1.07366	0	0
WBGene00018530	3.62446	4.05639	1.59142	2.54891	0.010806	0.0244571	3.32657	13.0533	4.28609	0	0	1.08077
WBGene00022133	16.6049	4.05379	0.800269	5.06554	4.07254e-07	1.83121e-06	37.7011	29.37	26.7881	1.07366	2.53508	2.16155
WBGene00008651	47.0551	4.05019	0.484686	8.35633	6.47009e-17	7.64809e-16	86.4908	90.2856	88.9364	1.07366	10.1403	5.40387
WBGene00010915	32.6354	4.04798	0.611302	6.62191	3.54597e-11	2.52627e-10	79.8376	70.7056	34.2887	2.14731	1.26754	7.56542
WBGene00173508	3.5395	4.04748	1.55568	2.60174	0.00927521	0.0212635	7.20756	6.52667	6.42914	1.07366	0	0
WBGene00020913	9.87595	4.04559	1.07096	3.77752	0.000158395	0.000499444	24.3948	23.9311	7.50066	0	1.26754	2.16155
WBGene00019626	49.1894	4.03993	0.467453	8.64243	5.50295e-18	7.10431e-17	106.45	93.5489	78.2212	6.44193	5.07016	5.40387
WBGene00020388	38.9136	4.02488	1.29108	3.11746	0.0018242	0.00482613	77.0655	81.5834	61.0768	0	12.6754	1.08077
WBGene00009308	393.955	4.02126	0.171878	23.396	4.69567e-121	2.5516e-118	807.802	741.865	676.131	47.2408	50.7016	39.9887
WBGene00189953	6.36593	4.02064	1.29814	3.09722	0.00195345	0.00513928	16.6328	7.61445	11.7868	0	0	2.16155
WBGene00013052	32.2219	4.01961	0.583025	6.89441	5.40883e-12	4.16449e-11	72.0756	55.4767	54.6477	7.51559	2.53508	1.08077
WBGene00008259	94.7032	4.01831	0.342683	11.726	9.37844e-32	2.87477e-30	185.733	189.273	159.657	4.29462	15.2105	14.0501
WBGene00013651	55.3111	4.0162	0.443925	9.04703	1.46914e-19	2.10252e-18	124.192	93.5489	94.294	5.36828	10.1403	4.3231
WBGene00008433	22.4782	4.01314	0.692477	5.79534	6.81849e-09	3.81972e-08	46.0175	51.1256	30.0026	4.29462	1.26754	2.16155
WBGene00010245	25.578	4.00988	0.655759	6.11487	9.66377e-10	5.9448e-09	55.9972	52.2134	36.4318	1.07366	1.26754	6.48465
WBGene00019980	13.1311	4.0048	0.948503	4.22223	2.41896e-05	8.57886e-05	16.6328	44.5989	12.8583	0	2.53508	2.16155
WBGene00016461	91.7401	3.98628	0.90624	4.39871	1.08898e-05	4.05812e-05	212.346	147.938	157.514	1.07366	8.87278	22.6963
WBGene00007446	72.8983	3.98326	0.377945	10.5393	5.69427e-26	1.24221e-24	142.488	145.762	123.225	9.6629	7.60524	8.6462
WBGene00011951	108.284	3.98275	0.324255	12.2828	1.12103e-34	4.11931e-33	241.176	171.869	197.16	7.51559	19.0131	12.9693
WBGene00011789	15.7309	3.97449	0.817137	4.86392	1.15086e-06	4.86841e-06	30.4935	29.37	28.9311	0	1.26754	4.3231
WBGene00197738	6.3822	3.97272	1.26642	3.13697	0.00170701	0.00453685	11.0886	14.1411	10.7152	0	1.26754	1.08077
WBGene00021115	18.8886	3.9719	0.744275	5.33661	9.47025e-08	4.62096e-07	31.048	42.4234	33.2172	4.29462	1.26754	1.08077
WBGene00021908	50.9168	3.96836	0.485509	8.17361	2.99307e-16	3.35868e-15	123.083	98.9878	64.2914	3.22097	12.6754	3.24232
WBGene00044633	68.8843	3.96455	0.388665	10.2004	1.97383e-24	3.91967e-23	145.26	128.358	114.653	7.51559	8.87278	8.6462
WBGene00018165	9.699	3.95702	1.0485	3.77399	0.000160655	0.000506125	15.524	19.58	19.2874	0	3.80262	0
WBGene00020534	6.17401	3.95492	1.28388	3.08045	0.0020669	0.00541629	11.0886	15.2289	8.57218	1.07366	0	1.08077
WBGene00007380	12.651	3.95282	0.907679	4.35487	1.33145e-05	4.89453e-05	18.2961	28.2822	24.645	2.14731	2.53508	0
WBGene00017808	24.73	3.94628	0.649155	6.0791	1.20859e-09	7.35654e-09	58.2149	40.2478	40.7179	1.07366	3.80262	4.3231
WBGene00015106	48.8625	3.94254	0.482967	8.16316	3.26377e-16	3.6533e-15	120.865	87.0223	67.5059	10.7366	3.80262	3.24232
WBGene00006719	6.21877	3.94189	1.28625	3.06464	0.00217931	0.00568923	13.3063	15.2289	6.42914	0	1.26754	1.08077
WBGene00019431	43.5532	3.94022	0.493051	7.9915	1.33304e-15	1.40777e-14	89.2629	89.1978	66.4344	2.14731	8.87278	5.40387
WBGene00016389	9.2858	3.93732	1.04555	3.76578	0.000166029	0.00052223	16.6328	19.58	16.0728	0	1.26754	2.16155
WBGene00013901	263.307	3.9189	0.200791	19.5173	7.82247e-85	1.75341e-82	461.284	497.115	522.903	30.0624	39.2937	29.1809
WBGene00001246	67.3193	3.9158	0.3929	9.96638	2.13879e-23	3.97438e-22	122.529	133.797	122.154	3.22097	11.4079	10.8077
WBGene00011749	12.2357	3.91342	0.910989	4.29579	1.74074e-05	6.28825e-05	24.3948	26.1067	18.2159	0	2.53508	2.16155
WBGene00206358	3.28919	3.91304	1.5892	2.46226	0.0138064	0.0305802	5.54428	4.35111	8.57218	0	1.26754	0
WBGene00009705	28.8696	3.90743	1.65705	2.35806	0.0183708	0.0393855	58.7694	56.5645	47.147	10.7366	0	0
WBGene00021302	5.9826	3.90606	1.30069	3.00308	0.00267265	0.0068593	9.9797	13.0533	10.7152	2.14731	0	0
WBGene00016598	3.2938	3.90565	1.58933	2.45741	0.0139943	0.0309389	4.43542	8.70223	5.35761	0	1.26754	0
WBGene00045177	5.97718	3.90496	1.30064	3.00232	0.00267928	0.00687535	9.9797	10.8778	12.8583	2.14731	0	0
WBGene00202504	6.21849	3.90067	1.29175	3.01969	0.00253036	0.0065287	11.0886	7.61445	16.0728	0	2.53508	0
WBGene00022780	21.4765	3.89861	0.697373	5.59042	2.26524e-08	1.19051e-07	38.2555	45.6867	36.4318	2.14731	6.3377	0
WBGene00014660	20.6587	3.8764	0.70868	5.46989	4.5032e-08	2.27405e-07	54.3339	28.2822	33.2172	1.07366	3.80262	3.24232
WBGene00021780	8.85984	3.87237	1.0949	3.53675	0.000405082	0.00120005	18.2961	25.0189	6.42914	2.14731	1.26754	0
WBGene00009670	11.9444	3.86441	0.922013	4.19128	2.77389e-05	9.74748e-05	18.2961	30.4578	18.2159	0	2.53508	2.16155
WBGene00219296	3.16637	3.85731	1.60192	2.40793	0.0160431	0.0349092	3.881	7.61445	6.42914	1.07366	0	0
WBGene00017370	8.51204	3.83222	1.08549	3.53039	0.00041494	0.00122683	16.6328	8.70223	22.502	1.07366	0	2.16155
WBGene00009590	8.78116	3.83169	1.05731	3.62398	0.000290099	0.000877687	16.6328	19.58	12.8583	0	2.53508	1.08077
WBGene00194935	5.69786	3.83047	1.33458	2.87017	0.00410254	0.0101457	18.8506	8.70223	4.28609	0	1.26754	1.08077
WBGene00012388	11.4065	3.82772	0.960972	3.98317	6.80013e-05	0.000226276	14.4151	29.37	20.3589	4.29462	0	0
WBGene00013987	100.449	3.82655	0.315702	12.1208	8.20014e-34	2.8387e-32	210.683	168.606	183.23	11.8102	16.478	11.8885
WBGene00044015	11.9069	3.82495	0.933285	4.09838	4.1606e-05	0.000142735	18.8506	25.0189	22.502	0	5.07016	0
WBGene00016212	31.5206	3.82208	0.560501	6.81903	9.16564e-12	6.92326e-11	63.2048	52.2134	61.0768	1.07366	5.07016	6.48465
WBGene00005730	3.07748	3.81927	1.60648	2.37741	0.0174348	0.0376042	4.43542	6.52667	6.42914	1.07366	0	0
WBGene00018127	45.5397	3.81764	0.460777	8.28522	1.17893e-16	1.3692e-15	94.2528	76.1445	84.6503	5.36828	6.3377	6.48465
WBGene00016361	74.0587	3.81688	0.379264	10.0639	7.9772e-24	1.52178e-22	138.053	104.427	172.515	7.51559	8.87278	12.9693
WBGene00044270	13.9651	3.80664	0.857361	4.43995	8.99811e-06	3.38837e-05	26.6125	22.8433	28.9311	0	0	5.40387
WBGene00022795	42.5805	3.8043	0.478023	7.95841	1.74265e-15	1.83065e-14	82.6098	85.9345	69.649	6.44193	7.60524	3.24232
WBGene00012401	17.1908	3.7969	0.75854	5.00554	5.57052e-07	2.46218e-06	32.1568	35.8967	27.8596	0	5.07016	2.16155
WBGene00016040	64.3114	3.79684	0.396096	9.58565	9.18782e-22	1.51709e-20	123.637	137.06	99.6516	12.8839	5.07016	7.56542
WBGene00008092	20.32	3.79602	0.718398	5.284	1.2639e-07	6.06541e-07	33.2657	45.6867	34.2887	1.07366	7.60524	0
WBGene00195920	3.00142	3.79496	1.62571	2.33434	0.0195777	0.0417093	6.09871	7.61445	3.21457	0	0	1.08077
WBGene00009115	91.3341	3.78837	0.342936	11.0469	2.2698e-28	5.73269e-27	188.506	186.01	137.155	11.8102	5.07016	19.4539
WBGene00021743	127.224	3.76751	0.277461	13.5785	5.36888e-42	2.87387e-40	249.493	246.926	214.305	12.8839	20.2806	19.4539
WBGene00019934	2.94717	3.7665	1.63432	2.30463	0.0211874	0.0447876	7.76199	5.43889	3.21457	0	1.26754	0
WBGene00044229	19.0574	3.76475	0.713147	5.27906	1.2985e-07	6.22087e-07	34.3745	42.4234	30.0026	3.22097	0	4.3231
WBGene00020293	55.2975	3.76131	0.426727	8.81432	1.20413e-18	1.61499e-17	94.8072	130.533	83.5788	8.58924	8.87278	5.40387
WBGene00008581	75.2907	3.76019	0.372045	10.1068	5.15312e-24	9.96825e-23	148.587	138.148	132.869	4.29462	20.2806	7.56542
WBGene00014128	8.65466	3.75919	1.12094	3.35359	0.000797705	0.00224313	8.31642	10.8778	28.9311	0	3.80262	0
WBGene00219766	11.3728	3.75882	0.939837	3.99944	6.34936e-05	0.000212103	21.0683	20.6678	21.4305	0	5.07016	0
WBGene00022157	24.6026	3.74989	0.63599	5.89613	3.72115e-09	2.14351e-08	57.1061	51.1256	28.9311	3.22097	5.07016	2.16155
WBGene00020003	146.954	3.74966	0.270149	13.88	8.37551e-44	4.81377e-42	292.184	316.544	212.162	21.4731	17.7456	21.6155
WBGene00019062	13.5735	3.73726	0.829503	4.50541	6.62442e-06	2.5404e-05	27.167	19.58	28.9311	2.14731	2.53508	1.08077
WBGene00011478	61.6534	3.7349	0.820354	4.55279	5.2939e-06	2.05922e-05	145.815	125.095	72.8636	8.58924	16.478	1.08077
WBGene00013775	10.8629	3.73313	0.929743	4.01523	5.93881e-05	0.000199391	22.7315	17.4045	20.3589	2.14731	2.53508	0
WBGene00014121	72.7244	3.73057	0.359648	10.3728	3.29588e-25	6.83257e-24	149.696	127.27	128.583	9.6629	11.4079	9.72697
WBGene00044911	10.4012	3.72264	1.01182	3.67915	0.000234012	0.00071916	31.048	18.4922	8.57218	4.29462	0	0
WBGene00007264	13.7837	3.71741	0.849163	4.37773	1.19919e-05	4.43838e-05	20.5138	21.7556	34.2887	1.07366	5.07016	0
WBGene00016613	18.8988	3.70663	0.717995	5.16247	2.43708e-07	1.13071e-06	23.286	36.9845	45.004	1.07366	3.80262	3.24232
WBGene00015690	7.81348	3.70365	1.11266	3.32864	0.000872714	0.002438	15.524	18.4922	9.64371	3.22097	0	0
WBGene00022288	65.5934	3.69925	0.398084	9.29262	1.50537e-20	2.29349e-19	124.192	107.69	133.94	4.29462	5.07016	18.3732
WBGene00010092	89.4848	3.69814	0.32522	11.3712	5.8187e-30	1.64316e-28	154.685	176.22	168.229	13.9575	7.60524	16.2116
WBGene00007117	32.1092	3.69298	0.546815	6.75361	1.44208e-11	1.07122e-10	55.4428	53.3011	69.649	2.14731	8.87278	3.24232
WBGene00011378	112.353	3.6863	0.29481	12.504	7.09712e-36	2.76664e-34	230.088	215.38	180.016	11.8102	15.2105	21.6155
WBGene00009401	41.9601	3.68044	0.475154	7.74578	9.49959e-15	9.39584e-14	60.9871	89.1978	83.5788	6.44193	5.07016	6.48465
WBGene00021447	7.84076	3.67798	1.07507	3.42115	0.000623575	0.00178625	14.4151	18.4922	10.7152	1.07366	1.26754	1.08077
WBGene00021703	1180.91	3.66533	0.115885	31.629	1.47268e-219	4.40135e-216	2006.48	2017.83	2541.65	161.048	202.806	155.632
WBGene00008874	33.7732	3.65354	0.522154	6.99707	2.61376e-12	2.07114e-11	62.0959	60.9156	64.2914	3.22097	8.87278	3.24232
WBGene00045060	15.4606	3.64991	0.764984	4.77123	1.83107e-06	7.54473e-06	24.3948	30.4578	31.0742	3.22097	2.53508	1.08077
WBGene00015111	25.2829	3.64865	0.652574	5.59116	2.25557e-08	1.18673e-07	59.3238	58.74	22.502	7.51559	2.53508	1.08077
WBGene00021016	25.3179	3.64848	0.612581	5.95592	2.58614e-09	1.51899e-08	55.4428	45.6867	39.6463	7.51559	2.53508	1.08077
WBGene00018235	66.8155	3.64339	0.374058	9.74017	2.03221e-22	3.51074e-21	127.518	132.709	110.367	6.44193	15.2105	8.6462
WBGene00017332	20.6917	3.64	0.668025	5.44891	5.068e-08	2.5485e-07	30.4935	46.7745	37.5033	2.14731	5.07016	2.16155
WBGene00010871	84.38	3.63939	0.330826	11.0009	3.78258e-28	9.38163e-27	162.447	159.903	145.727	11.8102	17.7456	8.6462
WBGene00010682	43.2567	3.63581	0.472604	7.69315	1.43551e-14	1.40052e-13	100.351	76.1445	63.2199	6.44193	10.1403	3.24232
WBGene00013138	41.8123	3.62751	0.938743	3.86422	0.000111445	0.000359429	99.2426	79.4078	53.5761	15.0312	2.53508	1.08077
WBGene00014225	12.6542	3.62216	0.841419	4.30483	1.67116e-05	6.05277e-05	22.7315	18.4922	28.9311	1.07366	2.53508	2.16155
WBGene00022032	53.3677	3.61544	0.448962	8.05288	8.08682e-16	8.71995e-15	124.746	70.7056	99.6516	3.22097	16.478	5.40387
WBGene00013547	12.6333	3.613	0.849203	4.25457	2.09447e-05	7.48763e-05	27.7214	21.7556	20.3589	0	3.80262	2.16155
WBGene00015004	7.56503	3.60744	1.13907	3.167	0.00154019	0.00411726	9.42528	26.1067	6.42914	0	1.26754	2.16155
WBGene00012120	51.6623	3.60052	0.424643	8.47894	2.27247e-17	2.78156e-16	89.2629	107.69	90.0079	8.58924	2.53508	11.8885
WBGene00012642	19.69	3.59933	0.681152	5.28419	1.26265e-07	6.06207e-07	42.1365	39.16	27.8596	5.36828	2.53508	1.08077
WBGene00008662	12.2802	3.59817	0.861295	4.17763	2.94566e-05	0.000103026	24.9493	20.6678	22.502	4.29462	1.26754	0
WBGene00016239	7.47233	3.59664	1.09711	3.27827	0.00104445	0.00287299	12.1974	18.4922	10.7152	0	1.26754	2.16155
WBGene00013696	181.31	3.59568	0.244518	14.7052	5.97368e-49	4.40823e-47	370.358	366.581	266.809	30.0624	36.7587	17.2924
WBGene00010876	34.251	3.58449	0.542025	6.61315	3.76223e-11	2.66868e-10	95.3616	46.7745	47.147	4.29462	7.60524	4.3231
WBGene00017725	7.18117	3.58129	1.10705	3.23499	0.00121648	0.00331217	17.1873	10.8778	11.7868	1.07366	0	2.16155
WBGene00011549	4.99517	3.56907	1.39883	2.55147	0.010727	0.0242935	14.4151	10.8778	2.14305	0	2.53508	0
WBGene00010155	123.232	3.55567	0.271259	13.1081	2.96101e-39	1.35451e-37	217.89	256.716	206.804	19.3258	20.2806	18.3732
WBGene00019550	128.984	3.55348	0.291593	12.1864	3.67155e-34	1.30115e-32	261.136	263.242	187.517	19.3258	32.956	9.72697
WBGene00000878	214.778	3.55047	0.236422	15.0175	5.64013e-51	4.49506e-49	502.312	372.02	312.885	45.0935	30.421	25.9386
WBGene00019920	38.3266	3.54951	0.498085	7.12632	1.03087e-12	8.58196e-12	89.8173	45.6867	76.0781	5.36828	7.60524	5.40387
WBGene00019512	37.9351	3.54112	0.513725	6.89301	5.46225e-12	4.20202e-11	82.0553	77.2323	50.3616	11.8102	5.07016	1.08077
WBGene00011161	9.34315	3.53384	0.965414	3.66044	0.000251781	0.000769549	18.2961	16.3167	17.1444	3.22097	0	1.08077
WBGene00018792	23.3806	3.53379	0.614679	5.749	8.97725e-09	4.94867e-08	52.6707	38.0722	38.5748	4.29462	1.26754	5.40387
WBGene00007792	14.0402	3.53346	0.796578	4.4358	9.17306e-06	3.45135e-05	34.3745	22.8433	20.3589	1.07366	1.26754	4.3231
WBGene00012172	47.2833	3.5289	0.434179	8.12773	4.37386e-16	4.8385e-15	103.124	84.8467	72.8636	8.58924	8.87278	5.40387
WBGene00009412	57.3182	3.52718	0.400276	8.81187	1.23071e-18	1.64818e-17	115.875	110.953	88.9364	5.36828	15.2105	7.56542
WBGene00235300	23.7598	3.5228	0.606039	5.81284	6.1422e-09	3.45814e-08	49.8985	38.0722	42.8609	2.14731	6.3377	3.24232
WBGene00015165	35.2407	3.51825	0.49238	7.14539	8.97382e-13	7.50203e-12	65.9769	69.6178	58.9338	6.44193	5.07016	5.40387
WBGene00015093	11.4756	3.51599	0.941524	3.73436	0.000188194	0.00058762	25.5037	31.5456	6.42914	4.29462	0	1.08077
WBGene00022622	9.49739	3.51354	0.956257	3.67427	0.000238531	0.000732046	16.6328	20.6678	15.0013	2.14731	2.53508	0
WBGene00016954	25.5495	3.51164	0.584679	6.00611	1.9003e-09	1.13135e-08	59.8782	42.4234	38.5748	4.29462	3.80262	4.3231
WBGene00077563	20.4742	3.50535	0.673236	5.20671	1.92216e-07	9.03491e-07	50.453	36.9845	25.7165	5.36828	0	4.3231
WBGene00009005	16.4719	3.50422	0.7295	4.80358	1.5585e-06	6.47973e-06	36.5923	23.9311	30.0026	1.07366	5.07016	2.16155
WBGene00021787	46.7935	3.50402	0.436481	8.02788	9.91747e-16	1.06173e-14	87.0452	102.251	68.5775	5.36828	8.87278	8.6462
WBGene00010014	16.1738	3.50144	0.722588	4.84569	1.26173e-06	5.30736e-06	29.9391	29.37	30.0026	3.22097	1.26754	3.24232
WBGene00008772	23.1717	3.50112	0.634185	5.52066	3.37726e-08	1.73776e-07	61.5415	39.16	26.7881	2.14731	5.07016	4.3231
WBGene00016211	16.037	3.49473	0.754506	4.63182	3.62469e-06	1.43801e-05	33.2657	39.16	16.0728	4.29462	1.26754	2.16155
WBGene00023429	4.53341	3.49321	1.3713	2.54737	0.0108539	0.0245531	9.9797	4.35111	10.7152	1.07366	0	1.08077
WBGene00013874	448.634	3.49192	0.145779	23.9535	8.50263e-127	5.647e-124	828.87	784.288	857.218	63.3457	89.9953	68.0888
WBGene00004972	152.28	3.49137	0.262984	13.276	3.19135e-40	1.55087e-38	291.075	331.772	216.448	18.2521	21.5482	34.5848
WBGene00021995	18.2158	3.48899	0.716738	4.86787	1.12805e-06	4.77899e-06	38.81	41.3356	20.3589	6.44193	1.26754	1.08077
WBGene00013165	89.4976	3.48748	0.314015	11.1061	1.17167e-28	3.02743e-27	176.863	165.342	151.085	20.3995	11.4079	11.8885
WBGene00194839	11.5903	3.48686	0.866061	4.02611	5.67071e-05	0.000190998	21.6227	25.0189	17.1444	3.22097	2.53508	0
WBGene00009178	84.5319	3.48442	0.325439	10.7068	9.45497e-27	2.15434e-25	178.526	150.113	137.155	12.8839	10.1403	18.3732
WBGene00003099	38.6491	3.47129	0.488066	7.11233	1.14103e-12	9.4377e-12	64.8681	91.3734	56.7907	10.7366	3.80262	4.3231
WBGene00000620	98.3123	3.46944	0.293831	11.8076	3.56539e-32	1.11774e-30	179.08	190.361	171.444	15.0312	17.7456	16.2116
WBGene00011171	61.146	3.46698	0.389408	8.90321	5.4256e-19	7.47824e-18	109.777	138.148	88.9364	15.0312	6.3377	8.6462
WBGene00044205	86.2432	3.46261	0.316748	10.9318	8.12577e-28	1.97441e-26	169.655	163.167	141.441	17.1785	15.2105	10.8077
WBGene00007305	101.893	3.46062	0.290499	11.9126	1.01697e-32	3.3461e-31	190.169	195.8	174.658	21.4731	15.2105	14.0501
WBGene00022530	16.1312	3.46037	0.766676	4.51346	6.37771e-06	2.44998e-05	31.048	43.5111	13.9298	2.14731	5.07016	1.08077
WBGene00007503	58.4158	3.45993	0.388756	8.9	5.58475e-19	7.69168e-18	129.182	96.8123	95.3655	12.8839	7.60524	8.6462
WBGene00045104	6.56011	3.45702	1.2185	2.83711	0.00455237	0.0111627	21.0683	3.26334	11.7868	0	0	3.24232
WBGene00009641	139.896	3.45484	0.258999	13.3392	1.36858e-40	6.81706e-39	266.68	293.7	208.947	20.3995	21.5482	28.1001
WBGene00019109	4.51775	3.45049	1.3915	2.4797	0.0131493	0.029273	3.32657	13.0533	8.57218	1.07366	0	1.08077
WBGene00014116	141.302	3.4486	0.250185	13.7842	3.17197e-43	1.75555e-41	291.629	253.452	231.449	25.7677	22.8157	22.6963
WBGene00077496	4.44673	3.44128	1.39041	2.475	0.0133236	0.0296168	6.09871	14.1411	4.28609	1.07366	0	1.08077
WBGene00013190	15.7964	3.43288	0.74965	4.57932	4.66492e-06	1.82725e-05	24.9493	42.4234	19.2874	1.07366	3.80262	3.24232
WBGene00013999	108.814	3.43217	0.284373	12.0692	1.53566e-33	5.25524e-32	228.979	193.625	174.658	20.3995	19.0131	16.2116
WBGene00007811	257.783	3.4316	0.196171	17.4929	1.62207e-68	2.22037e-66	490.114	444.901	478.971	25.7677	58.3068	48.6349
WBGene00019020	88.715	3.4314	0.308717	11.115	1.06007e-28	2.74698e-27	172.982	167.518	146.799	16.1048	12.6754	16.2116
WBGene00019529	6.46525	3.43136	1.17334	2.92444	0.00345078	0.00868483	18.2961	8.70223	8.57218	3.22097	0	0
WBGene00009085	4.34742	3.4266	1.40622	2.43674	0.0148203	0.0326004	8.87085	4.35111	10.7152	2.14731	0	0
WBGene00009416	147.81	3.42472	0.247129	13.8581	1.13719e-43	6.47371e-42	289.966	279.559	242.164	34.357	20.2806	20.5347
WBGene00008529	66.2051	3.42299	0.371992	9.20179	3.52038e-20	5.26062e-19	131.954	143.587	87.8649	13.9575	10.1403	9.72697
WBGene00022889	8.89093	3.41624	0.987537	3.45936	0.000541465	0.00156884	11.0886	16.3167	21.4305	0	1.26754	3.24232
WBGene00022108	81.9537	3.41037	0.350814	9.72129	2.44671e-22	4.1945e-21	186.842	153.377	108.224	10.7366	22.8157	9.72697
WBGene00015287	28.1005	3.40853	0.556501	6.12493	9.07233e-10	5.60403e-09	48.7897	53.3011	52.5046	6.44193	0	7.56542
WBGene00021067	4.52422	3.40506	1.38467	2.45911	0.0139283	0.0308119	10.5341	9.79001	4.28609	0	2.53508	0
WBGene00044312	38.9894	3.39885	0.461467	7.36532	1.76721e-13	1.58845e-12	71.5212	68.53	73.9351	9.6629	3.80262	6.48465
WBGene00044896	10.7078	3.39629	0.91375	3.71687	0.000201706	0.000626969	19.9594	20.6678	18.2159	0	0	5.40387
WBGene00012159	4.19067	3.39139	1.45827	2.32563	0.0200384	0.0425948	13.3063	2.17556	7.50066	0	0	2.16155
WBGene00012690	37.4688	3.3879	0.501321	6.75795	1.39959e-11	1.04096e-10	72.6301	83.7589	48.2185	5.36828	12.6754	2.16155
WBGene00020978	6.47776	3.38628	1.12516	3.0096	0.00261594	0.00672917	13.8607	9.79001	11.7868	0	1.26754	2.16155
WBGene00009710	4.44763	3.38595	1.38821	2.43907	0.0147252	0.032407	3.881	6.52667	13.9298	0	1.26754	1.08077
WBGene00018225	8.67709	3.37367	0.972081	3.47056	0.000519368	0.0015075	16.0784	15.2289	16.0728	2.14731	2.53508	0
WBGene00022002	4.24494	3.37166	1.42309	2.36924	0.0178244	0.0383471	6.09871	4.35111	12.8583	0	0	2.16155
WBGene00019135	14.878	3.3703	0.746679	4.51372	6.37014e-06	2.4476e-05	33.8201	26.1067	21.4305	4.29462	2.53508	1.08077
WBGene00009616	4.42369	3.36954	1.37756	2.44603	0.014444	0.0318429	9.9797	6.52667	7.50066	0	2.53508	0
WBGene00000771	136.968	3.36834	0.264171	12.7506	3.09464e-37	1.30572e-35	284.976	270.857	192.874	26.8414	27.8859	18.3732
WBGene00006661	34.1223	3.36767	0.512141	6.57568	4.84309e-11	3.38978e-10	70.9668	64.1789	51.4331	10.7366	6.3377	1.08077
WBGene00018930	89.8279	3.3659	0.317244	10.6098	2.68283e-26	5.9614e-25	181.852	174.045	135.012	20.3995	19.0131	8.6462
WBGene00044180	14.5429	3.36546	0.773011	4.3537	1.33859e-05	4.91978e-05	36.5923	17.4045	25.7165	3.22097	0	4.3231
WBGene00018082	10.9352	3.36002	0.888535	3.78153	0.000155868	0.00049191	21.6227	22.8433	15.0013	1.07366	5.07016	0
WBGene00014255	4.17853	3.35544	1.40882	2.38174	0.0172311	0.0372139	7.76199	9.79001	5.35761	0	0	2.16155
WBGene00011447	4.23203	3.35327	1.44462	2.32121	0.0202756	0.0430223	2.77214	7.61445	12.8583	2.14731	0	0
WBGene00044298	10.7317	3.35282	0.880323	3.80863	0.000139739	0.000444134	22.7315	22.8433	12.8583	1.07366	3.80262	1.08077
WBGene00021678	110.838	3.3517	0.281997	11.8856	1.40648e-32	4.56901e-31	201.257	204.502	199.303	23.6204	26.6183	9.72697
WBGene00009962	63.3243	3.35135	0.36698	9.13225	6.70879e-20	9.82057e-19	130.845	121.831	93.2225	8.58924	11.4079	14.0501
WBGene00016587	59.2481	3.34453	0.374984	8.91912	4.70019e-19	6.5084e-18	106.45	108.778	108.224	13.9575	12.6754	5.40387
WBGene00010485	278.671	3.33858	0.341102	9.78764	1.27228e-22	2.22798e-21	598.782	466.657	456.469	75.1559	39.2937	35.6656
WBGene00006509	81.6403	3.33323	0.340904	9.77763	1.40465e-22	2.45259e-21	147.478	164.255	133.94	5.36828	13.9429	24.8578
WBGene00011414	65.4547	3.3321	0.369549	9.01665	1.93926e-19	2.75335e-18	119.202	118.568	118.939	15.0312	17.7456	3.24232
WBGene00017619	37.1165	3.32375	0.471853	7.04403	1.86764e-12	1.51199e-11	63.7592	63.0912	76.0781	8.58924	2.53508	8.6462
WBGene00009239	92.9116	3.32041	0.304148	10.9171	9.55025e-28	2.31113e-26	152.468	177.308	177.873	18.2521	8.87278	22.6963
WBGene00045385	4.08565	3.3164	1.44835	2.28978	0.0220342	0.0464134	6.09871	13.0533	3.21457	2.14731	0	0
WBGene00002120	43.4806	3.31637	0.471449	7.03444	2.00067e-12	1.60951e-11	112.549	53.3011	70.7205	9.6629	11.4079	3.24232
WBGene00019506	30.704	3.30669	1.09334	3.0244	0.0024913	0.00643441	51.5618	56.5645	58.9338	3.22097	13.9429	0
WBGene00020914	85.7259	3.29874	0.308073	10.7077	9.36918e-27	2.13751e-25	163.556	159.903	143.584	20.3995	13.9429	12.9693
WBGene00010895	14.1591	3.27745	0.760266	4.31092	1.62573e-05	5.89657e-05	31.6024	16.3167	28.9311	3.22097	3.80262	1.08077
WBGene00017616	3.97357	3.27615	1.44249	2.27118	0.0231362	0.0484049	6.65314	2.17556	12.8583	1.07366	0	1.08077
WBGene00019950	31.7838	3.27395	0.552082	5.93019	3.02588e-09	1.76341e-08	62.0959	44.5989	66.4344	13.9575	2.53508	1.08077
WBGene00009846	139.001	3.27362	0.24397	13.4181	4.73556e-41	2.40561e-39	248.384	274.12	233.592	32.2097	24.0833	21.6155
WBGene00008272	28.1849	3.27299	0.52888	6.18853	6.07285e-10	3.82368e-09	45.4631	56.5645	51.4331	6.44193	3.80262	5.40387
WBGene00016805	18.0954	3.27208	0.671387	4.87362	1.09572e-06	4.65053e-06	29.3847	36.9845	32.1457	6.44193	2.53508	1.08077
WBGene00018202	13.8363	3.27023	0.76207	4.29125	1.77671e-05	6.40916e-05	32.1568	18.4922	24.645	4.29462	1.26754	2.16155
WBGene00044514	5.95364	3.26055	1.16832	2.7908	0.00525774	0.0127236	14.9696	11.9656	5.35761	0	1.26754	2.16155
WBGene00020966	110.254	3.25998	0.276788	11.7779	5.07352e-32	1.57402e-30	227.87	179.483	190.731	17.1785	27.8859	18.3732
WBGene00018841	94.8357	3.25749	0.303008	10.7505	5.89332e-27	1.36009e-25	190.723	159.903	165.015	27.915	11.4079	14.0501
WBGene00018425	11.9278	3.24529	0.804125	4.03581	5.44153e-05	0.000183762	20.5138	18.4922	25.7165	2.14731	2.53508	2.16155
WBGene00009377	84.3426	3.24458	0.342674	9.4684	2.8417e-21	4.53357e-20	212.346	127.27	117.868	21.4731	15.2105	11.8885
WBGene00012905	21.2626	3.24416	0.628682	5.16025	2.46621e-07	1.14333e-06	45.4631	41.3356	28.9311	6.44193	0	5.40387
WBGene00018840	19.8954	3.24278	0.639986	5.06695	4.04244e-07	1.81905e-06	28.2758	31.5456	48.2185	5.36828	3.80262	2.16155
WBGene00014755	23.0555	3.23836	1.22458	2.64447	0.00818186	0.0189876	37.7011	45.6867	41.7894	0	1.26754	11.8885
WBGene00007228	238.619	3.23332	0.188642	17.14	7.46621e-66	9.2975e-64	452.413	391.6	448.968	38.6516	55.7718	44.3118
WBGene00008077	4.06571	3.22856	1.41332	2.28439	0.0223488	0.0469768	8.87085	8.70223	4.28609	0	2.53508	0
WBGene00013303	95.3483	3.22816	0.303062	10.6518	1.70992e-26	3.83758e-25	190.723	191.449	135.012	16.1048	13.9429	24.8578
WBGene00001414	288.215	3.22672	0.448183	7.19956	6.0408e-13	5.13382e-12	542.785	581.961	438.253	68.714	24.0833	73.4927
WBGene00219322	5.71984	3.21739	1.18663	2.71136	0.00670084	0.0158626	11.643	9.79001	9.64371	0	0	3.24232
WBGene00000555	7.55622	3.21579	1.05982	3.03429	0.00241103	0.00624506	19.405	11.9656	9.64371	0	0	4.3231
WBGene00020202	7.87411	3.19959	1.07654	2.9721	0.0029577	0.00753587	9.9797	28.2822	4.28609	0	2.53508	2.16155
WBGene00012947	89.9563	3.19957	0.32266	9.91621	3.53949e-23	6.45677e-22	205.138	109.866	171.444	18.2521	17.7456	17.2924
WBGene00019191	3.84787	3.19302	1.40213	2.27727	0.0227703	0.0477563	8.87085	5.43889	6.42914	0	1.26754	1.08077
WBGene00012924	15.6647	3.18961	0.722263	4.41613	1.00484e-05	3.76252e-05	26.0581	32.6334	25.7165	0	6.3377	3.24232
WBGene00018229	7.43598	3.18203	1.06563	2.98605	0.00282609	0.00722828	24.9493	10.8778	4.28609	1.07366	1.26754	2.16155
WBGene00018314	179.053	3.17778	0.237088	13.4034	5.77825e-41	2.927e-39	340.973	379.635	247.522	33.2833	25.3508	47.5541
WBGene00009030	5.66512	3.17589	1.16293	2.73093	0.00631558	0.01502	12.1974	10.8778	7.50066	2.14731	1.26754	0
WBGene00206372	9.31453	3.17528	0.91552	3.46828	0.000523799	0.00151957	23.286	16.3167	10.7152	3.22097	1.26754	1.08077
WBGene00003906	12.9076	3.1731	0.790376	4.01468	5.95278e-05	0.000199748	29.9391	20.6678	19.2874	2.14731	0	5.40387
WBGene00010172	9.42357	3.16696	0.922331	3.43364	0.000595526	0.00171192	13.3063	10.8778	26.7881	3.22097	1.26754	1.08077
WBGene00010874	14.8748	3.165	0.784451	4.03467	5.46794e-05	0.000184619	49.8985	10.8778	19.2874	3.22097	3.80262	2.16155
WBGene00016698	39.7248	3.16452	0.446751	7.0834	1.40657e-12	1.15435e-11	74.8478	73.9689	65.3629	3.22097	10.1403	10.8077
WBGene00014102	25.6547	3.15457	0.577756	5.46005	4.76012e-08	2.39906e-07	55.4428	48.95	34.2887	10.7366	1.26754	3.24232
WBGene00014809	9.2264	3.15411	0.925025	3.40976	0.000650198	0.00185629	21.6227	19.58	8.57218	1.07366	1.26754	3.24232
WBGene00044790	5.53143	3.14611	1.19195	2.63947	0.00830367	0.019228	7.20756	16.3167	6.42914	1.07366	0	2.16155
WBGene00175035	36.4013	3.13362	0.470899	6.65455	2.84167e-11	2.04154e-10	85.9363	58.74	51.4331	9.6629	5.07016	7.56542
WBGene00011616	24.0584	3.12981	0.559152	5.59743	2.17556e-08	1.14742e-07	38.81	51.1256	39.6463	4.29462	5.07016	5.40387
WBGene00235354	5.61396	3.12977	1.17646	2.66033	0.00780641	0.0182129	12.7518	11.9656	5.35761	1.07366	2.53508	0
WBGene00010712	56.4315	3.12685	0.390705	8.00309	1.21332e-15	1.28665e-14	114.767	119.656	69.649	16.1048	7.60524	10.8077
WBGene00044158	11.607	3.12536	0.872735	3.58112	0.000342131	0.00102459	18.8506	21.7556	21.4305	0	7.60524	0
WBGene00020700	5.54321	3.1242	1.18073	2.64599	0.00814525	0.0189222	8.31642	6.52667	15.0013	2.14731	1.26754	0
WBGene00007378	36.4917	3.12032	0.474057	6.58217	4.63643e-11	3.25403e-10	77.6199	50.0378	68.5775	3.22097	7.60524	11.8885
WBGene00021742	123.194	3.11744	0.2517	12.3855	3.13098e-35	1.18449e-33	209.019	227.346	226.091	27.915	30.421	18.3732
WBGene00008559	5.54351	3.10763	1.18918	2.61327	0.00896809	0.0206359	4.98985	14.1411	10.7152	2.14731	1.26754	0
WBGene00219694	7.1469	3.10086	1.02435	3.02716	0.00246864	0.00638229	10.5341	11.9656	16.0728	2.14731	0	2.16155
WBGene00022102	39.848	3.09815	0.440025	7.04085	1.9107e-12	1.54267e-11	83.1642	57.6523	72.8636	7.51559	11.4079	6.48465
WBGene00012784	46.6788	3.09523	0.405807	7.62735	2.39637e-14	2.28572e-13	93.1439	75.0567	82.5073	6.44193	8.87278	14.0501
WBGene00010906	64.3478	3.09235	0.356003	8.6863	3.7443e-18	4.88311e-17	119.202	114.217	112.51	8.58924	8.87278	22.6963
WBGene00015634	215.455	3.09046	0.193113	16.0034	1.20998e-57	1.2328e-55	423.029	389.425	343.959	42.9462	46.899	46.4733
WBGene00020526	14.4326	3.0841	0.721641	4.27373	1.92232e-05	6.90251e-05	24.3948	33.7211	19.2874	2.14731	3.80262	3.24232
WBGene00013830	5.31093	3.08317	1.26533	2.43664	0.0148243	0.0326051	4.98985	5.43889	18.2159	3.22097	0	0
WBGene00010447	5.30993	3.08112	1.17029	2.63277	0.00846911	0.0195815	13.3063	8.70223	6.42914	1.07366	1.26754	1.08077
WBGene00017833	8.77682	3.07527	0.94945	3.239	0.00119949	0.00326839	21.0683	19.58	6.42914	1.07366	1.26754	3.24232
WBGene00009160	43.4853	3.07027	0.446296	6.87945	6.00845e-12	4.60639e-11	104.787	73.9689	54.6477	10.7366	3.80262	12.9693
WBGene00016778	10.57	3.06699	0.872901	3.51356	0.000442139	0.00130167	17.7417	29.37	9.64371	1.07366	1.26754	4.3231
WBGene00045247	46.4982	3.06641	0.431922	7.09946	1.25248e-12	1.03202e-11	102.569	87.0223	58.9338	9.6629	16.478	4.3231
WBGene00013158	62.6627	3.05176	0.376437	8.10697	5.18973e-16	5.70724e-15	108.113	100.076	126.44	4.29462	24.0833	12.9693
WBGene00008854	53.8726	3.04587	0.383508	7.94214	1.98725e-15	2.07665e-14	104.787	102.251	81.4357	7.51559	8.87278	18.3732
WBGene00018471	55.37	3.04585	0.37642	8.09164	5.88676e-16	6.41321e-15	113.103	88.1101	95.3655	9.6629	7.60524	18.3732
WBGene00015988	118.708	3.04211	0.261412	11.6372	2.66579e-31	8.00719e-30	221.217	222.995	190.731	16.1048	26.6183	34.5848
WBGene00010719	109.564	3.04072	0.261804	11.6145	3.47773e-31	1.03938e-29	201.812	203.415	181.087	28.9887	21.5482	20.5347
WBGene00016441	10.2991	3.0398	0.839185	3.62232	0.000291971	0.000882905	22.7315	17.4045	15.0013	2.14731	1.26754	3.24232
WBGene00018773	39.5581	3.03786	0.442253	6.86905	6.46314e-12	4.93599e-11	87.5996	53.3011	70.7205	9.6629	6.3377	9.72697
WBGene00020992	34.4842	3.02723	0.457687	6.61418	3.73611e-11	2.65225e-10	67.6402	57.6523	58.9338	8.58924	7.60524	6.48465
WBGene00002212	45.1968	3.02409	0.402572	7.51192	5.82665e-14	5.42208e-13	77.0655	89.1978	75.0066	8.58924	12.6754	8.6462
WBGene00022385	47.8792	3.02377	0.393126	7.69161	1.45298e-14	1.41679e-13	89.8173	89.1978	77.1496	12.8839	6.3377	11.8885
WBGene00006208	13.5363	3.01299	0.779064	3.86746	0.000109977	0.000355271	15.524	19.58	37.5033	5.36828	0	3.24232
WBGene00008333	59.8498	3.01295	0.351972	8.5602	1.12676e-17	1.41989e-16	113.103	116.392	90.0079	15.0312	12.6754	11.8885
WBGene00009457	255.143	3.01253	0.199302	15.1154	1.28217e-51	1.03103e-49	513.955	500.378	348.245	55.8301	44.3639	68.0888
WBGene00006168	13.4904	3.00179	0.734424	4.08727	4.36472e-05	0.000149168	28.8303	17.4045	25.7165	4.29462	2.53508	2.16155
WBGene00014697	232.584	2.99144	0.210614	14.2034	8.72973e-46	5.57087e-44	338.756	517.783	382.534	39.7253	65.9121	50.7964
WBGene00013036	145.789	2.98742	0.229546	13.0145	1.0124e-38	4.53858e-37	266.125	239.311	272.167	38.6516	22.8157	35.6656
WBGene00013296	27.9093	2.98705	0.564993	5.28688	1.24422e-07	5.98479e-07	42.1365	66.3545	39.6463	4.29462	13.9429	1.08077
WBGene00011364	78.5635	2.98701	0.316447	9.43919	3.75666e-21	5.93576e-20	141.379	131.621	144.656	15.0312	27.8859	10.8077
WBGene00015982	20.0471	2.98545	0.621867	4.80079	1.58041e-06	6.56169e-06	43.2454	20.6678	42.8609	3.22097	3.80262	6.48465
WBGene00015006	11.5773	2.98313	0.812503	3.67153	0.000241106	0.000739187	17.7417	17.4045	26.7881	5.36828	0	2.16155
WBGene00013033	129.304	2.98308	0.277462	10.7513	5.84212e-27	1.35001e-25	297.173	196.888	193.946	38.6516	32.956	16.2116
WBGene00021907	5.0226	2.98122	1.19373	2.4974	0.0125107	0.0279694	10.5341	7.61445	8.57218	2.14731	1.26754	0
WBGene00009250	11.4793	2.97248	0.791186	3.757	0.000171964	0.000539763	26.6125	16.3167	18.2159	3.22097	1.26754	3.24232
WBGene00044379	55.3775	2.96748	0.374374	7.92653	2.25359e-15	2.34813e-14	105.341	81.5834	107.152	13.9575	17.7456	6.48465
WBGene00012831	29.644	2.96671	0.521312	5.69085	1.26406e-08	6.84392e-08	75.4022	44.5989	37.5033	4.29462	6.3377	9.72697
WBGene00020053	73.3912	2.96279	0.356505	8.31067	9.51659e-17	1.11174e-15	166.883	135.972	87.8649	19.3258	7.60524	22.6963
WBGene00021580	6.7105	2.96061	1.0756	2.75253	0.00591373	0.0141601	5.54428	15.2289	15.0013	3.22097	1.26754	0
WBGene00021271	57.4596	2.95886	0.38847	7.6167	2.60246e-14	2.47835e-13	99.2426	124.007	81.4357	5.36828	22.8157	11.8885
WBGene00009818	132.595	2.95526	0.253597	11.6534	2.20467e-31	6.65558e-30	251.156	276.296	176.801	27.915	34.2236	29.1809
WBGene00009509	9.99092	2.94915	0.843506	3.49629	0.000471767	0.00138118	19.405	19.58	13.9298	2.14731	3.80262	1.08077
WBGene00009125	36.4514	2.94881	0.451393	6.53268	6.46047e-11	4.46949e-10	76.5111	58.74	57.8622	7.51559	12.6754	5.40387
WBGene00015097	80.2969	2.94704	0.305881	9.63459	5.71178e-22	9.56336e-21	155.24	155.552	115.724	18.2521	16.478	20.5347
WBGene00009310	39.3641	2.94404	0.424819	6.93012	4.20496e-12	3.27556e-11	79.2832	63.0912	66.4344	8.58924	10.1403	8.6462
WBGene00005638	8.49475	2.94133	0.980459	2.99995	0.00270024	0.00692318	16.6328	21.7556	6.42914	0	5.07016	1.08077
WBGene00020258	37.4359	2.93971	0.43959	6.6874	2.27177e-11	1.64929e-10	70.4124	63.0912	65.3629	6.44193	6.3377	12.9693
WBGene00016075	6.43916	2.93815	1.05915	2.77408	0.00553589	0.0133194	10.5341	14.1411	9.64371	1.07366	0	3.24232
WBGene00009129	72.5346	2.93402	0.322402	9.1005	8.99135e-20	1.30342e-18	129.182	142.499	112.51	12.8839	24.0833	14.0501
WBGene00019255	58.0375	2.91287	0.351534	8.28617	1.16951e-16	1.35915e-15	104.232	113.129	90.0079	16.1048	13.9429	10.8077
WBGene00019835	8.09802	2.90319	0.954178	3.04261	0.00234535	0.00609697	19.9594	10.8778	11.7868	0	3.80262	2.16155
WBGene00012634	4.90607	2.90134	1.23782	2.34391	0.019083	0.0407522	3.32657	11.9656	10.7152	0	1.26754	2.16155
WBGene00020635	33.7052	2.89919	0.456025	6.35751	2.05046e-10	1.3513e-09	62.6504	52.2134	63.2199	6.44193	10.1403	7.56542
WBGene00013429	63.1376	2.89447	0.347346	8.33311	7.87486e-17	9.24767e-16	137.498	89.1978	107.152	18.2521	12.6754	14.0501
WBGene00077519	71.1897	2.89089	0.313917	9.20909	3.28887e-20	4.93111e-19	133.617	124.007	118.939	17.1785	13.9429	19.4539
WBGene00044763	30.1701	2.86713	1.19184	2.40564	0.0161442	0.0351035	56.5517	42.4234	60.0053	4.29462	17.7456	0
WBGene00011800	23.6359	2.86465	0.569952	5.02612	5.005e-07	2.22538e-06	34.929	57.6523	32.1457	8.58924	6.3377	2.16155
WBGene00014170	6.08359	2.85974	1.07383	2.66312	0.00774199	0.0180744	12.7518	9.79001	9.64371	1.07366	0	3.24232
WBGene00002094	9.0711	2.8542	0.922802	3.09297	0.00198165	0.0052104	19.9594	8.70223	19.2874	1.07366	0	5.40387
WBGene00001483	230.702	2.85091	0.192312	14.8244	1.01825e-49	7.73697e-48	447.423	417.707	351.46	70.8613	40.5613	56.2003
WBGene00007097	327.733	2.84964	0.163118	17.4698	2.43152e-68	3.27834e-66	482.352	617.858	626.841	76.2295	87.4603	75.6542
WBGene00010829	63.1305	2.83833	0.337715	8.40451	4.29649e-17	5.14661e-16	119.202	122.919	90.0079	12.8839	16.478	17.2924
WBGene00022700	64.1524	2.83375	0.357454	7.9276	2.23421e-15	2.32929e-14	107.559	134.885	94.294	8.58924	26.6183	12.9693
WBGene00008949	19.5523	2.83234	1.18497	2.39022	0.0168382	0.0364444	23.286	26.1067	53.5761	11.8102	2.53508	0
WBGene00045036	52.9728	2.83229	0.381512	7.42386	1.13758e-13	1.03391e-12	91.4806	98.9878	88.9364	21.4731	5.07016	11.8885
WBGene00015616	20.0495	2.82765	0.59237	4.77345	1.81099e-06	7.46372e-06	27.7214	43.5111	34.2887	3.22097	5.07016	6.48465
WBGene00010980	72.7888	2.82425	0.319272	8.84592	9.07796e-19	1.22857e-17	153.577	119.656	109.295	15.0312	16.478	22.6963
WBGene00018394	18.1971	2.82178	0.615811	4.58221	4.60091e-06	1.80336e-05	40.4732	25.0189	30.0026	4.29462	5.07016	4.3231
WBGene00011676	70.521	2.81751	0.325824	8.64732	5.27209e-18	6.81608e-17	143.042	122.919	105.009	20.3995	10.1403	21.6155
WBGene00045050	20.454	2.81648	0.635973	4.42862	9.48364e-06	3.56297e-05	41.0277	28.2822	37.5033	1.07366	12.6754	2.16155
WBGene00019229	39.2809	2.81431	0.460417	6.11252	9.80686e-10	6.02662e-09	55.4428	88.1101	63.2199	18.2521	6.3377	4.3231
WBGene00195072	10.5544	2.81068	0.839652	3.34744	0.000815621	0.00228885	14.4151	30.4578	10.7152	2.14731	1.26754	4.3231
WBGene00012720	51.6985	2.80851	0.391636	7.17123	7.43288e-13	6.26935e-12	99.2426	95.7245	76.0781	4.29462	16.478	18.3732
WBGene00000019	130.481	2.80689	0.236818	11.8525	2.08762e-32	6.68486e-31	223.434	248.013	213.233	23.6204	36.7587	37.8271
WBGene00022228	52.8278	2.80641	0.412537	6.80281	1.02598e-11	7.72043e-11	90.3718	112.041	73.9351	7.51559	26.6183	6.48465
WBGene00016780	22.0417	2.80381	1.21077	2.31572	0.0205736	0.0436083	44.3542	45.6867	25.7165	13.9575	2.53508	0
WBGene00007398	5.95228	2.80268	1.10704	2.5317	0.0113512	0.0255781	6.65314	7.61445	17.1444	3.22097	0	1.08077
WBGene00013811	23.7994	2.80163	0.540734	5.18116	2.2051e-07	1.02867e-06	42.1365	35.8967	47.147	7.51559	2.53508	7.56542
WBGene00018065	32.7272	2.79805	0.468651	5.97044	2.36617e-09	1.39665e-08	75.4022	50.0378	46.0755	7.51559	7.60524	9.72697
WBGene00008743	316.973	2.79677	0.153883	18.1746	8.19956e-74	1.34894e-71	600.446	533.011	529.332	80.5242	70.9822	87.5428
WBGene00044005	54.454	2.78991	0.385932	7.22903	4.8647e-13	4.17986e-12	118.093	102.251	65.3629	13.9575	7.60524	19.4539
WBGene00017498	86.2773	2.7897	0.299345	9.31935	1.17053e-20	1.79708e-19	122.529	181.659	147.87	16.1048	27.8859	21.6155
WBGene00020898	19.4978	2.78234	0.626746	4.43935	9.02328e-06	3.39713e-05	40.4732	20.6678	40.7179	6.44193	7.60524	1.08077
WBGene00020435	89.0616	2.77818	0.288701	9.62302	6.39263e-22	1.06536e-20	144.706	181.659	140.369	30.0624	20.2806	17.2924
WBGene00194912	61.6484	2.77165	0.340826	8.13216	4.21698e-16	4.67071e-15	119.756	105.515	97.5086	22.5468	12.6754	11.8885
WBGene00002090	853.495	2.7672	0.117628	23.525	2.26436e-122	1.35349e-119	1654.41	1235.72	1575.14	234.057	199.004	222.64
WBGene00017050	13.3512	2.7545	0.734979	3.74772	0.000178448	0.000558452	22.1771	20.6678	26.7881	0	5.07016	5.40387
WBGene00016287	11.9153	2.75003	0.790776	3.47763	0.000505862	0.00147378	10.5341	21.7556	30.0026	1.07366	3.80262	4.3231
WBGene00044432	7.24803	2.74449	0.960375	2.85773	0.00426686	0.0105144	17.1873	11.9656	8.57218	2.14731	2.53508	1.08077
WBGene00007521	76.8421	2.7413	0.297375	9.21833	3.01759e-20	4.53194e-19	138.607	140.323	122.154	17.1785	19.0131	23.777
WBGene00009400	10.2541	2.73987	0.830816	3.29781	0.000974436	0.00269488	17.7417	21.7556	13.9298	4.29462	3.80262	0
WBGene00200029	10.0198	2.73606	0.827491	3.30645	0.00094485	0.00262195	17.7417	23.9311	10.7152	3.22097	1.26754	3.24232
WBGene00020231	5.62199	2.73574	1.10229	2.48187	0.0130696	0.0291099	12.1974	5.43889	11.7868	2.14731	0	2.16155
WBGene00007269	41.7785	2.73337	0.408151	6.69696	2.12802e-11	1.5531e-10	84.8275	71.7934	61.0768	7.51559	11.4079	14.0501
WBGene00020977	21.5995	2.72755	0.569269	4.79132	1.65689e-06	6.86966e-06	36.0378	35.8967	40.7179	2.14731	5.07016	9.72697
WBGene00194793	24.3351	2.72105	0.526693	5.16629	2.38781e-07	1.10928e-06	51.0074	36.9845	38.5748	7.51559	7.60524	4.3231
WBGene00022298	116.824	2.71865	0.268324	10.132	3.98515e-24	7.75914e-23	262.244	184.922	160.728	36.5043	31.6885	24.8578
WBGene00007629	7.18575	2.71824	1.00567	2.70292	0.00687341	0.0162347	8.31642	18.4922	10.7152	0	1.26754	4.3231
WBGene00012627	95.045	2.71274	0.313229	8.66055	4.69483e-18	6.08293e-17	166.883	169.693	158.585	44.0199	20.2806	10.8077
WBGene00012786	87.1737	2.71047	0.284892	9.51404	1.83395e-21	2.96274e-20	171.318	132.709	148.942	22.5468	29.1534	18.3732
WBGene00016336	55.5852	2.70724	0.356081	7.60285	2.89669e-14	2.75416e-13	114.767	90.2856	83.5788	10.7366	19.0131	15.1308
WBGene00012486	31.8846	2.70414	0.485061	5.57484	2.47751e-08	1.29562e-07	63.7592	52.2134	50.3616	10.7366	1.26754	12.9693
WBGene00018999	86.2026	2.70126	0.281012	9.6126	7.07384e-22	1.17561e-20	165.22	143.587	139.298	26.8414	22.8157	19.4539
WBGene00014861	7.02493	2.6983	1.0367	2.60277	0.00924742	0.0212106	4.43542	11.9656	20.3589	2.14731	0	3.24232
WBGene00012345	61.2149	2.69744	0.353614	7.62821	2.38039e-14	2.27169e-13	138.053	91.3734	88.9364	18.2521	10.1403	20.5347
WBGene00003562	145.804	2.68846	0.216819	12.3996	2.62731e-35	1.0024e-33	254.482	269.769	233.592	41.8726	32.956	42.1502
WBGene00189952	95.9581	2.68608	0.311684	8.61796	6.81568e-18	8.74065e-17	194.05	167.518	136.083	9.6629	31.6885	36.7463
WBGene00016669	117.41	2.68123	0.256148	10.4675	1.21809e-25	2.62533e-24	208.465	165.342	235.735	24.6941	29.1534	41.0694
WBGene00014178	5.68183	2.67541	1.08274	2.47096	0.0134749	0.0299087	8.87085	11.9656	8.57218	2.14731	2.53508	0
WBGene00017647	139.798	2.66944	0.239798	11.132	8.76116e-29	2.29016e-27	286.085	225.17	212.162	26.8414	50.7016	37.8271
WBGene00044268	41.4679	2.66513	0.418763	6.36428	1.96202e-10	1.29874e-09	89.2629	70.7056	54.6477	15.0312	12.6754	6.48465
WBGene00017378	33.6636	2.65944	0.469782	5.661	1.5049e-08	8.07475e-08	47.1264	44.5989	82.5073	8.58924	12.6754	6.48465
WBGene00022542	15.1415	2.65601	0.650261	4.08453	4.41666e-05	0.00015077	26.6125	26.1067	25.7165	5.36828	3.80262	3.24232
WBGene00012757	138.463	2.64993	0.2374	11.1623	6.2384e-29	1.66469e-27	246.166	231.697	240.021	50.4618	20.2806	42.1502
WBGene00021871	36.0771	2.64588	0.442254	5.98271	2.19454e-09	1.30048e-08	64.3137	53.3011	68.5775	10.7366	15.2105	4.3231
WBGene00015244	18.6672	2.63781	0.634179	4.15941	3.19077e-05	0.000111144	38.2555	41.3356	17.1444	7.51559	1.26754	6.48465
WBGene00020638	46.4203	2.62923	0.384929	6.83043	8.46617e-12	6.41112e-11	84.8275	90.2856	64.2914	8.58924	16.478	14.0501
WBGene00017556	22.6051	2.62624	0.571276	4.59715	4.28301e-06	1.68538e-05	39.3644	39.16	38.5748	4.29462	1.26754	12.9693
WBGene00008935	6.76543	2.61376	0.969281	2.69659	0.00700527	0.0165266	12.1974	8.70223	13.9298	2.14731	2.53508	1.08077
WBGene00020419	108.707	2.61146	0.261868	9.97241	2.01275e-23	3.75183e-22	201.812	187.098	172.515	35.4306	16.478	38.9079
WBGene00021001	6.51832	2.60986	1.06768	2.44441	0.0145087	0.0319738	12.1974	7.61445	13.9298	5.36828	0	0
WBGene00012138	72.2175	2.60732	0.311775	8.36283	6.12339e-17	7.25262e-16	149.141	121.831	100.723	17.1785	22.8157	21.6155
WBGene00016010	69.0287	2.60568	0.332539	7.83569	4.66268e-15	4.72113e-14	139.716	115.305	100.723	30.0624	16.478	11.8885
WBGene00194691	18.3984	2.6029	0.602024	4.32359	1.53514e-05	5.59286e-05	37.7011	28.2822	28.9311	4.29462	2.53508	8.6462
WBGene00014375	9.3009	2.59802	0.860122	3.02053	0.00252335	0.00651155	16.6328	13.0533	18.2159	5.36828	2.53508	0
WBGene00013318	44.8707	2.59664	0.388092	6.69077	2.22003e-11	1.61499e-10	83.1642	87.0223	61.0768	13.9575	8.87278	15.1308
WBGene00044922	26.112	2.59491	0.524982	4.94285	7.69878e-07	3.33949e-06	63.2048	30.4578	40.7179	10.7366	5.07016	6.48465
WBGene00012219	46.0617	2.588	0.392983	6.58553	4.53273e-11	3.18499e-10	84.8275	79.4078	72.8636	7.51559	10.1403	21.6155
WBGene00011351	31.4568	2.58091	0.462929	5.57518	2.47275e-08	1.29388e-07	53.7795	67.4423	40.7179	10.7366	6.3377	9.72697
WBGene00016890	71.9199	2.57977	0.318217	8.10694	5.19101e-16	5.70724e-15	141.934	109.866	116.796	16.1048	31.6885	15.1308
WBGene00001536	14.1855	2.57975	0.687178	3.75412	0.000173953	0.000545146	28.8303	21.7556	22.502	7.51559	1.26754	3.24232
WBGene00021197	102.669	2.57143	0.258556	9.94532	2.64311e-23	4.87115e-22	176.308	163.167	187.517	20.3995	32.956	35.6656
WBGene00021858	190.532	2.57101	0.199541	12.8846	5.49398e-38	2.39121e-36	362.596	345.914	268.952	48.3145	63.377	54.0387
WBGene00016885	59.8725	2.56946	0.331021	7.76223	8.34459e-15	8.29004e-14	116.43	88.1101	102.866	19.3258	15.2105	17.2924
WBGene00014977	26.8295	2.56847	0.538402	4.77054	1.83728e-06	7.56861e-06	49.8985	31.5456	55.7192	6.44193	15.2105	2.16155
WBGene00018768	5.19922	2.56515	1.08778	2.35815	0.0183661	0.0393807	9.42528	8.70223	8.57218	2.14731	1.26754	1.08077
WBGene00019248	48.6859	2.56491	0.406337	6.31228	2.74963e-10	1.791e-09	104.232	94.6367	50.3616	13.9575	20.2806	8.6462
WBGene00000820	52.2484	2.5639	0.367098	6.98423	2.86419e-12	2.26158e-11	99.2426	100.076	68.5775	9.6629	16.478	19.4539
WBGene00045457	297.336	2.56362	0.175437	14.6128	2.32786e-48	1.69001e-46	541.676	414.444	567.907	77.3032	110.276	72.4119
WBGene00011260	50.8949	2.55831	0.361832	7.07043	1.54449e-12	1.26177e-11	76.5111	103.339	81.4357	18.2521	13.9429	11.8885
WBGene00011777	131.583	2.55268	0.239375	10.6639	1.50138e-26	3.378e-25	249.493	195.8	228.234	42.9462	48.1665	24.8578
WBGene00016081	5.34732	2.54184	1.11102	2.28785	0.022146	0.0466161	8.87085	7.61445	10.7152	0	3.80262	1.08077
WBGene00009217	11.4203	2.53874	0.74377	3.41334	0.000641719	0.00183383	24.9493	18.4922	15.0013	3.22097	2.53508	4.3231
WBGene00013107	61.2565	2.53217	0.327738	7.7262	1.10805e-14	1.09e-13	119.756	107.69	85.7218	18.2521	17.7456	18.3732
WBGene00013207	33.9743	2.52547	0.455998	5.53833	3.05366e-08	1.57941e-07	68.1946	42.4234	63.2199	16.1048	6.3377	7.56542
WBGene00008994	32.8252	2.5201	0.439894	5.72888	1.01095e-08	5.52864e-08	60.9871	50.0378	56.7907	12.8839	7.60524	8.6462
WBGene00011203	133.241	2.51258	0.251233	10.001	1.50855e-23	2.84116e-22	266.68	227.346	185.373	23.6204	45.6314	50.7964
WBGene00004906	45.3101	2.49465	0.373191	6.68464	2.31498e-11	1.67794e-10	74.2934	77.2323	79.2927	16.1048	15.2105	9.72697
WBGene00009324	26.1211	2.49207	0.501808	4.96619	6.82797e-07	2.98414e-06	59.3238	39.16	34.2887	7.51559	8.87278	7.56542
WBGene00015045	11.1182	2.48394	0.762605	3.25718	0.00112526	0.00307923	19.9594	17.4045	19.2874	6.44193	2.53508	1.08077
WBGene00010804	7.62178	2.48191	0.962786	2.57785	0.00994178	0.0226555	4.43542	10.8778	23.5735	2.14731	2.53508	2.16155
WBGene00018360	73.1467	2.48119	0.328877	7.54444	4.54234e-14	4.26457e-13	128.073	151.201	92.151	12.8839	32.956	21.6155
WBGene00011088	56.7818	2.47524	0.351142	7.04911	1.80069e-12	1.46042e-11	87.0452	122.919	79.2927	22.5468	12.6754	16.2116
WBGene00000023	197.202	2.47439	0.201315	12.2912	1.01057e-34	3.7287e-33	329.33	343.738	327.886	47.2408	87.4603	47.5541
WBGene00022834	79.0822	2.4743	0.308627	8.01713	1.08249e-15	1.15337e-14	152.468	132.709	115.724	15.0312	38.0262	20.5347
WBGene00018232	91.9267	2.47363	0.269053	9.19382	3.79116e-20	5.64174e-19	175.199	143.587	148.942	32.2097	20.2806	31.3425
WBGene00044482	8.66809	2.47182	0.83482	2.9609	0.00306744	0.00779416	13.8607	15.2289	15.0013	3.22097	2.53508	2.16155
WBGene00021236	114.448	2.46942	0.262582	9.40438	5.23399e-21	8.19702e-20	161.893	205.59	214.305	20.3995	38.0262	46.4733
WBGene00004115	9.72662	2.45865	0.815913	3.01338	0.00258355	0.00665157	13.8607	22.8433	12.8583	5.36828	1.26754	2.16155
WBGene00020134	48.2742	2.45615	0.376677	6.52057	7.00398e-11	4.83245e-10	94.2528	68.53	81.4357	12.8839	22.8157	9.72697
WBGene00235254	6.14777	2.451	1.02133	2.39983	0.0164028	0.0356009	11.643	11.9656	7.50066	0	2.53508	3.24232
WBGene00010323	50.8123	2.4498	0.371148	6.60059	4.09518e-11	2.89341e-10	78.1744	81.5834	98.5801	24.6941	8.87278	12.9693
WBGene00008490	114.876	2.44687	0.239091	10.2341	1.39558e-24	2.80241e-23	180.189	184.922	217.519	30.0624	35.4911	41.0694
WBGene00021745	7.31087	2.44026	0.902773	2.70307	0.0068702	0.0162314	12.1974	11.9656	12.8583	2.14731	2.53508	2.16155
WBGene00044535	405.746	2.43866	0.132575	18.3946	1.45134e-75	2.4786e-73	673.076	646.14	735.065	121.323	143.232	115.643
WBGene00020343	104.885	2.43649	0.260076	9.36839	7.36458e-21	1.14043e-19	179.08	141.411	211.09	33.2833	26.6183	37.8271
WBGene00219241	7.15255	2.42793	0.929412	2.61233	0.00899274	0.0206847	17.7417	7.61445	10.7152	2.14731	2.53508	2.16155
WBGene00007986	60.78	2.42584	0.359776	6.74263	1.55549e-11	1.15261e-10	109.777	129.446	68.5775	16.1048	12.6754	28.1001
WBGene00045261	535.524	2.42022	0.120213	20.1327	3.81497e-90	9.50138e-88	887.639	845.204	972.943	163.196	193.934	150.228
WBGene00001111	7.26555	2.42001	0.917018	2.639	0.00831516	0.0192521	14.9696	10.8778	10.7152	2.14731	3.80262	1.08077
WBGene00017815	7.20331	2.40328	0.915415	2.62534	0.00865615	0.0199848	9.42528	10.8778	16.0728	2.14731	2.53508	2.16155
WBGene00013701	28.5083	2.3991	0.473736	5.06421	4.10107e-07	1.84312e-06	39.3644	48.95	55.7192	6.44193	7.60524	12.9693
WBGene00003100	31.0188	2.38613	0.458708	5.20185	1.97314e-07	9.26726e-07	53.2251	52.2134	50.3616	4.29462	15.2105	10.8077
WBGene00011107	13.1663	2.38371	0.702259	3.39435	0.00068791	0.00195834	17.7417	16.3167	32.1457	4.29462	6.3377	2.16155
WBGene00019405	32.659	2.38347	0.454115	5.24859	1.53264e-07	7.28036e-07	59.8782	45.6867	58.9338	17.1785	8.87278	5.40387
WBGene00012470	17.6843	2.37881	0.600048	3.96436	7.35921e-05	0.000243613	32.7113	23.9311	32.1457	2.14731	7.60524	7.56542
WBGene00022589	52.3609	2.37801	0.425513	5.58858	2.28935e-08	1.20248e-07	131.954	94.6367	36.4318	16.1048	17.7456	17.2924
WBGene00017327	14.1323	2.37242	0.674224	3.51874	0.000433601	0.00127863	25.5037	26.1067	19.2874	1.07366	6.3377	6.48465
WBGene00015500	36.956	2.37067	0.447987	5.29182	1.21103e-07	5.83142e-07	55.4428	78.32	52.5046	7.51559	6.3377	21.6155
WBGene00013374	17.1306	2.36917	0.61615	3.84512	0.000120492	0.000386868	34.3745	30.4578	21.4305	9.6629	2.53508	4.3231
WBGene00009028	212.163	2.36904	0.183617	12.9021	4.38142e-38	1.91629e-36	397.525	370.932	297.883	73.0086	63.377	70.2504
WBGene00021214	110.945	2.36537	0.241004	9.81463	9.73929e-23	1.72404e-21	199.04	195.8	162.871	41.8726	30.421	35.6656
WBGene00014052	82.234	2.35744	0.587304	4.01401	5.96964e-05	0.000200201	128.073	140.323	144.656	11.8102	17.7456	50.7964
WBGene00017545	29.0716	2.35461	0.457367	5.14817	2.63038e-07	1.21411e-06	46.572	42.4234	56.7907	8.58924	11.4079	8.6462
WBGene00011469	13.5437	2.34986	0.692901	3.39134	0.000695529	0.00197658	23.8404	26.1067	18.2159	8.58924	1.26754	3.24232
WBGene00016168	9.3219	2.34635	0.800233	2.93208	0.00336695	0.00849531	12.1974	17.4045	17.1444	3.22097	3.80262	2.16155
WBGene00011241	49.1526	2.34415	0.357022	6.56583	5.17423e-11	3.6145e-10	97.0249	81.5834	67.5059	15.0312	16.478	17.2924
WBGene00007224	19.4432	2.33863	0.55939	4.18068	2.90637e-05	0.000101771	32.7113	27.1945	37.5033	8.58924	6.3377	4.3231
WBGene00045238	37.3088	2.3291	0.427764	5.44482	5.18577e-08	2.60407e-07	75.4022	52.2134	58.9338	6.44193	11.4079	19.4539
WBGene00012531	395.725	2.31911	0.14954	15.5083	3.0475e-54	2.75999e-52	666.422	537.363	773.64	122.397	139.429	135.097
WBGene00019568	22.849	2.3183	0.549024	4.22258	2.41524e-05	8.56777e-05	29.9391	48.95	35.3603	11.8102	8.87278	2.16155
WBGene00010660	668.822	2.31513	0.112324	20.6112	2.1791e-94	6.20247e-92	1113.85	1084.52	1140.1	206.142	273.789	194.539
WBGene00019622	13.5297	2.31472	0.684179	3.38321	0.000716428	0.00203404	25.5037	14.1411	27.8596	6.44193	5.07016	2.16155
WBGene00013914	6.57825	2.31042	0.95954	2.40784	0.0160471	0.0349134	16.6328	7.61445	8.57218	3.22097	1.26754	2.16155
WBGene00013388	36.1878	2.30691	0.436119	5.28963	1.22563e-07	5.89853e-07	70.9668	64.1789	45.004	5.36828	16.478	15.1308
WBGene00043053	20.2133	2.30528	0.568867	4.05241	5.06918e-05	0.000171672	26.6125	36.9845	37.5033	3.22097	5.07016	11.8885
WBGene00020100	6.75381	2.30303	0.962107	2.39374	0.0166778	0.0361453	11.0886	5.43889	17.1444	1.07366	2.53508	3.24232
WBGene00003614	51.7929	2.30139	0.345473	6.66155	2.70962e-11	1.95136e-10	94.8072	79.4078	83.5788	17.1785	22.8157	12.9693
WBGene00019761	13.3516	2.29633	0.673959	3.40722	0.000656283	0.00187247	17.1873	21.7556	27.8596	5.36828	2.53508	5.40387
WBGene00017595	23.3476	2.29015	0.533032	4.29647	1.73543e-05	6.27161e-05	34.3745	44.5989	37.5033	3.22097	6.3377	14.0501
WBGene00219563	6.60587	2.28859	0.951395	2.40551	0.0161498	0.0351071	15.524	8.70223	8.57218	3.22097	2.53508	1.08077
WBGene00019834	22.1098	2.28841	0.529372	4.32288	1.54005e-05	5.60847e-05	38.81	43.5111	27.8596	10.7366	6.3377	5.40387
WBGene00022670	6.51098	2.28698	0.984181	2.32374	0.0201395	0.0427792	9.9797	7.61445	15.0013	2.14731	0	4.3231
WBGene00015042	8.92737	2.28665	0.811422	2.81807	0.00483128	0.011779	11.0886	17.4045	16.0728	3.22097	2.53508	3.24232
WBGene00017737	67.7595	2.28634	0.301894	7.5733	3.63855e-14	3.43945e-13	127.518	97.9001	111.438	22.5468	26.6183	20.5347
WBGene00007536	119.324	2.28398	0.23998	9.51737	1.77626e-21	2.87212e-20	185.179	168.606	240.021	34.357	45.6314	42.1502
WBGene00013055	33.8212	2.27919	0.44067	5.17211	2.31467e-07	1.07642e-06	60.4327	65.2667	42.8609	10.7366	6.3377	17.2924
WBGene00014157	33.8339	2.27441	0.426775	5.32929	9.85967e-08	4.79663e-07	69.8579	48.95	49.2901	13.9575	10.1403	10.8077
WBGene00010694	7.52186	2.26991	0.906271	2.50468	0.0122564	0.0274312	11.643	15.2289	10.7152	3.22097	0	4.3231
WBGene00003837	366.993	2.26363	0.146943	15.4048	1.51874e-53	1.31565e-51	596.565	600.454	623.626	127.765	158.442	95.1082
WBGene00013712	17.8377	2.2611	0.584871	3.86597	0.000110648	0.000357182	28.8303	33.7211	25.7165	4.29462	10.1403	4.3231
WBGene00005931	6.74305	2.25892	0.968826	2.3316	0.0197216	0.0419859	12.7518	8.70223	11.7868	2.14731	5.07016	0
WBGene00015015	8.8832	2.2578	0.874104	2.58299	0.00979487	0.0223605	10.5341	22.8433	10.7152	0	3.80262	5.40387
WBGene00009099	9.0896	2.25764	0.879551	2.56681	0.0102639	0.0233214	16.6328	19.58	8.57218	2.14731	7.60524	0
WBGene00009942	18.333	2.25542	0.584346	3.85974	0.000113505	0.000365812	31.6024	39.16	20.3589	8.58924	3.80262	6.48465
WBGene00195147	9.86747	2.25302	0.839776	2.68289	0.00729899	0.0171608	21.6227	22.8433	4.28609	3.22097	5.07016	2.16155
WBGene00017736	98.3454	2.25168	0.253831	8.87076	7.2651e-19	9.89953e-18	188.506	145.762	153.228	38.6516	30.421	33.504
WBGene00050903	13.0581	2.24983	0.711628	3.16153	0.00156943	0.00419295	12.1974	21.7556	31.0742	3.22097	2.53508	7.56542
WBGene00044127	8.5307	2.2487	0.859788	2.61541	0.00891201	0.0205201	21.6227	14.1411	6.42914	4.29462	2.53508	2.16155
WBGene00003554	9.86343	2.24399	0.773743	2.90017	0.0037296	0.00930816	12.1974	19.58	17.1444	4.29462	3.80262	2.16155
WBGene00011996	21.0359	2.2385	0.59663	3.75191	0.000175492	0.000549681	30.4935	34.8089	38.5748	9.6629	12.6754	0
WBGene00003553	160.135	2.23665	0.203822	10.9736	5.12186e-28	1.26334e-26	267.789	234.96	290.383	68.714	48.1665	50.7964
WBGene00013556	35.7399	2.23469	0.415567	5.37745	7.55471e-08	3.73301e-07	57.1061	48.95	70.7205	8.58924	13.9429	15.1308
WBGene00004776	46.3003	2.23399	0.40841	5.46995	4.5016e-08	2.27388e-07	53.7795	103.339	71.792	7.51559	24.0833	17.2924
WBGene00016231	6.25277	2.22896	0.985997	2.26061	0.0237832	0.049608	11.643	8.70223	10.7152	4.29462	0	2.16155
WBGene00021343	93.3277	2.22775	0.273805	8.13625	4.07725e-16	4.52433e-15	170.209	179.483	111.438	35.4306	34.2236	29.1809
WBGene00011581	12.6761	2.22618	0.68377	3.25574	0.00113096	0.00309388	23.8404	22.8433	16.0728	6.44193	2.53508	4.3231
WBGene00020052	16.7539	2.22159	0.622845	3.56683	0.00036132	0.0010774	34.3745	19.58	28.9311	4.29462	2.53508	10.8077
WBGene00022761	40.2681	2.21992	0.384544	5.77287	7.79345e-09	4.33878e-08	74.8478	58.74	65.3629	13.9575	11.4079	17.2924
WBGene00016491	69.5805	2.21901	0.307362	7.21956	5.21579e-13	4.4639e-12	121.974	104.427	117.868	25.7677	13.9429	33.504
WBGene00021819	19.9185	2.218	0.555777	3.99081	6.58492e-05	0.000219522	34.929	33.7211	30.0026	7.51559	2.53508	10.8077
WBGene00010271	11.3456	2.21754	0.760097	2.91744	0.00352916	0.00885972	23.8404	15.2289	17.1444	4.29462	0	7.56542
WBGene00195043	15.8048	2.21538	0.623894	3.5509	0.000383919	0.00114132	23.286	25.0189	30.0026	9.6629	2.53508	4.3231
WBGene00021175	6.37156	2.21334	0.968306	2.28578	0.0222669	0.0468265	7.76199	16.3167	7.50066	3.22097	1.26754	2.16155
WBGene00021358	67.3721	2.21128	0.301886	7.32486	2.39146e-13	2.11771e-12	125.301	106.602	100.723	26.8414	17.7456	27.0194
WBGene00011369	17.0116	2.21008	0.589165	3.7512	0.000175991	0.000551147	28.8303	28.2822	26.7881	8.58924	6.3377	3.24232
WBGene00009706	133.731	2.20837	0.248388	8.89082	6.06616e-19	8.3419e-18	181.298	204.502	275.381	52.6091	29.1534	59.4426
WBGene00009057	219.631	2.20813	0.17233	12.8133	1.38059e-37	5.88044e-36	373.13	342.65	366.461	81.5978	91.2629	62.6849
WBGene00044148	11.3207	2.20762	0.758594	2.91015	0.00361255	0.00905005	20.5138	14.1411	21.4305	7.51559	0	4.3231
WBGene00000190	71.9649	2.20354	0.296258	7.43792	1.0228e-13	9.32904e-13	128.627	129.446	96.4371	20.3995	26.6183	30.2617
WBGene00021639	93.3485	2.19359	0.257701	8.51214	1.70752e-17	2.11605e-16	158.566	159.903	140.369	31.136	43.0964	27.0194
WBGene00009738	64.2213	2.19299	0.301132	7.28247	3.27765e-13	2.86846e-12	101.46	112.041	102.866	21.4731	21.5482	25.9386
WBGene00019019	8.73118	2.18796	0.856521	2.55448	0.0106348	0.024106	9.42528	11.9656	21.4305	2.14731	6.3377	1.08077
WBGene00001059	154.181	2.18634	0.19988	10.9383	7.5645e-28	1.84303e-26	243.948	250.189	264.666	65.493	53.2367	47.5541
WBGene00017728	7.40397	2.18545	0.959521	2.27765	0.0227477	0.0477201	8.31642	20.6678	7.50066	0	2.53508	5.40387
WBGene00044156	12.9561	2.17645	0.744937	2.92166	0.00348173	0.00875553	22.1771	27.1945	13.9298	4.29462	10.1403	0
WBGene00021489	7.19277	2.17153	0.912009	2.38104	0.017264	0.0372806	11.643	13.0533	10.7152	1.07366	1.26754	5.40387
WBGene00001786	20.6703	2.16503	0.558629	3.87562	0.000106353	0.000344493	36.5923	32.6334	32.1457	12.8839	7.60524	2.16155
WBGene00007060	132.883	2.16311	0.225224	9.60424	7.67212e-22	1.27268e-20	219.554	233.872	197.16	38.6516	65.9121	42.1502
WBGene00015236	201.194	2.16044	0.182571	11.8334	2.62243e-32	8.26457e-31	364.814	323.07	297.883	84.8188	76.0524	60.5234
WBGene00020580	115.27	2.14995	0.235598	9.1255	7.14045e-20	1.04269e-18	184.625	186.01	192.874	38.6516	57.0393	32.4232
WBGene00021261	7.01033	2.1465	0.928607	2.31152	0.0208039	0.0440652	14.9696	5.43889	13.9298	4.29462	1.26754	2.16155
WBGene00011425	24.2184	2.14529	0.516803	4.15107	3.30918e-05	0.000115045	38.81	52.2134	27.8596	10.7366	3.80262	11.8885
WBGene00013832	18.4674	2.14369	0.572927	3.74164	0.000182825	0.00057175	26.6125	42.4234	21.4305	7.51559	6.3377	6.48465
WBGene00022020	9.42374	2.13903	0.843646	2.53546	0.0112299	0.0253397	9.42528	14.1411	22.502	0	5.07016	5.40387
WBGene00023483	35.2012	2.13849	0.415825	5.14276	2.70735e-07	1.24899e-06	51.0074	58.74	62.1483	7.51559	17.7456	14.0501
WBGene00014229	102.782	2.13631	0.587353	3.63718	0.000275643	0.00083621	184.625	175.132	142.513	56.9037	45.6314	11.8885
WBGene00010035	102.203	2.13604	0.278302	7.67524	1.65105e-14	1.59863e-13	212.346	159.903	127.511	49.3882	24.0833	39.9887
WBGene00010204	8794.76	2.13364	0.056386	37.8398	0	0	14445.1	14655.6	13868.7	2969.73	3542.77	3286.64
WBGene00001690	22.8635	2.13355	0.540037	3.95075	7.79057e-05	0.000256944	36.5923	40.2478	35.3603	9.6629	1.26754	14.0501
WBGene00012859	98.2657	2.12796	0.262535	8.10542	5.25645e-16	5.77565e-15	172.982	171.869	133.94	35.4306	49.4341	25.9386
WBGene00002227	100.184	2.12719	0.252413	8.42741	3.53387e-17	4.26156e-16	172.427	180.571	136.083	31.136	35.4911	45.3925
WBGene00002265	5631.76	2.12367	0.133607	15.8949	6.87845e-57	6.74013e-55	8295.91	9412.55	9774.43	1932.58	2436.21	1938.91
WBGene00003548	10.8421	2.1205	0.752227	2.81896	0.00481791	0.0117564	21.6227	20.6678	10.7152	4.29462	1.26754	6.48465
WBGene00018899	7.8918	2.11999	0.934662	2.26819	0.0233173	0.0487384	10.5341	21.7556	6.42914	2.14731	0	6.48465
WBGene00007853	49.6886	2.11626	0.344372	6.14529	7.98184e-10	4.95261e-09	83.1642	81.5834	77.1496	12.8839	22.8157	20.5347
WBGene00007658	24.1547	2.115	0.492055	4.29831	1.72106e-05	6.22345e-05	34.929	33.7211	49.2901	10.7366	7.60524	8.6462
WBGene00014760	10.8223	2.11443	0.736794	2.86976	0.00410778	0.0101545	20.5138	15.2289	17.1444	4.29462	1.26754	6.48465
WBGene00011026	32.1131	2.10666	0.437449	4.81578	1.46627e-06	6.11895e-06	59.8782	56.5645	39.6463	7.51559	13.9429	15.1308
WBGene00044799	19.0465	2.10614	0.569279	3.69966	0.000215893	0.000667136	22.7315	44.5989	25.7165	7.51559	5.07016	8.6462
WBGene00194787	16.0293	2.10073	0.626341	3.35397	0.000796596	0.00224036	24.9493	36.9845	16.0728	8.58924	6.3377	3.24232
WBGene00016429	32.7159	2.09719	0.424586	4.93936	7.83778e-07	3.3965e-06	64.8681	51.1256	42.8609	13.9575	12.6754	10.8077
WBGene00021633	60.6615	2.09625	0.358929	5.84031	5.21041e-09	2.95581e-08	133.063	78.32	83.5788	36.5043	15.2105	17.2924
WBGene00017658	120.059	2.09609	0.224361	9.34247	9.41091e-21	1.45104e-19	171.873	205.59	206.804	49.3882	45.6314	41.0694
WBGene00017035	18.6034	2.09296	0.59398	3.52361	0.000425706	0.00125679	26.0581	30.4578	34.2887	13.9575	2.53508	4.3231
WBGene00020657	14.9173	2.09068	0.619216	3.37634	0.000734573	0.00208193	26.0581	17.4045	28.9311	5.36828	6.3377	5.40387
WBGene00001731	10.0771	2.08394	0.755426	2.75862	0.00580453	0.0139209	12.1974	19.58	17.1444	2.14731	5.07016	4.3231
WBGene00012946	27.3949	2.07724	0.490308	4.23661	2.26925e-05	8.07543e-05	48.7897	36.9845	47.147	18.2521	8.87278	4.3231
WBGene00006318	9.99744	2.07701	0.756181	2.74671	0.0060196	0.014381	13.8607	20.6678	13.9298	4.29462	5.07016	2.16155
WBGene00008347	20.3723	2.0696	0.533055	3.88252	0.00010338	0.000335591	31.048	32.6334	35.3603	9.6629	3.80262	9.72697
WBGene00017681	57.6762	2.05849	0.321227	6.40821	1.47241e-10	9.82998e-10	87.0452	96.8123	95.3655	16.1048	21.5482	29.1809
WBGene00004969	1029.79	2.05645	0.0888187	23.1534	1.34392e-118	7.08799e-116	1752.55	1717.6	1509.78	385.442	400.543	412.856
WBGene00019913	78.335	2.05197	0.274496	7.47541	7.69618e-14	7.11747e-13	123.637	118.568	136.083	23.6204	36.7587	31.3425
WBGene00012721	20.8164	2.04936	0.539229	3.80053	0.000144388	0.000458016	34.3745	29.37	36.4318	4.29462	13.9429	6.48465
WBGene00219286	25.0401	2.03467	0.478748	4.24997	2.13798e-05	7.63485e-05	46.0175	39.16	35.3603	11.8102	11.4079	6.48465
WBGene00020377	19.202	2.03414	0.556073	3.65805	0.000254141	0.000776099	29.9391	41.3356	21.4305	6.44193	6.3377	9.72697
WBGene00000556	107.183	2.03403	0.249178	8.16295	3.26946e-16	3.65739e-15	174.645	150.113	191.803	51.5355	46.899	28.1001
WBGene00012191	61.6383	2.03209	0.301166	6.74741	1.50502e-11	1.11613e-10	103.678	94.6367	98.5801	23.6204	26.6183	22.6963
WBGene00014941	112.095	2.02904	0.229569	8.83846	9.70432e-19	1.31038e-17	169.655	186.01	184.302	35.4306	50.7016	46.4733
WBGene00009075	62.0821	2.02781	0.329578	6.15273	7.61613e-10	4.73716e-09	120.311	88.1101	91.0794	31.136	12.6754	29.1809
WBGene00010991	26.358	2.0278	0.480731	4.21816	2.46303e-05	8.72177e-05	43.2454	40.2478	43.9324	15.0312	3.80262	11.8885
WBGene00219374	152.798	2.02626	0.194576	10.4137	2.14714e-25	4.50849e-24	238.404	244.75	252.879	64.4193	63.377	52.958
WBGene00020627	148.314	2.01775	0.205972	9.79626	1.16837e-22	2.05807e-21	214.564	246.926	251.808	47.2408	70.9822	58.3618
WBGene00012961	1038.85	2.01585	0.0843494	23.8988	3.15251e-126	2.01895e-123	1663.84	1576.19	1756.23	409.063	432.231	395.564
WBGene00015990	30.1579	2.01424	0.478346	4.21084	2.54423e-05	8.988e-05	51.5618	51.1256	41.7894	3.22097	20.2806	12.9693
WBGene00019193	9.40949	2.01343	0.798004	2.52309	0.011633	0.0261538	16.0784	20.6678	8.57218	6.44193	2.53508	2.16155
WBGene00006683	131.703	2.0106	0.207502	9.68958	3.33912e-22	5.68094e-21	221.771	203.415	207.875	53.6828	49.4341	54.0387
WBGene00044283	66.5942	2.008	0.291146	6.89687	5.31598e-12	4.10005e-11	99.797	118.568	101.795	25.7677	26.6183	27.0194
WBGene00015345	16.9669	2.00628	0.595836	3.36716	0.000759465	0.00214468	36.0378	15.2289	30.0026	6.44193	7.60524	6.48465
WBGene00006926	314143	2.00354	0.104885	19.1022	2.41859e-81	5.16312e-79	441812	541893	524921	125757	133661	116814
WBGene00019732	53.7838	2.00327	0.34782	5.75952	8.43557e-09	4.66872e-08	77.6199	69.6178	111.438	28.9887	17.7456	17.2924
WBGene00009572	298.65	2.00323	0.16212	12.3564	4.49707e-35	1.69415e-33	545.557	398.127	488.614	124.544	135.627	99.4313
WBGene00044658	9.32649	2.00269	0.783076	2.55747	0.0105438	0.023918	17.7417	18.4922	8.57218	4.29462	2.53508	4.3231
WBGene00019829	14.6755	2.0022	0.651417	3.0736	0.0021149	0.00553397	19.405	28.2822	22.502	4.29462	11.4079	2.16155
WBGene00020985	66.5293	2.00013	0.311256	6.426	1.31002e-10	8.79166e-10	111.44	114.217	93.2225	32.2097	32.956	15.1308
WBGene00015896	93.5132	1.99517	0.268281	7.43686	1.0311e-13	9.39515e-13	169.655	163.167	115.724	32.2097	31.6885	48.6349
WBGene00219912	65.1543	1.98963	0.36712	5.41958	5.97399e-08	2.98483e-07	150.25	51.1256	110.367	31.136	25.3508	22.6963
WBGene00021500	39.9158	1.97823	0.393304	5.02977	4.91067e-07	2.18724e-06	62.0959	56.5645	71.792	12.8839	25.3508	10.8077
WBGene00013073	385.292	1.97739	0.133345	14.8291	9.49653e-50	7.27742e-48	664.205	625.473	553.977	173.932	140.697	153.47
WBGene00017533	20.9481	1.97524	0.538414	3.66863	0.000243854	0.000746721	36.0378	30.4578	33.2172	6.44193	15.2105	4.3231
WBGene00022635	40.494	1.96796	0.402563	4.88858	1.01564e-06	4.33938e-06	70.4124	69.6178	53.5761	9.6629	12.6754	27.0194
WBGene00014223	92.7079	1.96492	0.252429	7.78403	7.02499e-15	7.01794e-14	165.774	133.797	142.513	39.7253	43.0964	31.3425
WBGene00008486	1163.93	1.95878	0.0779143	25.1402	1.81016e-139	1.54571e-136	1913.33	1780.69	1860.16	490.661	466.455	472.299
WBGene00009523	47.3934	1.95524	0.366068	5.34119	9.23378e-08	4.51049e-07	57.1061	68.53	100.723	16.1048	20.2806	21.6155
WBGene00022313	166.278	1.95422	0.205683	9.50115	2.07576e-21	3.33834e-20	239.513	252.365	302.169	89.1134	58.3068	56.2003
WBGene00009101	75.555	1.95394	0.270645	7.21958	5.21477e-13	4.4639e-12	125.855	112.041	122.154	30.0624	32.956	30.2617
WBGene00013310	61.7867	1.95039	0.314397	6.20359	5.51882e-10	3.49078e-09	117.539	78.32	98.5801	30.0624	20.2806	25.9386
WBGene00019812	27.2868	1.9465	0.48986	3.97359	7.07975e-05	0.000234796	59.3238	47.8623	22.502	10.7366	11.4079	11.8885
WBGene00018318	45.0131	1.94483	0.360264	5.39834	6.72608e-08	3.34013e-07	72.6301	84.8467	56.7907	20.3995	20.2806	15.1308
WBGene00007130	285.524	1.94332	0.153959	12.6224	1.59001e-36	6.40719e-35	437.998	431.848	489.686	94.4817	122.951	136.178
WBGene00003643	15.5227	1.93957	0.609045	3.18461	0.00144952	0.00389287	21.0683	31.5456	21.4305	4.29462	5.07016	9.72697
WBGene00013809	110.814	1.93641	0.23639	8.19163	2.57717e-16	2.91386e-15	175.754	188.186	162.871	53.6828	51.9691	32.4232
WBGene00219460	7.29761	1.93599	0.857167	2.25859	0.0239089	0.0498413	9.9797	10.8778	13.9298	3.22097	2.53508	3.24232
WBGene00018589	24.5118	1.93559	0.538869	3.59195	0.000328211	0.000986263	38.2555	42.4234	35.3603	8.58924	20.2806	2.16155
WBGene00016956	25.6291	1.9344	0.525362	3.68204	0.000231377	0.000712041	35.4834	50.0378	36.4318	18.2521	11.4079	2.16155
WBGene00020653	9.17214	1.93352	0.803645	2.40594	0.0161308	0.0350786	15.524	8.70223	19.2874	5.36828	5.07016	1.08077
WBGene00008033	50.6986	1.93123	0.347651	5.55509	2.77469e-08	1.44261e-07	75.4022	64.1789	101.795	20.3995	16.478	25.9386
WBGene00016017	11.7255	1.9259	0.698572	2.75691	0.00583501	0.0139847	22.1771	14.1411	19.2874	7.51559	5.07016	2.16155
WBGene00004103	16.4304	1.92524	0.597467	3.22235	0.00127145	0.00345135	28.2758	18.4922	31.0742	3.22097	8.87278	8.6462
WBGene00016064	39.6144	1.92485	0.395354	4.86869	1.12342e-06	4.76131e-06	64.3137	72.8812	50.3616	11.8102	25.3508	12.9693
WBGene00004353	56.6794	1.92185	0.316065	6.08055	1.19769e-09	7.29271e-09	85.9363	97.9001	85.7218	27.915	17.7456	24.8578
WBGene00010146	26.7582	1.92025	0.481754	3.98595	6.72106e-05	0.000223686	43.2454	29.37	54.6477	10.7366	6.3377	16.2116
WBGene00003995	679.815	1.91997	0.12026	15.9651	2.23516e-57	2.25174e-55	1136.02	1082.34	1006.16	325.318	311.815	217.236
WBGene00013424	56.1715	1.91983	0.342526	5.60492	2.08353e-08	1.10147e-07	82.0553	94.6367	90.0079	34.357	24.0833	11.8885
WBGene00004908	175.835	1.91421	0.198882	9.62482	6.28143e-22	1.0478e-20	252.265	342.65	238.95	71.9349	81.1226	68.0888
WBGene00006363	49.9288	1.90689	0.371011	5.13971	2.75167e-07	1.26781e-06	62.6504	94.6367	79.2927	27.915	25.3508	9.72697
WBGene00017729	10.9428	1.90659	0.722903	2.63741	0.00835421	0.01933	14.9696	25.0189	11.7868	3.22097	6.3377	4.3231
WBGene00011152	277.863	1.90625	0.146684	12.9957	1.29452e-38	5.73168e-37	462.393	440.55	412.536	107.366	117.881	126.451
WBGene00206357	19.8472	1.90609	0.5689	3.35048	0.000806705	0.00226595	37.7011	18.4922	37.5033	10.7366	11.4079	3.24232
WBGene00021128	173.319	1.89897	0.190295	9.97906	1.8824e-23	3.51616e-22	290.52	239.311	290.383	86.9661	64.6445	68.0888
WBGene00017667	50.943	1.89889	0.331911	5.72109	1.05841e-08	5.77232e-08	84.2731	81.5834	75.0066	25.7677	22.8157	16.2116
WBGene00012003	46.2826	1.89888	0.342116	5.5504	2.85021e-08	1.47887e-07	76.5111	70.7056	71.792	19.3258	17.7456	21.6155
WBGene00018643	234.263	1.89463	0.159759	11.8593	1.92523e-32	6.19808e-31	345.963	370.932	391.106	107.366	102.671	87.5428
WBGene00015453	58.8942	1.89442	0.321569	5.89116	3.83492e-09	2.20481e-08	82.6098	98.9878	96.4371	22.5468	35.4911	17.2924
WBGene00045067	10.4961	1.88764	0.781182	2.41639	0.0156752	0.0342165	28.8303	7.61445	12.8583	6.44193	5.07016	2.16155
WBGene00022752	30.2451	1.88552	0.445001	4.23711	2.26414e-05	8.06048e-05	58.2149	36.9845	47.147	7.51559	16.478	15.1308
WBGene00017026	124.427	1.88141	0.220772	8.52195	1.56884e-17	1.95229e-16	217.336	196.888	172.515	62.272	53.2367	44.3118
WBGene00001150	149.427	1.87978	0.194898	9.64494	5.16392e-22	8.67849e-21	227.315	242.575	234.664	59.0511	73.5173	59.4426
WBGene00007146	137.47	1.87768	0.213385	8.7995	1.37433e-18	1.8364e-17	216.227	182.747	249.665	67.6403	54.5042	54.0387
WBGene00020988	43.8133	1.87605	0.366487	5.11899	3.07169e-07	1.40371e-06	73.7389	78.32	54.6477	16.1048	15.2105	24.8578
WBGene00015879	27.1434	1.8756	0.509401	3.68197	0.000231443	0.00071212	44.3542	40.2478	42.8609	2.14731	20.2806	12.9693
WBGene00021931	23.4761	1.87544	0.505545	3.70974	0.000207469	0.000643434	35.4834	36.9845	38.5748	17.1785	5.07016	7.56542
WBGene00011578	30.6366	1.86912	0.432026	4.32642	1.51553e-05	5.52592e-05	44.3542	39.16	61.0768	13.9575	10.1403	15.1308
WBGene00016912	198.152	1.86907	0.187552	9.9656	2.15563e-23	4.00152e-22	306.044	273.032	353.603	64.4193	98.8681	92.9466
WBGene00198725	8.7722	1.86847	0.816915	2.28723	0.0221823	0.0466761	14.4151	6.52667	20.3589	5.36828	3.80262	2.16155
WBGene00013331	17.7331	1.86763	0.613517	3.04414	0.00233343	0.0060686	11.643	31.5456	40.7179	8.58924	6.3377	7.56542
WBGene00044435	20.6787	1.86546	0.553715	3.36898	0.00075446	0.00213272	37.1467	22.8433	37.5033	16.1048	5.07016	5.40387
WBGene00018537	12.2079	1.86535	0.731532	2.54993	0.0107745	0.0243918	22.7315	27.1945	7.50066	8.58924	5.07016	2.16155
WBGene00008602	355.68	1.86252	0.353446	5.2696	1.36724e-07	6.52406e-07	484.57	553.679	635.413	86.9661	179.991	193.459
WBGene00016410	21.9926	1.86158	0.501659	3.71085	0.000206563	0.000641067	40.4732	33.7211	28.9311	8.58924	12.6754	7.56542
WBGene00013437	58.8707	1.85835	0.330652	5.62026	1.90668e-08	1.01365e-07	102.015	93.5489	81.4357	38.6516	20.2806	17.2924
WBGene00171633	9.75416	1.85328	0.746419	2.48289	0.0130321	0.0290336	14.4151	15.2289	16.0728	2.14731	6.3377	4.3231
WBGene00007682	187.491	1.85223	0.238649	7.76131	8.40575e-15	8.34618e-14	348.181	169.693	362.175	81.5978	88.7278	74.5735
WBGene00044347	104.869	1.84467	0.229523	8.03698	9.20826e-16	9.89943e-15	163.002	170.781	158.585	41.8726	43.0964	51.8772
WBGene00001796	41.669	1.84122	0.406768	4.52646	5.99792e-06	2.314e-05	46.0175	67.4423	82.5073	10.7366	15.2105	28.1001
WBGene00022431	34.1646	1.83785	0.411253	4.4689	7.86224e-06	2.98327e-05	62.0959	39.16	58.9338	17.1785	11.4079	16.2116
WBGene00013427	10.1055	1.8376	0.758426	2.42291	0.0153965	0.0336737	18.2961	19.58	9.64371	6.44193	1.26754	5.40387
WBGene00046564	11.3726	1.83749	0.687454	2.67289	0.00751998	0.0176166	15.524	17.4045	20.3589	5.36828	6.3377	3.24232
WBGene00019569	118.599	1.83737	0.225383	8.15219	3.5739e-16	3.99049e-15	218.445	172.957	163.943	55.8301	50.7016	49.7156
WBGene00011200	55.8626	1.83584	0.314362	5.8399	5.22328e-09	2.96217e-08	95.3616	91.3734	75.0066	26.8414	22.8157	23.777
WBGene00206484	29.5706	1.83363	0.449143	4.08251	4.45515e-05	0.000151997	49.3441	45.6867	43.9324	17.1785	5.07016	16.2116
WBGene00012383	1488.49	1.83272	0.0876663	20.9057	4.75384e-97	1.52225e-94	2297.55	2147.27	2525.58	640.972	740.243	579.295
WBGene00206525	14.5825	1.82861	0.67114	2.72462	0.00643746	0.0152937	19.9594	14.1411	34.2887	2.14731	5.07016	11.8885
WBGene00020086	11.4697	1.82714	0.710483	2.57169	0.0101205	0.0230305	11.643	16.3167	25.7165	4.29462	7.60524	3.24232
WBGene00017673	218.813	1.82452	0.356115	5.12339	3.00096e-07	1.37559e-06	384.773	337.211	302.169	80.5242	63.377	144.824
WBGene00009824	91.0634	1.8211	0.251832	7.2314	4.78057e-13	4.11152e-12	166.328	128.358	130.726	41.8726	38.0262	41.0694
WBGene00077699	11.1544	1.82091	0.705354	2.58155	0.0098357	0.0224394	16.6328	11.9656	23.5735	6.44193	5.07016	3.24232
WBGene00009787	326.455	1.82009	0.152199	11.9587	5.85034e-33	1.95725e-31	558.309	519.958	447.897	176.08	134.359	122.128
WBGene00044169	11.69	1.81252	0.714974	2.53509	0.0112419	0.0253637	22.1771	22.8433	9.64371	4.29462	2.53508	8.6462
WBGene00021434	52.9385	1.81226	0.31966	5.66934	1.43346e-08	7.71454e-08	89.2629	76.1445	81.4357	21.4731	26.6183	22.6963
WBGene00010692	12.0158	1.80639	0.694397	2.60139	0.00928481	0.0212828	25.5037	11.9656	18.2159	4.29462	8.87278	3.24232
WBGene00011993	17.1877	1.80404	0.560493	3.21867	0.00128787	0.00349222	24.9493	30.4578	24.645	5.36828	10.1403	7.56542
WBGene00008079	117.903	1.79646	0.229687	7.82134	5.22648e-15	5.27413e-14	186.288	190.361	173.587	65.493	35.4911	56.2003
WBGene00001445	17.6029	1.79512	0.592894	3.02773	0.00246402	0.00637311	24.9493	30.4578	26.7881	3.22097	5.07016	15.1308
WBGene00010342	20.628	1.79479	0.548207	3.27392	0.00106067	0.00291358	20.5138	46.7745	28.9311	10.7366	11.4079	5.40387
WBGene00009090	23.1984	1.7923	0.608908	2.94346	0.00324565	0.00821352	17.7417	27.1945	63.2199	2.14731	12.6754	16.2116
WBGene00010250	16.1992	1.79089	0.581037	3.08224	0.0020545	0.00538612	25.5037	28.2822	21.4305	7.51559	10.1403	4.3231
WBGene00007376	53.4669	1.7893	0.341535	5.23899	1.61458e-07	7.64729e-07	102.569	83.7589	62.1483	31.136	22.8157	18.3732
WBGene00022155	79.0156	1.7886	0.276671	6.46472	1.01489e-10	6.8546e-10	129.182	128.358	109.295	24.6941	46.899	35.6656
WBGene00016137	9.28742	1.78842	0.755134	2.36835	0.0178675	0.0384264	16.0784	16.3167	10.7152	3.22097	5.07016	4.3231
WBGene00001551	10.2551	1.78501	0.758202	2.35426	0.0185595	0.0397431	8.87085	26.1067	12.8583	3.22097	5.07016	5.40387
WBGene00015765	78.3358	1.78417	0.272166	6.55547	5.5468e-11	3.86273e-10	118.648	131.621	114.653	35.4306	25.3508	44.3118
WBGene00017659	2214.35	1.78384	0.0874757	20.3924	1.95128e-92	5.14565e-90	2983.93	3578.79	3734.26	873.956	1078.68	1036.46
WBGene00002195	29.0297	1.78298	0.441126	4.04188	5.30246e-05	0.000179234	36.5923	52.2134	46.0755	9.6629	17.7456	11.8885
WBGene00009449	46.5599	1.78013	0.356288	4.99632	5.84333e-07	2.57388e-06	88.7085	58.74	68.5775	26.8414	20.2806	16.2116
WBGene00015320	16.5395	1.77836	0.576144	3.08666	0.00202416	0.00531362	28.2758	28.2822	20.3589	6.44193	5.07016	10.8077
WBGene00021428	27.6924	1.77367	0.436999	4.05874	4.93374e-05	0.000167402	41.0277	46.7745	40.7179	12.8839	13.9429	10.8077
WBGene00200678	13.8715	1.7707	0.678184	2.61095	0.0090291	0.020755	27.7214	15.2289	21.4305	12.8839	3.80262	2.16155
WBGene00012521	40.3552	1.76706	0.395055	4.47295	7.71495e-06	2.93289e-05	62.0959	73.9689	51.4331	28.9887	12.6754	12.9693
WBGene00000546	145.574	1.76499	0.221804	7.95744	1.7564e-15	1.84186e-14	237.85	246.926	188.588	51.5355	91.2629	57.2811
WBGene00012451	26.3406	1.76395	0.454663	3.87969	0.000104589	0.000339271	46.572	31.5456	43.9324	12.8839	10.1403	12.9693
WBGene00219378	15.1867	1.75807	0.638647	2.7528	0.00590886	0.0141522	31.6024	19.58	19.2874	10.7366	1.26754	8.6462
WBGene00000518	94.2122	1.75776	0.249632	7.0414	1.90313e-12	1.53725e-11	134.726	166.43	135.012	46.1672	49.4341	33.504
WBGene00011973	10.1101	1.75478	0.728569	2.40854	0.0160167	0.0348642	12.1974	19.58	15.0013	3.22097	6.3377	4.3231
WBGene00044772	462.692	1.74425	0.131687	13.2455	4.79374e-40	2.31079e-38	764.002	595.015	776.854	200.774	239.565	199.943
WBGene00018993	13.8058	1.74162	0.660133	2.63829	0.00833247	0.019286	15.524	25.0189	23.5735	4.29462	2.53508	11.8885
WBGene00008621	129.569	1.73963	0.276979	6.28074	3.36974e-10	2.17674e-09	256.146	219.731	121.082	65.493	76.0524	38.9079
WBGene00017335	82.7803	1.73786	0.268218	6.47927	9.21687e-11	6.24865e-10	151.913	112.041	117.868	35.4306	32.956	46.4733
WBGene00020878	83.7749	1.73589	0.284397	6.10375	1.03611e-09	6.34978e-09	109.777	120.743	156.442	51.5355	39.2937	24.8578
WBGene00019343	50.8938	1.73505	0.348508	4.97849	6.40806e-07	2.80952e-06	79.8376	76.1445	79.2927	36.5043	15.2105	18.3732
WBGene00012683	629.78	1.73477	0.112926	15.362	2.94378e-53	2.52573e-51	990.763	837.589	1075.81	277.003	314.35	283.163
WBGene00021287	87.5964	1.73123	0.254016	6.81541	9.39928e-12	7.09376e-11	128.627	141.411	133.94	31.136	41.8288	48.6349
WBGene00016551	71.9708	1.72718	0.316356	5.45961	4.77171e-08	2.40422e-07	118.648	100.076	112.51	46.1672	39.2937	15.1308
WBGene00008462	21.7381	1.72391	0.521398	3.30633	0.000945268	0.00262271	36.5923	23.9311	39.6463	6.44193	7.60524	16.2116
WBGene00020897	99.8118	1.72378	0.233328	7.38779	1.49285e-13	1.35132e-12	156.349	154.465	148.942	53.6828	44.3639	41.0694
WBGene00195176	27.7226	1.7223	0.437883	3.93324	8.38082e-05	0.000275146	37.1467	44.5989	46.0755	15.0312	12.6754	10.8077
WBGene00010782	22.65	1.71615	0.500262	3.43051	0.000602457	0.00173046	38.2555	29.37	36.4318	15.0312	11.4079	5.40387
WBGene00017868	22.6779	1.71379	0.501151	3.41972	0.000626863	0.00179538	36.0378	44.5989	23.5735	12.8839	11.4079	7.56542
WBGene00022696	12.1671	1.71312	0.666741	2.56939	0.0101878	0.023166	23.286	17.4045	15.0013	3.22097	7.60524	6.48465
WBGene00018310	21.6945	1.71225	0.532498	3.2155	0.00130219	0.00352891	24.9493	41.3356	33.2172	7.51559	17.7456	5.40387
WBGene00012917	15.5435	1.70424	0.589375	2.89161	0.00383277	0.00954704	20.5138	27.1945	23.5735	7.51559	10.1403	4.3231
WBGene00009390	17.2443	1.70394	0.618406	2.75538	0.0058624	0.0140466	32.1568	33.7211	12.8583	3.22097	13.9429	7.56542
WBGene00003773	501.183	1.70143	0.107706	15.797	3.26439e-56	3.14715e-54	766.22	757.094	776.854	249.088	231.96	225.882
WBGene00008007	59.0144	1.69931	0.351658	4.83228	1.34981e-06	5.65931e-06	133.617	77.2323	58.9338	23.6204	30.421	30.2617
WBGene00017501	44.2803	1.69841	0.370431	4.58496	4.5408e-06	1.78135e-05	47.1264	85.9345	70.7205	23.6204	17.7456	20.5347
WBGene00010339	438.251	1.69655	0.120133	14.1223	2.769e-45	1.73615e-43	698.025	624.385	686.846	229.762	200.271	190.216
WBGene00000116	362.708	1.69602	0.142561	11.8968	1.22929e-32	4.02256e-31	599.891	515.607	545.405	183.595	197.736	134.016
WBGene00010749	209.298	1.69532	0.16954	9.99958	1.5305e-23	2.87381e-22	325.449	281.735	352.531	109.513	92.5304	94.0274
WBGene00004780	26.1991	1.69173	0.454076	3.72566	0.000194803	0.000606666	38.2555	40.2478	41.7894	10.7366	8.87278	17.2924
WBGene00010714	10.2061	1.68976	0.720777	2.34436	0.0190596	0.0407071	16.6328	15.2289	15.0013	7.51559	2.53508	4.3231
WBGene00016935	18.5427	1.68743	0.555654	3.03683	0.00239077	0.00619975	31.6024	32.6334	20.3589	9.6629	12.6754	4.3231
WBGene00011452	11.9834	1.68717	0.665341	2.5358	0.011219	0.0253215	23.286	16.3167	15.0013	5.36828	7.60524	4.3231
WBGene00008521	388.082	1.68023	0.136276	12.3296	6.27221e-35	2.34319e-33	604.327	593.927	575.408	209.363	202.806	142.662
WBGene00016234	162.947	1.68005	0.192497	8.72764	2.60044e-18	3.42121e-17	257.255	209.941	277.524	82.6715	81.1226	69.1696
WBGene00018068	54.2179	1.67886	0.337271	4.97778	6.43176e-07	2.81715e-06	69.3035	100.076	78.2212	18.2521	36.7587	22.6963
WBGene00008498	153.368	1.67792	0.187633	8.94258	3.80188e-19	5.30961e-18	227.315	234.96	238.95	66.5666	73.5173	78.8966
WBGene00007791	299.158	1.67673	0.151305	11.0818	1.53768e-28	3.92787e-27	508.411	464.481	393.249	125.618	143.232	159.955
WBGene00013710	62.7977	1.67511	0.348201	4.81075	1.50363e-06	6.26465e-06	119.756	87.0223	80.3642	49.3882	16.478	23.777
WBGene00006611	203.799	1.67342	0.184846	9.05302	1.39063e-19	1.99334e-18	260.581	310.017	361.103	79.4505	101.403	110.239
WBGene00011112	32.6411	1.67053	0.42746	3.90805	9.30426e-05	0.000303739	53.7795	40.2478	54.6477	19.3258	20.2806	7.56542
WBGene00020940	69.9108	1.66916	0.282458	5.90941	3.43337e-09	1.98732e-08	125.301	103.339	90.0079	34.357	32.956	33.504
WBGene00219725	13.5402	1.66201	0.624771	2.66019	0.00780954	0.0182179	20.5138	23.9311	17.1444	4.29462	8.87278	6.48465
WBGene00195813	49.6025	1.6613	0.366486	4.53306	5.81344e-06	2.24696e-05	90.9262	87.0223	48.2185	22.5468	16.478	32.4232
WBGene00003884	69.2002	1.66104	0.311356	5.33487	9.56135e-08	4.66162e-07	102.015	131.621	82.5073	46.1672	21.5482	31.3425
WBGene00007508	151.829	1.65913	0.18815	8.81813	1.16391e-18	1.56222e-17	225.652	230.609	235.735	66.5666	73.5173	78.8966
WBGene00014101	29.7596	1.6584	0.422798	3.92245	8.7653e-05	0.000287243	44.9087	53.3011	37.5033	13.9575	12.6754	16.2116
WBGene00021654	114.826	1.65613	0.245641	6.74207	1.56149e-11	1.15658e-10	184.07	206.678	132.869	61.1984	39.2937	64.8465
WBGene00044212	443.552	1.65592	0.159054	10.4111	2.20694e-25	4.62863e-24	773.982	486.237	758.638	237.278	219.284	185.893
WBGene00017772	2543.55	1.65493	0.0591186	27.9934	1.95481e-172	2.50383e-169	3720.21	3899.69	3964.63	1256.18	1244.72	1175.88
WBGene00000788	3539.27	1.65403	0.0557534	29.6668	2.05922e-193	3.69259e-190	5280.93	5244.18	5587.99	1631.96	1794.84	1695.74
WBGene00021700	22.972	1.64722	0.510755	3.22507	0.00125944	0.0034203	41.0277	22.8433	40.7179	17.1785	6.3377	9.72697
WBGene00013644	98.1294	1.64653	0.251707	6.54145	6.09241e-11	4.22627e-10	152.468	158.816	135.012	63.3457	45.6314	33.504
WBGene00235090	12.6501	1.64652	0.688682	2.39083	0.0168102	0.0363926	21.6227	21.7556	13.9298	1.07366	8.87278	8.6462
WBGene00010336	258.654	1.64294	0.150451	10.9202	9.23381e-28	2.23758e-26	369.804	402.478	402.893	124.544	141.964	110.239
WBGene00015332	414.273	1.64128	0.124624	13.1699	1.30768e-39	6.10662e-38	571.061	673.335	638.628	209.363	211.679	181.57
WBGene00009865	29.356	1.64018	0.452222	3.62693	0.000286812	0.000868183	49.3441	26.1067	57.8622	17.1785	12.6754	12.9693
WBGene00019988	28.0059	1.63923	0.43438	3.77373	0.000160825	0.000506572	38.81	46.7745	41.7894	17.1785	12.6754	10.8077
WBGene00007232	16.5689	1.63794	0.5695	2.8761	0.00402619	0.00997342	23.286	25.0189	26.7881	8.58924	11.4079	4.3231
WBGene00018865	24.8117	1.63743	0.477472	3.42937	0.000604977	0.00173714	28.8303	45.6867	38.5748	17.1785	8.87278	9.72697
WBGene00008423	41.5391	1.63424	0.375856	4.34804	1.37361e-05	5.04333e-05	44.3542	65.2667	79.2927	20.3995	21.5482	18.3732
WBGene00018949	17.7992	1.63356	0.556939	2.9331	0.00335595	0.00847352	29.9391	23.9311	26.7881	4.29462	8.87278	12.9693
WBGene00001207	69.2369	1.63333	0.280512	5.82266	5.7918e-09	3.26805e-08	104.232	98.9878	111.438	36.5043	25.3508	38.9079
WBGene00012374	24.3481	1.63305	0.489967	3.33298	0.000859212	0.00240252	49.8985	27.1945	33.2172	17.1785	8.87278	9.72697
WBGene00007368	60.4204	1.63073	0.308887	5.27939	1.29617e-07	6.21137e-07	74.8478	109.866	90.0079	35.4306	25.3508	27.0194
WBGene00016605	166.358	1.62763	0.229908	7.07952	1.44659e-12	1.18611e-11	263.353	237.136	252.879	105.218	96.333	43.231
WBGene00009522	27.2768	1.62582	0.519337	3.13058	0.00174462	0.00462584	29.3847	39.16	55.7192	10.7366	3.80262	24.8578
WBGene00011582	15.4819	1.6243	0.584731	2.77786	0.00547187	0.013176	28.8303	18.4922	22.502	6.44193	10.1403	6.48465
WBGene00015211	21.5373	1.62081	0.487388	3.32551	0.000882567	0.00246245	32.7113	35.8967	28.9311	10.7366	10.1403	10.8077
WBGene00017596	19.3953	1.61553	0.5395	2.9945	0.00274899	0.00704113	29.3847	20.6678	37.5033	10.7366	12.6754	5.40387
WBGene00019532	14.574	1.61276	0.604715	2.66698	0.00765356	0.0178947	22.7315	17.4045	25.7165	9.6629	7.60524	4.3231
WBGene00020952	462.802	1.61229	0.125249	12.8727	6.41573e-38	2.76555e-36	764.556	684.213	642.914	265.193	216.749	203.186
WBGene00219304	44.6683	1.61194	0.351105	4.59106	4.40998e-06	1.73268e-05	56.5517	70.7056	75.0066	17.1785	21.5482	27.0194
WBGene00011424	39.0353	1.61184	0.38374	4.20033	2.66521e-05	9.39318e-05	62.0959	46.7745	67.5059	12.8839	19.0131	25.9386
WBGene00008558	11.8344	1.6107	0.70606	2.28125	0.0225338	0.0473047	24.3948	16.3167	12.8583	6.44193	1.26754	9.72697
WBGene00014761	26.8472	1.60968	0.46412	3.46825	0.000523868	0.00151957	53.7795	34.8089	32.1457	13.9575	17.7456	8.6462
WBGene00013284	866.473	1.60922	0.0911789	17.649	1.03495e-69	1.46131e-67	1253.01	1424.99	1238.68	444.493	425.893	411.775
WBGene00009830	18.5489	1.60853	0.555804	2.89406	0.00380297	0.00947676	17.1873	33.7211	33.2172	11.8102	8.87278	6.48465
WBGene00009549	17.8953	1.60761	0.616322	2.60839	0.00909691	0.0208948	33.2657	36.9845	10.7152	13.9575	3.80262	8.6462
WBGene00021673	30.7342	1.60685	0.413798	3.88318	0.000103099	0.00033474	51.0074	43.5111	43.9324	11.8102	19.0131	15.1308
WBGene00012387	23.4549	1.60484	0.473668	3.3881	0.000703785	0.00199878	33.8201	39.16	33.2172	13.9575	7.60524	12.9693
WBGene00021809	13.7782	1.60467	0.623494	2.57368	0.0100624	0.0229124	22.1771	19.58	20.3589	3.22097	7.60524	9.72697
WBGene00019411	46.3213	1.59897	0.351818	4.54487	5.49685e-06	2.13216e-05	79.2832	51.1256	78.2212	26.8414	24.0833	18.3732
WBGene00011880	163.515	1.59895	0.189935	8.41841	3.81639e-17	4.58069e-16	226.761	249.101	261.452	65.493	95.0655	83.2197
WBGene00020304	60.6151	1.59886	0.298749	5.35185	8.70586e-08	4.27006e-07	86.4908	91.3734	95.3655	22.5468	35.4911	32.4232
WBGene00008155	18.0291	1.59718	0.555891	2.87318	0.00406357	0.0100577	30.4935	33.7211	17.1444	8.58924	6.3377	11.8885
WBGene00012933	359.967	1.59614	0.128787	12.3936	2.83114e-35	1.07559e-33	573.833	527.573	521.832	185.742	158.442	192.378
WBGene00000057	55.925	1.59523	0.341851	4.66644	3.06465e-06	1.2245e-05	73.7389	70.7056	108.224	40.7989	21.5482	20.5347
WBGene00007084	13.4566	1.59508	0.63909	2.49586	0.0125654	0.0280635	17.7417	25.0189	18.2159	9.6629	2.53508	7.56542
WBGene00020595	15.9728	1.59462	0.576598	2.76556	0.00568255	0.0136485	25.5037	21.7556	24.645	10.7366	8.87278	4.3231
WBGene00007631	25.2124	1.59356	0.47637	3.34522	0.000822172	0.00230542	43.2454	23.9311	46.0755	10.7366	16.478	10.8077
WBGene00017874	400.011	1.59173	0.141042	11.2855	1.54692e-29	4.28077e-28	628.721	524.309	648.271	159.975	205.341	233.447
WBGene00015970	49.7663	1.59125	0.323531	4.91839	8.72571e-07	3.7649e-06	82.6098	72.8812	68.5775	24.6941	22.8157	27.0194
WBGene00016712	14.9495	1.58979	0.641265	2.47915	0.0131698	0.0293039	21.6227	20.6678	24.645	2.14731	15.2105	5.40387
WBGene00016099	606.139	1.58861	0.114688	13.8516	1.24381e-43	7.05057e-42	906.49	825.624	995.445	302.771	346.038	260.467
WBGene00044529	66.7047	1.58763	0.308861	5.14029	2.74319e-07	1.26455e-06	129.736	81.5834	87.8649	34.357	41.8288	24.8578
WBGene00018052	183.716	1.5855	0.189017	8.38814	4.939e-17	5.88089e-16	240.622	302.402	283.954	69.7876	103.938	101.593
WBGene00200268	32.4027	1.58457	0.471506	3.36066	0.000777555	0.00219231	26.6125	65.2667	54.6477	11.8102	10.1403	25.9386
WBGene00007857	487.833	1.58445	0.114891	13.7909	2.89188e-43	1.60549e-41	739.607	702.705	754.352	258.751	207.877	263.709
WBGene00001410	142.361	1.58309	0.2164	7.31557	2.56287e-13	2.25835e-12	201.257	176.22	262.523	68.714	84.9252	60.5234
WBGene00015934	33.2124	1.58277	0.411965	3.84199	0.000122041	0.000391562	37.7011	54.3889	57.8622	15.0312	12.6754	21.6155
WBGene00006663	142.424	1.58269	0.201485	7.85512	3.9938e-15	4.07145e-14	192.387	201.239	247.522	65.493	72.2498	75.6542
WBGene00015013	30.499	1.58231	0.462888	3.41835	0.000630014	0.00180326	55.4428	56.5645	24.645	9.6629	21.5482	15.1308
WBGene00012272	14.2059	1.58125	0.598003	2.64422	0.00818802	0.0189945	24.9493	19.58	19.2874	7.51559	6.3377	7.56542
WBGene00018813	123.689	1.57885	0.208526	7.57147	3.69012e-14	3.48453e-13	192.941	171.869	190.731	54.7564	65.9121	65.9273
WBGene00022145	21.3527	1.57821	0.542591	2.90865	0.00362996	0.00908731	31.6024	30.4578	34.2887	20.3995	3.80262	7.56542
WBGene00010005	38.0037	1.57765	0.449109	3.51283	0.00044336	0.00130483	82.0553	29.37	58.9338	10.7366	17.7456	29.1809
WBGene00013837	27.1268	1.57648	0.434742	3.62625	0.000287571	0.000870187	39.9188	35.8967	46.0755	13.9575	13.9429	12.9693
WBGene00001859	82.2497	1.57307	0.277293	5.67296	1.40351e-08	7.5624e-08	135.835	128.358	105.009	28.9887	38.0262	57.2811
WBGene00015601	17.1974	1.56254	0.587418	2.66001	0.0078138	0.0182254	16.0784	20.6678	40.7179	10.7366	6.3377	8.6462
WBGene00023415	16.1094	1.56134	0.6276	2.4878	0.0128536	0.0286715	23.8404	25.0189	23.5735	17.1785	3.80262	3.24232
WBGene00019517	15.2079	1.55939	0.677064	2.30316	0.0212698	0.0449511	27.167	27.1945	13.9298	17.1785	2.53508	3.24232
WBGene00015522	29.2339	1.55913	0.442627	3.52244	0.000427593	0.00126216	54.8884	30.4578	45.004	12.8839	20.2806	11.8885
WBGene00002058	240.939	1.55659	0.156523	9.94478	2.65754e-23	4.89272e-22	367.586	343.738	367.532	142.796	119.149	104.835
WBGene00219770	43.1559	1.55398	0.368908	4.21238	2.52697e-05	8.9323e-05	68.1946	65.2667	58.9338	16.1048	34.2236	16.2116
WBGene00022040	13.1777	1.5538	0.652709	2.38054	0.0172875	0.0373133	24.3948	17.4045	17.1444	11.8102	5.07016	3.24232
WBGene00016111	17.9315	1.5508	0.601231	2.57937	0.00989798	0.0225758	26.0581	35.8967	18.2159	2.14731	10.1403	15.1308
WBGene00014156	30.334	1.54902	0.415848	3.72498	0.000195334	0.000607903	48.2352	35.8967	51.4331	17.1785	15.2105	14.0501
WBGene00022653	13399.8	1.54742	0.104806	14.7646	2.47961e-49	1.85268e-47	18051.6	20301.2	21551.5	6931.52	7387.22	6175.55
WBGene00195146	11.6494	1.54733	0.678649	2.28002	0.0226064	0.0474404	24.9493	10.8778	16.0728	6.44193	5.07016	6.48465
WBGene00017001	16.6928	1.54659	0.580607	2.66375	0.00772745	0.0180498	19.405	32.6334	22.502	4.29462	12.6754	8.6462
WBGene00019643	44.8363	1.54625	0.363129	4.25814	2.06139e-05	7.37675e-05	70.4124	64.1789	65.3629	11.8102	29.1534	28.1001
WBGene00017354	49.746	1.54387	0.368541	4.18915	2.80002e-05	9.8316e-05	83.7186	63.0912	75.0066	35.4306	30.421	10.8077
WBGene00002881	113.585	1.54131	0.215568	7.14999	8.67817e-13	7.27522e-12	176.863	153.377	176.801	56.9037	57.0393	60.5234
WBGene00019587	56.3906	1.54121	0.31151	4.94755	7.51538e-07	3.26388e-06	83.1642	90.2856	78.2212	20.3995	31.6885	34.5848
WBGene00021994	20.0186	1.54076	0.634902	2.42676	0.0152342	0.0333797	26.6125	45.6867	17.1444	1.07366	10.1403	19.4539
WBGene00019644	971.467	1.5386	0.103616	14.8491	7.05115e-50	5.42666e-48	1288.49	1450.01	1597.64	427.315	562.788	502.56
WBGene00017453	24.8331	1.53633	0.459926	3.34038	0.000836633	0.00234451	43.7998	28.2822	38.5748	12.8839	11.4079	14.0501
WBGene00007863	34.4036	1.53628	0.398285	3.85724	0.000114673	0.000369376	51.5618	51.1256	50.3616	11.8102	25.3508	16.2116
WBGene00017471	88.7532	1.53607	0.287554	5.34185	9.20051e-08	4.49669e-07	140.825	109.866	145.727	35.4306	30.421	70.2504
WBGene00010357	163.191	1.53555	0.188452	8.14826	3.69195e-16	4.11717e-15	262.799	221.907	242.164	88.0398	95.0655	69.1696
WBGene00008483	12.6248	1.53417	0.645016	2.3785	0.017383	0.0375015	20.5138	16.3167	19.2874	7.51559	8.87278	3.24232
WBGene00019134	30.4124	1.52944	0.420272	3.63917	0.000273514	0.000830453	48.7897	38.0722	48.2185	13.9575	21.5482	11.8885
WBGene00004023	129.423	1.52791	0.203519	7.50742	6.03031e-14	5.60578e-13	174.645	194.712	207.875	65.493	64.6445	69.1696
WBGene00004265	62.6486	1.52599	0.293558	5.19824	2.01183e-07	9.43168e-07	87.0452	81.5834	110.367	30.0624	35.4911	31.3425
WBGene00009247	27.6556	1.52481	0.474446	3.21388	0.00130956	0.00354783	42.691	46.7745	33.2172	15.0312	22.8157	5.40387
WBGene00018579	110.252	1.52189	0.219863	6.922	4.45317e-12	3.4569e-11	152.468	166.43	172.515	57.9774	49.4341	62.6849
WBGene00013904	61.7083	1.52123	0.305428	4.98067	6.33649e-07	2.78086e-06	85.3819	83.7589	106.081	30.0624	22.8157	42.1502
WBGene00006893	518.552	1.52114	0.108653	14	1.55825e-44	9.37671e-43	762.339	766.884	778.997	299.55	256.043	247.497
WBGene00000768	68.1184	1.52098	0.285267	5.33176	9.72658e-08	4.73831e-07	100.351	81.5834	121.082	35.4306	36.7587	33.504
WBGene00235353	34.9079	1.51959	0.403706	3.7641	0.000167153	0.00052558	52.1162	60.9156	41.7894	13.9575	26.6183	14.0501
WBGene00017569	46.4909	1.51851	0.331235	4.58439	4.55316e-06	1.78581e-05	69.8579	68.53	68.5775	26.8414	20.2806	24.8578
WBGene00050943	87.8342	1.51654	0.247337	6.13147	8.70695e-10	5.38762e-09	133.617	142.499	114.653	49.3882	39.2937	47.5541
WBGene00015359	12.3097	1.51575	0.663944	2.28295	0.0224333	0.0471158	22.1771	19.58	12.8583	9.6629	6.3377	3.24232
WBGene00017434	27.6987	1.51445	0.503226	3.00948	0.00261698	0.00673088	62.0959	22.8433	37.5033	18.2521	19.0131	6.48465
WBGene00014000	1377.3	1.5129	0.0728302	20.773	7.59528e-96	2.30845e-93	1958.79	2060.25	2100.18	689.287	759.256	696.019
WBGene00009484	14.6078	1.51181	0.592622	2.55105	0.0107399	0.0243196	22.7315	17.4045	24.645	8.58924	8.87278	5.40387
WBGene00018210	90.5209	1.5111	0.24032	6.28785	3.21891e-10	2.08531e-09	126.964	130.533	144.656	49.3882	49.4341	42.1502
WBGene00001523	244.908	1.51032	0.162412	9.29929	1.41391e-20	2.15965e-19	326.558	332.86	428.609	122.397	136.894	122.128
WBGene00018480	41.9083	1.50713	0.362829	4.15384	3.26946e-05	0.00011373	59.3238	67.4423	58.9338	22.5468	29.1534	14.0501
WBGene00009867	40.3193	1.50638	0.428982	3.51152	0.00044555	0.00131106	74.2934	45.6867	57.8622	11.8102	39.2937	12.9693
WBGene00019779	915.141	1.50631	0.107479	14.015	1.26269e-44	7.67547e-43	1275.18	1433.69	1350.12	404.768	581.801	445.279
WBGene00017813	53.1254	1.50353	0.31487	4.77508	1.79631e-06	7.40665e-06	73.7389	82.6712	79.2927	21.4731	29.1534	32.4232
WBGene00011374	138.751	1.50321	0.210086	7.15523	8.35331e-13	7.02917e-12	172.982	203.415	240.021	64.4193	68.4472	83.2197
WBGene00011269	54.6251	1.50259	0.325395	4.61776	3.87912e-06	1.53453e-05	80.3921	59.8278	101.795	26.8414	32.956	25.9386
WBGene00020884	93.0163	1.50065	0.239668	6.26139	3.81556e-10	2.44972e-09	130.291	133.797	148.942	49.3882	40.5613	55.1195
WBGene00002052	569.724	1.50061	0.10605	14.1501	1.8661e-45	1.18243e-43	816.672	810.395	897.936	271.635	324.49	297.213
WBGene00235295	60.2329	1.50054	0.296477	5.06124	4.16545e-07	1.86971e-06	81.5009	97.9001	87.8649	36.5043	31.6885	25.9386
WBGene00004007	30.8316	1.49973	0.469475	3.19448	0.00140084	0.00377119	34.929	30.4578	71.792	23.6204	10.1403	14.0501
WBGene00009318	26.2831	1.4997	0.455163	3.29487	0.000984675	0.00272151	43.2454	40.2478	33.2172	18.2521	7.60524	15.1308
WBGene00006818	14.019	1.49748	0.64222	2.33173	0.0197149	0.0419768	18.8506	16.3167	26.7881	8.58924	11.4079	2.16155
WBGene00019546	146.98	1.49619	0.210352	7.11277	1.13735e-12	9.41597e-12	224.543	253.452	173.587	90.1871	63.377	76.735
WBGene00020908	294.263	1.49597	0.144708	10.3378	4.75111e-25	9.74792e-24	388.1	480.798	436.11	146.017	147.035	167.52
WBGene00000176	179.721	1.4942	0.178504	8.37068	5.72852e-17	6.7939e-16	296.065	259.979	238.95	103.071	93.7979	86.462
WBGene00044585	14.0477	1.49255	0.642376	2.32349	0.0201528	0.0427974	16.6328	30.4578	15.0013	3.22097	11.4079	7.56542
WBGene00011823	52.2699	1.49109	0.32808	4.54489	5.49652e-06	2.13216e-05	75.4022	92.4612	63.2199	20.3995	32.956	29.1809
WBGene00003533	29.7412	1.48999	0.424142	3.51295	0.000443164	0.00130447	47.1264	34.8089	49.2901	11.8102	20.2806	15.1308
WBGene00019148	27.2218	1.48945	0.434386	3.42887	0.000606094	0.00174007	41.5821	45.6867	33.2172	13.9575	12.6754	16.2116
WBGene00022247	18.9474	1.48897	0.543857	2.73779	0.00618527	0.0147296	32.1568	29.37	22.502	12.8839	3.80262	12.9693
WBGene00009811	15.7973	1.48777	0.578702	2.57086	0.0101445	0.0230822	25.5037	22.8433	21.4305	11.8102	8.87278	4.3231
WBGene00020503	14.5284	1.48714	0.611707	2.43113	0.0150518	0.0330325	26.0581	22.8433	15.0013	4.29462	11.4079	7.56542
WBGene00018738	14.4081	1.48633	0.609744	2.43763	0.014784	0.0325283	19.405	29.37	15.0013	9.6629	7.60524	5.40387
WBGene00017123	1103.69	1.48345	0.089334	16.6057	6.33916e-62	7.14929e-60	1438.74	1667.56	1774.44	587.29	585.603	568.488
WBGene00008802	68.8145	1.4827	0.311712	4.75663	1.96853e-06	8.07524e-06	93.6983	124.007	85.7218	24.6941	54.5042	30.2617
WBGene00008564	642.669	1.47997	0.0965852	15.323	5.3707e-53	4.52147e-51	946.409	896.329	995.445	337.128	343.503	337.202
WBGene00017625	62.8373	1.47919	0.315552	4.68761	2.76412e-06	1.11469e-05	82.0553	96.8123	99.6516	45.0935	17.7456	35.6656
WBGene00011028	23.5256	1.479	0.561437	2.63432	0.00843061	0.0194993	35.4834	33.7211	34.2887	15.0312	21.5482	1.08077
WBGene00020436	109.636	1.47727	0.244182	6.04987	1.44963e-09	8.74065e-09	164.111	122.919	197.16	70.8613	51.9691	50.7964
WBGene00014989	13.4918	1.47671	0.633101	2.33251	0.0196739	0.0418943	17.7417	13.0533	28.9311	8.58924	5.07016	7.56542
WBGene00010296	487.238	1.47669	0.114487	12.8984	4.59556e-38	2.00505e-36	719.093	691.827	740.422	236.204	240.833	295.051
WBGene00018298	19.9451	1.47545	0.502372	2.93698	0.00331428	0.00837774	27.7214	29.37	31.0742	9.6629	8.87278	12.9693
WBGene00021215	61.7051	1.47499	0.292171	5.0484	4.45522e-07	1.99329e-06	101.46	92.4612	78.2212	35.4306	29.1534	33.504
WBGene00018311	87.1472	1.47439	0.267077	5.52047	3.38088e-08	1.73913e-07	117.539	106.602	160.728	56.9037	44.3639	36.7463
WBGene00003169	103.324	1.4743	0.244537	6.02896	1.65014e-09	9.87991e-09	122.529	168.606	165.015	41.8726	64.6445	57.2811
WBGene00000692	76.1965	1.47388	0.290423	5.07494	3.87625e-07	1.74865e-06	89.8173	133.797	112.51	40.7989	53.2367	27.0194
WBGene00020472	234.521	1.47007	0.178186	8.25016	1.58187e-16	1.82184e-15	332.657	279.559	421.108	108.439	143.232	122.128
WBGene00022500	3009.99	1.46763	0.0745592	19.684	2.95553e-86	6.79469e-84	4049.54	4277.14	4937.58	1521.37	1735.26	1539.02
WBGene00013900	175.026	1.46549	0.188407	7.77829	7.35134e-15	7.33988e-14	251.156	232.785	286.097	88.0398	115.346	76.735
WBGene00003933	62.2853	1.46425	0.306497	4.77735	1.77618e-06	7.32533e-06	79.2832	80.4956	114.653	24.6941	36.7587	37.8271
WBGene00021693	35.6291	1.46383	0.401335	3.64741	0.000264901	0.000805939	53.7795	43.5111	60.0053	20.3995	10.1403	25.9386
WBGene00017105	15.8338	1.46213	0.596862	2.4497	0.0142975	0.031547	13.8607	25.0189	31.0742	5.36828	8.87278	10.8077
WBGene00019547	34.4423	1.46056	0.408306	3.57713	0.000347393	0.00103893	53.7795	60.9156	36.4318	12.8839	25.3508	17.2924
WBGene00050920	23.1453	1.46001	0.511032	2.85698	0.00427694	0.0105306	26.6125	48.95	26.7881	11.8102	6.3377	18.3732
WBGene00001494	222.673	1.45882	0.163193	8.93925	3.91816e-19	5.46348e-18	339.31	280.647	358.96	110.587	125.486	121.047
WBGene00008830	57.4687	1.45771	0.297933	4.89273	9.94476e-07	4.25506e-06	85.3819	76.1445	91.0794	28.9887	32.956	30.2617
WBGene00016424	710.896	1.45706	0.0925156	15.7493	6.94006e-56	6.65503e-54	1069.49	1009.46	1046.88	401.547	380.262	357.736
WBGene00016363	13.2011	1.45659	0.641759	2.26968	0.0232267	0.0485773	25.5037	21.7556	10.7152	7.51559	5.07016	8.6462
WBGene00007929	19.59	1.45064	0.521813	2.78001	0.00543579	0.0130997	23.8404	30.4578	32.1457	15.0312	6.3377	9.72697
WBGene00006620	24.9013	1.44949	0.45587	3.17961	0.00147475	0.00395413	38.81	39.16	31.0742	11.8102	17.7456	10.8077
WBGene00004005	130.044	1.44928	0.208634	6.94652	3.74401e-12	2.93562e-11	171.873	191.449	208.947	81.5978	58.3068	68.0888
WBGene00012891	73.2889	1.44914	0.282203	5.13511	2.8198e-07	1.2972e-06	99.2426	116.392	107.152	40.7989	25.3508	50.7964
WBGene00014732	112.418	1.44804	0.23902	6.05823	1.37629e-09	8.32364e-09	130.845	176.22	187.517	48.3145	57.0393	74.5735
WBGene00008669	1076.53	1.44766	0.0900796	16.0709	4.07974e-58	4.20447e-56	1445.95	1547.91	1734.8	533.607	575.463	621.445
WBGene00013711	34.9255	1.44639	0.383704	3.76954	0.000163547	0.000514785	57.1061	51.1256	45.004	22.5468	16.478	17.2924
WBGene00044901	265.932	1.44627	0.150984	9.57898	9.80067e-22	1.61531e-20	362.596	362.23	442.539	140.649	154.64	132.935
WBGene00195253	27.8166	1.44596	0.436272	3.31435	0.000918579	0.00255696	38.81	35.8967	47.147	13.9575	20.2806	10.8077
WBGene00016976	27.0477	1.44251	0.437951	3.29377	0.000988524	0.00273089	43.2454	33.7211	41.7894	17.1785	10.1403	16.2116
WBGene00015545	24.1987	1.44237	0.471752	3.05747	0.00223212	0.00582093	30.4935	41.3356	34.2887	15.0312	16.478	7.56542
WBGene00016094	24.5124	1.44234	0.473545	3.04584	0.00232033	0.00603804	26.0581	36.9845	45.004	16.1048	8.87278	14.0501
WBGene00044256	31.9554	1.43908	0.458576	3.13816	0.00170012	0.00452054	58.2149	57.6523	23.5735	11.8102	25.3508	15.1308
WBGene00013275	415.56	1.43669	0.117522	12.2249	2.28793e-34	8.18905e-33	581.041	641.789	597.91	213.657	239.565	219.397
WBGene00000726	22.6572	1.43643	0.489924	2.93195	0.00336842	0.00849662	41.0277	25.0189	33.2172	16.1048	7.60524	12.9693
WBGene00016215	23.4637	1.43381	0.561321	2.55436	0.0106384	0.0241113	21.6227	33.7211	47.147	4.29462	25.3508	8.6462
WBGene00009091	105.302	1.4326	0.281722	5.08516	3.67314e-07	1.66288e-06	161.339	90.2856	208.947	60.1247	64.6445	46.4733
WBGene00012040	21.9301	1.43051	0.509396	2.80825	0.00498115	0.0121164	30.4935	34.8089	31.0742	19.3258	5.07016	10.8077
WBGene00010786	31.5886	1.42982	0.413714	3.45605	0.000548147	0.00158589	58.2149	38.0722	41.7894	19.3258	12.6754	19.4539
WBGene00017484	724.325	1.42972	0.12516	11.4232	3.20308e-30	9.11709e-29	1012.94	906.119	1249.4	324.244	443.639	409.614
WBGene00044788	32.7912	1.42883	0.41089	3.47741	0.000506289	0.0014743	59.8782	33.7211	49.2901	17.1785	21.5482	15.1308
WBGene00014057	28.2001	1.42882	0.491465	2.90727	0.00364594	0.00912097	28.2758	40.2478	54.6477	6.44193	26.6183	12.9693
WBGene00022260	212.6	1.42803	0.171316	8.33567	7.70615e-17	9.06142e-16	323.786	275.208	330.029	126.691	128.022	91.8659
WBGene00009653	72.6776	1.42798	0.278759	5.12262	3.01317e-07	1.38084e-06	105.896	91.3734	121.082	37.5779	30.421	49.7156
WBGene00003174	16.0878	1.42795	0.56553	2.52498	0.0115704	0.0260326	24.9493	19.58	25.7165	10.7366	10.1403	5.40387
WBGene00008626	14.9671	1.42395	0.595913	2.38953	0.0168702	0.0365004	18.8506	22.8433	23.5735	4.29462	12.6754	7.56542
WBGene00019182	52.9713	1.42394	0.31716	4.48966	7.13368e-06	2.72463e-05	85.9363	69.6178	76.0781	30.0624	21.5482	34.5848
WBGene00020579	3424.17	1.42095	0.070815	20.0656	1.47518e-89	3.57473e-87	4882.85	4789.49	5283.68	1916.48	2039.47	1633.05
WBGene00044468	1065.45	1.41995	0.0800579	17.7365	2.19162e-70	3.19513e-68	1601.74	1490.26	1559.07	591.584	609.687	540.387
WBGene00004976	591.138	1.41936	0.119073	11.9201	9.29914e-33	3.07094e-31	917.024	845.204	817.572	366.117	344.771	256.144
WBGene00010902	299.352	1.4166	0.154254	9.18356	4.17057e-20	6.18072e-19	363.15	429.672	515.403	169.638	164.78	153.47
WBGene00012783	275.989	1.41526	0.168036	8.42235	3.69022e-17	4.43221e-16	431.899	337.211	435.038	188.963	140.697	122.128
WBGene00007283	306.691	1.41495	0.139536	10.1404	3.65507e-24	7.13196e-23	413.049	426.409	499.33	156.754	174.921	169.682
WBGene00017901	139.316	1.40267	0.206216	6.80193	1.03229e-11	7.76467e-11	212.346	202.327	190.731	56.9037	92.5304	81.0581
WBGene00013594	292.908	1.4022	0.134817	10.4008	2.45793e-25	5.13701e-24	431.345	418.795	424.323	150.312	167.315	165.359
WBGene00044665	336.532	1.40136	0.148209	9.45526	3.22227e-21	5.12249e-20	403.069	504.729	558.263	190.037	197.736	165.359
WBGene00018113	20.7396	1.40062	0.503645	2.78097	0.00541963	0.0130677	32.7113	35.8967	21.4305	11.8102	13.9429	8.6462
WBGene00013032	24.0271	1.40062	0.466681	3.00123	0.00268892	0.00689809	28.2758	40.2478	36.4318	17.1785	10.1403	11.8885
WBGene00019796	28.3287	1.39971	0.430678	3.25002	0.00115397	0.00315346	48.2352	40.2478	34.2887	15.0312	20.2806	11.8885
WBGene00044161	18.7901	1.39914	0.529432	2.64273	0.00822416	0.0190586	26.6125	20.6678	34.2887	9.6629	13.9429	7.56542
WBGene00044510	24.6196	1.39774	0.487723	2.86585	0.0041589	0.0102766	28.2758	30.4578	48.2185	7.51559	20.2806	12.9693
WBGene00000776	9536.29	1.39734	0.0468395	29.8324	1.48437e-195	2.95753e-192	13604	13580.9	14287.7	4967.8	5375.64	5401.71
WBGene00013873	48.7069	1.39584	0.334387	4.17432	2.98878e-05	0.000104392	77.6199	63.0912	70.7205	33.2833	29.1534	18.3732
WBGene00007041	56.2742	1.3943	0.308746	4.516	6.30189e-06	2.42241e-05	84.8275	64.1789	95.3655	31.136	32.956	29.1809
WBGene00001554	39.7564	1.39292	0.367208	3.79326	0.000148683	0.000470724	44.9087	65.2667	63.2199	23.6204	17.7456	23.777
WBGene00002266	382.891	1.39234	0.124941	11.144	7.66382e-29	2.021e-27	583.813	510.168	567.907	213.657	229.425	192.378
WBGene00021116	17.345	1.39177	0.561281	2.47963	0.013152	0.0292752	24.3948	30.4578	20.3589	4.29462	12.6754	11.8885
WBGene00020686	19.622	1.38813	0.528085	2.62861	0.00857352	0.0198042	32.1568	34.8089	18.2159	15.0312	8.87278	8.6462
WBGene00012177	63.8376	1.3844	0.315835	4.3833	1.16894e-05	4.33444e-05	113.658	91.3734	71.792	31.136	25.3508	49.7156
WBGene00019955	156.708	1.3843	0.206347	6.70864	1.96448e-11	1.44019e-10	256.146	181.659	241.093	101.997	91.2629	68.0888
WBGene00007473	28.6061	1.38417	0.432907	3.19738	0.00138684	0.00373742	41.0277	41.3356	41.7894	22.5468	15.2105	9.72697
WBGene00017866	30.2984	1.38408	0.434798	3.18328	0.00145615	0.00390894	59.8782	28.2822	42.8609	16.1048	15.2105	19.4539
WBGene00015574	63.1323	1.38387	0.296846	4.6619	3.1331e-06	1.25073e-05	101.46	82.6712	88.9364	36.5043	44.3639	24.8578
WBGene00045297	71.879	1.38319	0.300411	4.60433	4.13793e-06	1.63152e-05	109.222	108.778	94.294	60.1247	25.3508	33.504
WBGene00009998	22.3892	1.38233	0.497404	2.7791	0.00545101	0.0131346	35.4834	31.5456	30.0026	6.44193	11.4079	19.4539
WBGene00021520	102.918	1.38215	0.238563	5.79365	6.88725e-09	3.85703e-08	159.121	151.201	135.012	60.1247	70.9822	41.0694
WBGene00018540	27.2774	1.38165	0.542846	2.5452	0.0109215	0.0246904	37.7011	40.2478	39.6463	6.44193	34.2236	5.40387
WBGene00018779	113.66	1.38162	0.221987	6.22387	4.85045e-10	3.08652e-09	167.437	151.201	173.587	48.3145	72.2498	69.1696
WBGene00007141	39.4053	1.37755	0.385939	3.56934	0.000357885	0.001068	39.9188	56.5645	75.0066	25.7677	16.478	22.6963
WBGene00020058	44.9508	1.37535	0.34089	4.03458	5.46997e-05	0.000184653	60.9871	60.9156	72.8636	19.3258	25.3508	30.2617
WBGene00019795	149.175	1.37483	0.20825	6.60182	4.06154e-11	2.87191e-10	251.156	200.151	193.946	67.6403	77.3199	104.835
WBGene00017933	71.7834	1.37339	0.290893	4.72129	2.3435e-06	9.53134e-06	93.1439	120.743	96.4371	36.5043	55.7718	28.1001
WBGene00002057	49.9086	1.37183	0.338167	4.05666	4.97791e-05	0.000168741	75.4022	53.3011	86.7934	25.7677	35.4911	22.6963
WBGene00012875	197.579	1.37103	0.173463	7.90387	2.70382e-15	2.79936e-14	308.816	280.647	265.738	110.587	89.9953	129.693
WBGene00016953	220.865	1.37086	0.398058	3.44388	0.000573431	0.00165318	313.806	342.65	298.955	153.533	154.64	61.6042
WBGene00018087	19.8238	1.36875	0.51261	2.67016	0.00758155	0.017746	28.2758	35.8967	21.4305	8.58924	13.9429	10.8077
WBGene00077521	38.6517	1.36845	0.361462	3.78587	0.00015317	0.000484015	55.9972	47.8623	63.2199	20.3995	22.8157	21.6155
WBGene00008832	524.783	1.36818	0.104527	13.0893	3.79011e-39	1.72062e-37	746.26	783.2	739.351	282.371	314.35	283.163
WBGene00020049	95.8839	1.3676	0.240773	5.68005	1.34654e-08	7.27077e-08	131.954	121.831	160.728	56.9037	59.5744	44.3118
WBGene00013046	26.3512	1.36475	0.44001	3.10164	0.00192454	0.00507139	32.1568	41.3356	40.7179	18.2521	12.6754	12.9693
WBGene00017262	222.546	1.36454	0.173284	7.87458	3.41881e-15	3.50922e-14	298.837	316.544	346.102	137.428	144.5	91.8659
WBGene00002271	5718.72	1.36217	0.0532716	25.5702	3.27327e-144	2.93481e-141	8348.02	7772.18	8578.61	3190.9	3356.45	3066.16
WBGene00009466	19.1131	1.36132	0.521878	2.6085	0.00909387	0.0208905	29.3847	23.9311	28.9311	10.7366	15.2105	6.48465
WBGene00235094	132.601	1.36073	0.216597	6.28231	3.33584e-10	2.15639e-09	209.019	160.991	202.518	94.4817	65.9121	62.6849
WBGene00012124	45.606	1.35987	0.343453	3.95941	7.51359e-05	0.000248357	51.5618	69.6178	76.0781	21.4731	27.8859	27.0194
WBGene00023519	35.5457	1.35807	0.383186	3.54415	0.000393879	0.00116938	44.9087	50.0378	58.9338	19.3258	15.2105	24.8578
WBGene00003730	209.647	1.35781	0.167594	8.10179	5.41582e-16	5.93985e-15	327.667	278.471	297.883	135.281	119.149	99.4313
WBGene00010451	46.6831	1.35724	0.367216	3.69602	0.000219005	0.00067617	73.1845	65.2667	62.1483	23.6204	41.8288	14.0501
WBGene00050945	17.7848	1.35635	0.557738	2.43187	0.015021	0.0329771	22.7315	21.7556	32.1457	11.8102	13.9429	4.3231
WBGene00007282	303.141	1.35634	0.141868	9.56057	1.17106e-21	1.916e-20	388.654	436.199	484.328	179.3	173.653	156.712
WBGene00003743	16.0191	1.35626	0.575112	2.35825	0.0183614	0.0393801	17.7417	21.7556	30.0026	10.7366	5.07016	10.8077
WBGene00015800	1094.84	1.35536	0.0850486	15.9363	3.54642e-57	3.53302e-55	1603.41	1505.49	1615.86	608.763	551.38	684.13
WBGene00008553	32.7738	1.35493	0.389661	3.4772	0.000506679	0.0014752	46.572	46.7745	48.2185	18.2521	15.2105	21.6155
WBGene00007675	92.9595	1.35459	0.264835	5.11487	3.13962e-07	1.43329e-06	161.893	115.305	122.154	46.1672	72.2498	39.9887
WBGene00010274	34.0928	1.35355	0.427073	3.16937	0.0015277	0.00408815	49.3441	50.0378	48.2185	26.8414	6.3377	23.777
WBGene00000784	3139.87	1.35248	0.0525728	25.7259	6.00097e-146	5.66365e-143	4597.32	4470.77	4469.32	1757.57	1726.39	1817.86
WBGene00011713	759.399	1.35181	0.0956603	14.1313	2.43467e-45	1.53188e-43	1065.06	1093.22	1115.46	464.893	444.906	372.867
WBGene00021412	38.4384	1.3507	0.380039	3.5541	0.000379272	0.001129	59.8782	64.1789	41.7894	21.4731	15.2105	28.1001
WBGene00044638	61.919	1.35064	0.412712	3.27259	0.00106567	0.00292598	154.685	34.8089	76.0781	32.2097	45.6314	28.1001
WBGene00003846	54.6461	1.3504	0.314339	4.29602	1.73895e-05	6.28308e-05	80.9465	63.0912	91.0794	30.0624	36.7587	25.9386
WBGene00016980	231.082	1.35036	0.158538	8.51756	1.62943e-17	2.02488e-16	355.943	324.158	315.028	111.66	130.557	149.147
WBGene00021256	65.1728	1.34778	0.302848	4.45037	8.57236e-06	3.23688e-05	100.351	102.251	78.2212	27.915	30.421	51.8772
WBGene00001403	243.068	1.34713	0.153302	8.78743	1.53026e-18	2.04171e-17	334.875	373.108	338.601	140.649	153.372	117.804
WBGene00001242	64.2609	1.3454	0.317708	4.23469	2.28864e-05	8.13315e-05	93.1439	120.743	63.2199	45.0935	26.6183	36.7463
WBGene00019672	70.9079	1.34165	0.281295	4.76955	1.84636e-06	7.60252e-06	108.668	102.251	93.2225	31.136	54.5042	35.6656
WBGene00009293	43.0944	1.34084	0.35457	3.78158	0.000155835	0.000491892	51.5618	79.4078	54.6477	21.4731	26.6183	24.8578
WBGene00000803	1052.26	1.33741	0.0793918	16.8457	1.12761e-63	1.34802e-61	1490.86	1577.28	1456.2	573.332	586.871	629.011
WBGene00019479	1438.85	1.33729	0.0798487	16.7478	5.87913e-63	6.8905e-61	1958.79	2023.27	2201.98	767.664	907.559	773.835
WBGene00007419	414.248	1.33603	0.130296	10.2538	1.13735e-24	2.29157e-23	527.815	605.893	647.2	244.793	259.846	199.943
WBGene00006864	21.139	1.33116	0.547692	2.43049	0.0150783	0.0330705	21.6227	35.8967	33.2172	3.22097	17.7456	15.1308
WBGene00016319	56.81	1.33087	0.310553	4.28548	1.82344e-05	6.5698e-05	84.8275	73.9689	84.6503	36.5043	39.2937	21.6155
WBGene00019662	19.8985	1.32902	0.567029	2.34383	0.0190867	0.0407552	43.7998	20.6678	20.3589	15.0312	15.2105	4.3231
WBGene00045484	133.115	1.32843	0.233926	5.67887	1.35585e-08	7.31662e-08	186.842	215.38	169.301	51.5355	69.7147	105.916
WBGene00008332	75.9767	1.32757	0.302464	4.38917	1.13782e-05	4.23045e-05	130.845	114.217	80.3642	59.0511	44.3639	27.0194
WBGene00194991	50.859	1.32663	0.330436	4.01479	5.94977e-05	0.000199684	59.3238	70.7056	88.9364	31.136	21.5482	33.504
WBGene00008227	57.6916	1.32352	0.295211	4.48331	7.34942e-06	2.80165e-05	88.1541	83.7589	75.0066	32.2097	36.7587	30.2617
WBGene00008572	8036.26	1.32327	0.0551524	23.9929	3.29724e-127	2.27408e-124	11069.7	10972.4	12408.2	4623.16	4772.29	4371.73
[truncated: 6,608 more rows]

## Sheet: DB vs DB+NAC
List of genes regulated by NAC on dead E. coli OP50 diet
List of genes statistically significantly regulated (q-value<0.05) in A8 wt (N2) worms reared on DB versus DB+15 mM NAC diet. p-values were clculated used Wald test and then adjusted for for multiple testing using the procedure of Benjamini and Hochberg (padj)
Gene	baseMean	log2FoldChange	lfcSE	stat	pvalue	padj	DB 1	DB 2	DB 3	DB+NAC 1	DB+NAC 2	DB+NAC 3
WBGene00012603	22.3629	7.68651	1.26205	6.09047	1.12576e-09	8.70696e-09	0	0	0	44.3027	62.9444	26.9306
WBGene00000033	16.6958	7.27751	1.2822	5.67578	1.38058e-08	9.53283e-08	0	0	0	42.8093	36.8984	20.4672
WBGene00021601	78.2711	6.61852	0.761585	8.69045	3.61e-18	5.45221e-17	1.11249	1.3126	2.24954	123.45	148.679	192.823
WBGene00016175	64.7016	6.35051	0.767498	8.27429	1.2922e-16	1.79013e-15	2.22498	1.3126	1.12477	131.415	154.105	98.0273
WBGene00194851	15.1038	6.12761	1.2839	4.77266	1.81809e-06	9.7594e-06	1.11249	0	0	21.4047	32.5574	35.5484
WBGene00003856	7.15799	6.04917	1.3852	4.36699	1.25971e-05	5.94994e-05	0	0	0	15.9291	11.9377	15.0811
WBGene00015388	7.13347	6.02898	1.38672	4.34767	1.37594e-05	6.47286e-05	0	0	0	11.449	15.1935	16.1583
WBGene00008152	5.23618	5.59933	1.45472	3.84908	0.000118564	0.000483159	0	0	0	11.9468	10.8525	8.61778
WBGene00012409	5.21434	5.57307	1.47174	3.78672	0.00015265	0.000610739	0	0	0	7.46675	16.2787	7.54056
WBGene00202498	4.43797	5.36155	1.55415	3.44984	0.000560918	0.00202608	0	0	0	10.4534	2.1705	14.0039
WBGene00017139	4.25422	5.27305	1.52349	3.46116	0.000537846	0.00194996	0	0	0	4.97783	10.8525	9.69501
WBGene00022013	8.27365	5.25098	1.35426	3.87737	0.000105593	0.000433621	1.11249	0	0	13.9379	16.2787	18.3128
WBGene00011623	3.91698	5.18378	1.54202	3.36169	0.000774683	0.00272979	0	0	0	9.45788	5.42624	8.61778
WBGene00007763	7.72966	5.17483	1.37345	3.76777	0.000164709	0.000654518	1.11249	0	0	20.4091	10.8525	14.0039
WBGene00003463	7.7529	5.15267	1.38813	3.71195	0.000205667	0.000803831	1.11249	0	0	11.9468	8.68198	24.7761
WBGene00018479	21.2017	5.1444	0.942392	5.45888	4.79147e-08	3.12325e-07	3.33747	0	0	43.8049	47.7509	32.3167
WBGene00011674	13.731	5.09593	1.17992	4.31887	1.56827e-05	7.31304e-05	1.11249	0	1.12477	24.8892	43.4099	11.8495
WBGene00018119	3.64087	5.08561	1.56832	3.24271	0.00118399	0.00402447	0	0	0	9.95566	5.42624	6.46334
WBGene00005204	3.71427	5.08106	1.56157	3.25381	0.0011387	0.00388178	0	0	0	4.97783	9.76723	7.54056
WBGene00010508	7.00061	5.0159	1.38297	3.62691	0.000286834	0.00109146	1.11249	0	0	14.9335	14.1082	11.8495
WBGene00014976	3.4734	4.9813	1.69369	2.94109	0.00327065	0.0101193	0	0	0	3.48448	16.2787	1.07722
WBGene00004144	330.786	4.94231	0.232554	21.2523	3.13839e-100	3.46999e-98	11.1249	30.1898	22.4954	674.994	669.598	576.314
WBGene00008097	6.69117	4.94024	1.39878	3.53183	0.000412689	0.0015245	0	1.3126	0	13.9379	16.2787	8.61778
WBGene00008658	6.61245	4.91778	1.40203	3.50761	0.000452152	0.00165877	0	1.3126	0	12.4446	8.68198	17.2356
WBGene00017382	6.43021	4.90089	1.42794	3.43215	0.000598824	0.00215063	0	1.3126	0	18.9158	5.42624	12.9267
WBGene00002091	30.1969	4.88077	0.734539	6.64467	3.03896e-11	2.73694e-10	1.11249	3.93779	1.12477	51.7694	58.6034	64.6334
WBGene00001067	3.14309	4.86156	1.61292	3.01413	0.00257716	0.00816775	0	0	0	6.96896	5.42624	6.46334
WBGene00050878	3.2301	4.86094	1.69016	2.87602	0.00402719	0.0122129	0	0	0	0.995566	9.76723	8.61778
WBGene00007641	6.26846	4.85502	1.50106	3.2344	0.001219	0.00413604	0	0	1.12477	14.9335	1.08525	20.4672
WBGene00044724	6.18258	4.84055	1.41174	3.42878	0.000606312	0.00217485	0	0	1.12477	15.4313	9.76723	10.7722
WBGene00197803	3.07775	4.82043	1.62986	2.95757	0.00310077	0.00964464	0	0	0	5.47561	8.68198	4.30889
WBGene00018295	6.11598	4.81981	1.41733	3.40063	0.000672315	0.00239209	0	1.3126	0	15.9291	8.68198	10.7722
WBGene00011622	2.97984	4.77924	1.63835	2.91711	0.00353292	0.0108506	0	0	0	5.9734	7.59674	4.30889
WBGene00011989	3.00706	4.77591	1.6372	2.91711	0.0035329	0.0108506	0	0	0	3.98226	7.59674	6.46334
WBGene00011285	58.5942	4.72322	0.876029	5.39162	6.98239e-08	4.47504e-07	0	2.6252	10.1229	120.464	102.013	116.34
WBGene00020014	5.7276	4.70495	1.42457	3.30271	0.000957546	0.00331111	1.11249	0	0	9.45788	13.023	10.7722
WBGene00020105	5.75419	4.70236	1.43188	3.28403	0.00102332	0.00351574	0	0	1.12477	7.46675	10.8525	15.0811
WBGene00017112	10.2681	4.66518	1.20497	3.87161	0.000108119	0.000443681	0	0	2.24954	19.4135	11.9377	28.0078
WBGene00002103	27.4895	4.65452	1.27993	3.63654	0.000276328	0.00105514	0	6.56299	0	57.7428	60.7739	39.8573
WBGene00018709	2.71332	4.64468	1.67343	2.77555	0.00551082	0.0162061	0	0	0	5.47561	4.34099	6.46334
WBGene00002106	81.5569	4.63942	0.432586	10.7249	7.78074e-27	1.87377e-25	6.67494	10.5008	2.24954	176.713	172.554	120.649
WBGene00005342	2.63304	4.598	1.68656	2.72626	0.00640574	0.0185432	0	0	0	4.97783	6.51149	4.30889
WBGene00219239	2.62769	4.5958	1.71769	2.67557	0.00746016	0.021256	0	0	0	4.97783	2.1705	8.61778
WBGene00200754	2.67654	4.59529	1.71619	2.67761	0.00741486	0.0211338	0	0	0	1.99113	8.68198	5.38612
WBGene00011161	19.5367	4.58972	0.853483	5.37764	7.54703e-08	4.80887e-07	3.33747	0	1.12477	34.8448	47.7509	30.1622
WBGene00045177	9.51998	4.56407	1.20813	3.7778	0.000158217	0.000630429	2.22498	0	0	21.4047	13.023	20.4672
WBGene00018803	348.022	4.5595	0.221788	20.558	6.53179e-94	6.75464e-92	25.5873	36.7528	23.6201	711.332	772.697	518.144
WBGene00013475	2.58822	4.5448	1.75268	2.59305	0.0095129	0.0264012	0	0	0	1.49335	4.34099	9.69501
WBGene00022807	5.01708	4.50812	1.4655	3.07617	0.00209677	0.0067897	0	0	1.12477	8.46231	6.51149	14.0039
WBGene00020650	2.45617	4.50063	1.77941	2.52928	0.0114296	0.030965	0	0	0	4.97783	8.68198	1.07722
WBGene00200588	23.2714	4.50003	0.755482	5.9565	2.577e-09	1.91478e-08	1.11249	2.6252	2.24954	42.8093	46.6657	44.1661
WBGene00045362	2.45484	4.50001	1.74264	2.58229	0.00981479	0.0271338	0	0	0	4.97783	7.59674	2.15445
WBGene00008661	2.44815	4.49684	1.7433	2.5795	0.00989424	0.0273191	0	0	0	4.97783	2.1705	7.54056
WBGene00015799	2.36649	4.49654	1.83774	2.44678	0.0144138	0.0379334	0	0	0	10.9512	2.1705	1.07722
WBGene00009893	4.94646	4.48159	1.51983	2.94875	0.00319064	0.00990314	0	1.3126	0	8.9601	2.1705	17.2356
WBGene00021110	2.35692	4.44817	1.75694	2.53177	0.011349	0.0307894	0	0	0	5.47561	6.51149	2.15445
WBGene00010324	2.41404	4.44404	1.77656	2.50149	0.0123673	0.0331783	0	0	0	1.49335	8.68198	4.30889
WBGene00022708	2.38147	4.44298	1.73597	2.55937	0.0104863	0.028746	0	0	0	3.48448	4.34099	6.46334
WBGene00235296	4.62945	4.40263	1.4844	2.96594	0.00301759	0.00940257	0	0	1.12477	10.4534	5.42624	10.7722
WBGene00005082	17.3885	4.40078	0.87287	5.04174	4.61314e-07	2.66073e-06	0	1.3126	3.37431	30.3648	45.5804	23.6989
WBGene00255469	4.73014	4.39654	1.49362	2.94353	0.00324488	0.010052	0	1.3126	0	5.47561	6.51149	15.0811
WBGene00006163	8.34348	4.39259	1.26594	3.46983	0.000520789	0.00189124	2.22498	0	0	28.3736	9.76723	9.69501
WBGene00016437	2.30118	4.38925	1.75614	2.49937	0.0124414	0.0333669	0	0	0	2.9867	6.51149	4.30889
WBGene00013657	2.29449	4.38788	1.82591	2.40313	0.0162555	0.0422489	0	0	0	2.9867	1.08525	9.69501
WBGene00014949	2.31345	4.38711	1.76941	2.47942	0.0131597	0.0350209	0	0	0	1.99113	5.42624	6.46334
WBGene00021308	2.30944	4.38694	1.80791	2.42653	0.0152439	0.0399149	0	0	0	1.99113	2.1705	9.69501
WBGene00007507	145.773	4.35407	0.3045	14.2991	2.21802e-46	1.03156e-44	13.3499	5.25039	21.3706	310.119	283.25	241.298
WBGene00012912	4.46887	4.3457	1.48694	2.92259	0.00347139	0.0106803	0	0	1.12477	9.45788	9.76723	6.46334
WBGene00010510	4.50631	4.34037	1.48591	2.92102	0.00348884	0.0107264	1.11249	0	0	6.47118	8.68198	10.7722
WBGene00045295	4.55454	4.33944	1.51206	2.86988	0.00410628	0.0124334	0	0	1.12477	3.48448	13.023	9.69501
WBGene00009466	116.709	4.33747	0.328877	13.1887	1.01891e-39	3.83566e-38	11.1249	15.7512	6.74861	238.438	218.135	210.058
WBGene00016999	2.17471	4.33715	1.7781	2.4392	0.0147198	0.0386404	0	0	0	5.47561	4.34099	3.23167
WBGene00000978	2.18698	4.33432	1.77405	2.44318	0.0145586	0.0382742	0	0	0	4.48005	3.25574	5.38612
WBGene00013526	4.32211	4.31529	1.54331	2.79612	0.00517199	0.0153096	0	0	1.12477	12.9424	2.1705	9.69501
WBGene00007793	2.07814	4.27934	1.81543	2.35721	0.0184131	0.0470497	0	0	0	5.9734	4.34099	2.15445
WBGene00006008	2.10536	4.27547	1.78811	2.39106	0.0167997	0.0434834	0	0	0	3.98226	4.34099	4.30889
WBGene00194816	2.13258	4.27135	1.80714	2.3636	0.0180984	0.0463736	0	0	0	1.99113	4.34099	6.46334
WBGene00012379	4.23579	4.24918	1.56279	2.71898	0.00654832	0.0189188	1.11249	0	0	5.9734	2.1705	16.1583
WBGene00021797	23.8406	4.24646	0.7227	5.87582	4.20755e-09	3.05656e-08	0	3.93779	3.37431	36.3382	39.0689	60.3245
WBGene00015700	4.14724	4.21859	1.50562	2.80189	0.00508043	0.0150715	1.11249	0	0	6.47118	8.68198	8.61778
WBGene00010869	4.14661	4.21798	1.51066	2.79214	0.00523609	0.0154733	0	0	1.12477	6.47118	6.51149	10.7722
WBGene00050915	4.1629	4.21687	1.50959	2.79339	0.00521592	0.015424	0	0	1.12477	5.47561	8.68198	9.69501
WBGene00013449	4.03643	4.18868	1.51292	2.7686	0.00562979	0.0165145	0	0	1.12477	7.96453	6.51149	8.61778
WBGene00019717	105.324	4.18828	0.348353	12.0231	2.68678e-33	8.11573e-32	15.5749	13.126	4.49907	233.46	159.531	205.75
WBGene00044728	1870.4	4.18423	0.103231	40.5325	0	0	185.786	202.14	197.959	3622.37	3983.95	3030.23
WBGene00019507	29.5573	4.15336	0.640161	6.488	8.69843e-11	7.52181e-10	6.67494	2.6252	0	45.796	70.5411	51.7067
WBGene00014255	7.30431	4.15259	1.25535	3.30791	0.000939955	0.0032554	0	0	2.24954	13.4401	17.364	10.7722
WBGene00015688	14.5316	4.12735	0.9298	4.43896	9.03931e-06	4.3717e-05	0	2.6252	2.24954	34.8448	9.76723	37.7028
WBGene00008758	3.85752	4.12319	1.52955	2.69569	0.00702424	0.0201446	1.11249	0	0	7.96453	8.68198	5.38612
WBGene00016707	3.7991	4.08294	1.53632	2.65761	0.0078696	0.0222639	1.11249	0	0	5.47561	6.51149	9.69501
WBGene00194663	7.099	4.07386	1.24385	3.27521	0.00105583	0.00362036	0	1.3126	1.12477	10.9512	16.2787	12.9267
WBGene00015629	3.68144	4.05636	1.55393	2.61038	0.0090441	0.0252173	0	1.3126	0	9.95566	6.51149	4.30889
WBGene00007190	3.66107	4.05379	1.5516	2.61265	0.00898442	0.0250668	0	0	1.12477	8.9601	4.34099	7.54056
WBGene00021798	3.73053	4.04784	1.58589	2.55241	0.0106982	0.029245	0	1.3126	0	5.9734	2.1705	12.9267
WBGene00001487	6.68895	4.01907	1.25701	3.19732	0.00138713	0.00466087	1.11249	0	1.12477	11.9468	13.023	12.9267
WBGene00019024	3.58432	4.01144	1.69517	2.3664	0.0179621	0.0460647	1.11249	0	0	7.46675	0	12.9267
WBGene00018225	13.3698	4.00088	0.893196	4.47928	7.48937e-06	3.66647e-05	2.22498	2.6252	0	28.8714	23.8755	22.6217
WBGene00002265	18350.5	3.98473	0.162658	24.4977	1.56461e-132	2.72335e-130	2002.48	2522.81	2017.83	38347.7	36168.1	29044.1
WBGene00005834	3.52165	3.97502	1.55776	2.55175	0.0107183	0.0292952	1.11249	0	0	5.9734	5.42624	8.61778
WBGene00017471	393.232	3.9665	0.341113	11.6281	2.96582e-31	8.396e-30	36.7122	31.5024	73.11	804.915	706.496	706.658
WBGene00011566	6.56235	3.9582	1.28147	3.0888	0.00200969	0.00653659	1.11249	1.3126	0	10.9512	19.5345	6.46334
WBGene00013646	16.0873	3.95782	0.83158	4.7594	1.94171e-06	1.03849e-05	3.33747	0	2.24954	24.8892	45.5804	20.4672
WBGene00014169	6.63005	3.94238	1.34195	2.93779	0.00330558	0.0102166	0	2.6252	0	13.4401	2.1705	21.5445
WBGene00016515	6.29259	3.94192	1.30129	3.02923	0.00245175	0.00782388	2.22498	0	0	13.9379	6.51149	15.0811
WBGene00236797	3.47732	3.93705	1.60744	2.44927	0.0143147	0.0377119	0	0	1.12477	3.48448	13.023	3.23167
WBGene00202391	3.50728	3.93552	1.59082	2.4739	0.0133649	0.0355077	0	1.3126	0	3.48448	11.9377	4.30889
WBGene00008659	21.9725	3.92908	0.732181	5.36627	8.03838e-08	5.10899e-07	3.33747	0	4.49907	39.8226	20.6197	63.5562
WBGene00019970	6.06467	3.90242	1.30267	2.9957	0.00273813	0.00862504	1.11249	0	1.12477	17.9202	9.76723	6.46334
WBGene00017550	3.42589	3.89398	1.66256	2.34216	0.0191723	0.0486785	0	1.3126	0	1.99113	2.1705	15.0811
WBGene00005552	36.7386	3.88417	0.564669	6.87867	6.04146e-12	5.82925e-11	2.22498	1.3126	10.1229	68.1963	93.3313	45.2434
WBGene00009470	9.1757	3.86333	1.05074	3.67678	0.000236193	0.000913591	0	1.3126	2.24954	16.9246	13.023	21.5445
WBGene00006955	3.22234	3.86238	1.64817	2.34343	0.0191075	0.0485489	1.11249	0	0	8.46231	8.68198	1.07722
WBGene00017722	15.2146	3.8602	0.811791	4.75516	1.98287e-06	1.05857e-05	1.11249	2.6252	2.24954	32.3559	21.705	31.2395
WBGene00017616	5.98842	3.85293	1.29805	2.96823	0.00299517	0.00934394	1.11249	0	1.12477	10.9512	16.2787	6.46334
WBGene00003452	5.97221	3.83226	1.28215	2.98894	0.00279946	0.00879143	1.11249	1.3126	0	13.9379	10.8525	8.61778
WBGene00007274	3.18098	3.81856	1.59265	2.39762	0.016502	0.0427947	0	1.3126	0	6.96896	4.34099	6.46334
WBGene00011795	11.874	3.81373	0.964726	3.95317	7.7122e-05	0.000323735	0	1.3126	3.37431	16.9246	10.8525	38.78
WBGene00200167	3.2082	3.81334	1.59505	2.39073	0.0168151	0.0435104	0	1.3126	0	4.97783	4.34099	8.61778
WBGene00020282	3.19586	3.81288	1.59778	2.38636	0.0170162	0.0439403	0	0	1.12477	3.98226	8.68198	5.38612
WBGene00004907	5.79134	3.78665	1.28994	2.93553	0.00332981	0.0102818	1.11249	1.3126	0	13.9379	9.76723	8.61778
WBGene00010403	3.04972	3.77642	1.61592	2.337	0.0194391	0.0492703	1.11249	0	0	7.46675	3.25574	6.46334
WBGene00005013	3.10203	3.7762	1.61033	2.34498	0.0190282	0.0483702	0	1.3126	0	6.47118	7.59674	3.23167
WBGene00013662	3.06939	3.77578	1.60401	2.35397	0.0185741	0.0473647	0	0	1.12477	6.47118	6.51149	4.30889
WBGene00220142	14.3778	3.75717	0.833562	4.50737	6.56364e-06	3.23581e-05	1.11249	2.6252	2.24954	22.898	39.0689	18.3128
WBGene00015076	1518.42	3.74656	0.171866	21.7993	2.35355e-105	2.79564e-103	171.323	258.582	203.583	2931.94	2994.2	2550.86
WBGene00019931	18.9575	3.72279	0.730207	5.09827	3.42779e-07	2.01204e-06	4.44996	0	3.37431	50.7739	28.2164	26.9306
WBGene00018492	156.586	3.70702	0.254468	14.5678	4.50481e-48	2.18167e-46	16.6873	22.3142	28.1192	329.532	283.25	259.611
WBGene00021113	13.854	3.70694	0.850307	4.35954	1.30337e-05	6.14767e-05	0	2.6252	3.37431	26.3825	15.1935	35.5484
WBGene00020898	35.5024	3.69076	0.540577	6.82745	8.64357e-12	8.21373e-11	6.67494	7.87559	1.12477	82.632	70.5411	44.1661
WBGene00219950	78.6101	3.67068	0.363755	10.0911	6.04857e-24	1.28578e-22	5.56245	15.7512	13.4972	146.846	176.895	113.108
WBGene00044207	5.27791	3.65901	1.32768	2.75594	0.00585243	0.0170963	0	0	2.24954	9.95566	9.76723	9.69501
WBGene00020860	5.44528	3.65277	1.31455	2.77873	0.00545722	0.0160639	0	1.3126	1.12477	6.47118	8.68198	15.0811
WBGene00019782	287.409	3.63957	0.189506	19.2056	3.32325e-82	2.87797e-80	46.7246	39.3779	41.6164	530.139	602.313	464.283
WBGene00010466	5.23592	3.63932	1.43051	2.54407	0.010957	0.0298456	2.22498	0	0	5.47561	2.1705	21.5445
WBGene00014158	10.4949	3.61728	0.966996	3.74074	0.000183481	0.000723552	0	2.6252	2.24954	21.4047	8.68198	28.0078
WBGene00011522	1144.99	3.59534	0.206729	17.3915	9.56716e-68	6.51902e-66	149.074	233.642	143.97	2112.59	2097.78	2132.9
WBGene00020802	4.91812	3.55618	1.33452	2.66477	0.00770419	0.0218698	1.11249	0	1.12477	9.95566	10.8525	6.46334
WBGene00007517	61.5285	3.52827	0.380897	9.26307	1.98633e-20	3.4746e-19	6.67494	11.8134	11.2477	120.961	118.292	100.182
WBGene00003573	56.9459	3.52692	0.405072	8.70689	3.12314e-18	4.73318e-17	4.44996	15.7512	7.87338	118.97	98.7576	95.8728
WBGene00009681	29.6389	3.50998	0.60659	5.78641	7.19053e-09	5.10127e-08	2.22498	10.5008	2.24954	72.1786	26.046	64.6334
WBGene00011447	4.83716	3.50013	1.40693	2.48778	0.0128543	0.0343276	2.22498	0	0	2.9867	15.1935	8.61778
WBGene00020672	102.149	3.48234	0.297914	11.6891	1.44933e-31	4.17008e-30	24.4748	13.126	12.3725	194.135	196.43	172.356
WBGene00007134	7.15393	3.47921	1.08682	3.20129	0.00136814	0.00460323	1.11249	1.3126	1.12477	13.4401	10.8525	15.0811
WBGene00011286	358.031	3.47179	0.175376	19.7963	3.20265e-87	3.04338e-85	37.8246	61.6921	78.7338	707.848	671.769	590.318
WBGene00011042	19.0357	3.45233	0.682586	5.05772	4.24293e-07	2.4585e-06	3.33747	5.25039	1.12477	28.8714	30.3869	45.2434
WBGene00011188	4.5102	3.44667	1.37684	2.50331	0.0123036	0.0330427	1.11249	0	1.12477	12.9424	4.34099	7.54056
WBGene00235092	4.77067	3.44194	1.35688	2.53666	0.0111917	0.0304142	0	2.6252	0	11.9468	6.51149	7.54056
WBGene00011386	4.63866	3.43799	1.39217	2.46952	0.0135296	0.0358858	2.22498	0	0	3.98226	10.8525	10.7722
WBGene00005551	21.0496	3.43128	0.639024	5.36955	7.89324e-08	5.02219e-07	1.11249	5.25039	4.49907	34.347	40.1542	40.9345
WBGene00009982	31.852	3.42846	0.540983	6.33746	2.33586e-10	1.93975e-09	4.44996	0	11.2477	53.2628	57.5181	64.6334
WBGene00007398	9.10247	3.42612	0.979061	3.4994	0.000466311	0.00170502	3.33747	0	1.12477	14.4357	22.7902	12.9267
WBGene00001477	6.84914	3.42135	1.15116	2.97208	0.00295789	0.00923783	3.33747	0	0	7.46675	17.364	12.9267
WBGene00014197	6.77449	3.41855	1.11985	3.05268	0.00226807	0.00729334	1.11249	0	2.24954	12.4446	8.68198	16.1583
WBGene00010262	120.051	3.40488	0.269046	12.6554	1.04451e-36	3.55862e-35	27.8122	18.3764	15.7468	227.985	223.561	206.827
WBGene00017976	4.35166	3.38354	1.41855	2.38521	0.0170693	0.0440449	0	0	2.24954	11.9468	8.68198	3.23167
WBGene00001956	4.37684	3.38303	1.36851	2.47206	0.0134338	0.0356586	1.11249	0	1.12477	9.95566	8.68198	5.38612
WBGene00009750	168.821	3.34853	0.225947	14.82	1.08851e-49	5.42098e-48	22.2498	30.1898	38.2421	315.594	314.722	291.927
WBGene00019840	28.6545	3.34641	0.566852	5.90349	3.55882e-09	2.60575e-08	6.67494	7.87559	1.12477	57.7428	65.1149	33.3939
WBGene00007688	4.47422	3.34043	1.37783	2.4244	0.0153335	0.0401136	0	1.3126	1.12477	4.97783	5.42624	14.0039
WBGene00015202	4.18503	3.32256	1.4198	2.34016	0.0192755	0.0489072	1.11249	0	1.12477	10.9512	9.76723	2.15445
WBGene00011288	4.22515	3.32042	1.41153	2.35235	0.0186553	0.0475511	2.22498	0	0	7.96453	10.8525	4.30889
WBGene00006409	4.3627	3.31125	1.38004	2.39938	0.0164228	0.0426206	0	1.3126	1.12477	6.47118	4.34099	12.9267
WBGene00015375	4.38921	3.31014	1.38722	2.38617	0.017025	0.0439501	1.11249	1.3126	0	4.48005	5.42624	14.0039
WBGene00005422	10.5283	3.28994	0.875233	3.75893	0.000170639	0.000676704	2.22498	1.3126	2.24954	18.418	24.9607	14.0039
WBGene00008559	6.21204	3.27968	1.14717	2.85893	0.00425079	0.0128268	2.22498	1.3126	0	16.4268	9.76723	7.54056
WBGene00009643	6.18839	3.26949	1.18532	2.75833	0.00580972	0.0169829	1.11249	0	2.24954	8.9601	4.34099	20.4672
WBGene00016613	14.5855	3.26109	0.75991	4.29141	1.7754e-05	8.18985e-05	1.11249	3.93779	3.37431	30.3648	33.6427	15.0811
WBGene00015024	20.8261	3.23852	0.668653	4.84334	1.27672e-06	6.98917e-06	2.22498	6.56299	3.37431	31.8581	19.5345	61.4017
WBGene00011839	207.809	3.2257	0.199329	16.1828	6.66383e-59	3.9847e-57	44.4996	44.6283	31.4935	357.408	395.03	373.796
WBGene00044658	20.1522	3.22308	0.628568	5.12766	2.93365e-07	1.73531e-06	4.44996	2.6252	4.49907	36.836	44.4952	28.0078
WBGene00011800	29.847	3.21017	0.553907	5.7955	6.81192e-09	4.84636e-08	8.89992	6.56299	2.24954	79.1475	47.7509	34.4711
WBGene00001878	10.0292	3.20641	0.882983	3.63133	0.000281961	0.00107524	2.22498	1.3126	2.24954	15.4313	23.8755	15.0811
WBGene00174366	9.64835	3.1826	0.908184	3.50435	0.000457721	0.00167675	2.22498	0	3.37431	20.9069	19.5345	11.8495
WBGene00011801	98.7844	3.17653	0.738259	4.30273	1.68704e-05	7.8199e-05	13.3499	39.3779	6.74861	227.985	198.6	106.645
WBGene00007301	21.746	3.16388	0.662951	4.77242	1.8203e-06	9.76637e-06	1.11249	5.25039	6.74861	28.8714	21.705	66.7878
WBGene00255375	9.61203	3.15443	1.03788	3.03931	0.00237124	0.00759038	4.44996	1.3126	0	17.4224	2.1705	32.3167
WBGene00006208	15.3523	3.15386	0.738765	4.2691	1.9626e-05	8.99205e-05	5.56245	0	3.37431	20.4091	39.0689	23.6989
WBGene00015992	11.5396	3.14472	0.860175	3.65591	0.000256275	0.000984552	3.33747	2.6252	1.12477	24.3914	7.59674	30.1622
WBGene00007509	15.1157	3.13377	0.727907	4.30517	1.66854e-05	7.7416e-05	3.33747	0	5.62384	24.3914	33.6427	23.6989
WBGene00004123	122.675	3.13147	0.286034	10.9479	6.80096e-28	1.72526e-26	10.0124	28.8772	37.1174	253.372	221.391	185.282
WBGene00008383	7.81005	3.12188	1.03972	3.00261	0.00267673	0.00845435	2.22498	2.6252	0	7.46675	9.76723	24.7761
WBGene00003553	282.378	3.11899	0.176005	17.7211	2.88304e-70	2.06032e-68	71.1993	49.8787	52.8641	490.316	462.316	567.697
WBGene00009079	5.6626	3.10773	1.15395	2.69311	0.00707885	0.020278	0	1.3126	2.24954	10.9512	9.76723	9.69501
WBGene00044761	16.9634	3.10289	0.676086	4.58949	4.44327e-06	2.25369e-05	4.44996	5.25039	1.12477	35.8404	23.8755	31.2395
WBGene00010246	7.28626	3.08802	1.05272	2.93338	0.00335295	0.0103448	0	0	4.49907	15.4313	11.9377	11.8495
WBGene00013474	12.7384	3.08581	0.904404	3.41198	0.000644927	0.00230116	4.44996	1.3126	2.24954	32.8537	2.1705	33.3939
WBGene00010717	9.41041	3.08189	0.910307	3.38554	0.000710373	0.00251477	2.22498	3.93779	0	18.9158	19.5345	11.8495
WBGene00008127	9.51448	3.06222	0.917744	3.33668	0.000847858	0.00296093	1.11249	5.25039	0	13.9379	21.705	15.0811
WBGene00010634	5.51917	3.05287	1.15539	2.64229	0.00823482	0.023174	1.11249	1.3126	1.12477	7.96453	7.59674	14.0039
WBGene00016119	130.973	2.99486	0.242593	12.3452	5.17047e-35	1.65267e-33	25.5873	34.1276	28.1192	214.545	262.63	220.831
WBGene00003959	31.6023	2.99411	0.490216	6.10773	1.0106e-09	7.8543e-09	4.44996	9.18819	7.87338	69.6896	52.0919	46.3206
WBGene00007987	7.46749	2.99392	1.16178	2.57702	0.00996571	0.0274905	0	5.25039	0	10.4534	2.1705	26.9306
WBGene00008712	6.87545	2.98931	1.0758	2.77869	0.00545789	0.0160639	0	0	4.49907	12.9424	15.1935	8.61778
WBGene00020944	7.18501	2.97127	1.02541	2.89763	0.00375996	0.0114757	1.11249	3.93779	0	9.95566	13.023	15.0811
WBGene00018158	5.27233	2.97033	1.19031	2.49542	0.0125807	0.0336788	0	1.3126	2.24954	6.47118	7.59674	14.0039
WBGene00010821	13.5326	2.94882	0.761202	3.87391	0.000107105	0.000439624	1.11249	1.3126	6.74861	24.3914	31.4722	16.1583
WBGene00050903	20.0356	2.92854	0.602886	4.85754	1.18851e-06	6.52326e-06	3.33747	2.6252	7.87338	39.3249	35.8132	31.2395
WBGene00009016	6.83904	2.92363	1.11639	2.61883	0.00882308	0.0246558	0	2.6252	2.24954	12.4446	2.1705	21.5445
WBGene00016085	6.9314	2.92209	1.05512	2.76943	0.00561543	0.0164779	0	2.6252	2.24954	6.47118	10.8525	19.39
WBGene00022754	9.72728	2.9062	0.966442	3.00712	0.00263739	0.00833607	0	0	6.74861	21.4047	6.51149	23.6989
WBGene00016003	166.73	2.90496	0.233336	12.4497	1.40386e-35	4.62169e-34	44.4996	42.0031	31.4935	293.692	362.473	226.217
WBGene00044709	6.54021	2.90283	1.05122	2.7614	0.00575542	0.0168437	1.11249	0	3.37431	10.9512	14.1082	9.69501
WBGene00020414	29.0518	2.8777	0.540766	5.32151	1.02907e-07	6.47036e-07	5.56245	2.6252	12.3725	52.2672	30.3869	71.0967
WBGene00009042	6.46892	2.87229	1.08363	2.65062	0.00803444	0.0226609	2.22498	2.6252	0	19.9113	6.51149	7.54056
WBGene00003469	6.29553	2.86337	1.08508	2.63885	0.00831874	0.0233877	1.11249	0	3.37431	14.9335	5.42624	12.9267
WBGene00021207	5.04514	2.86242	1.19332	2.3987	0.0164536	0.0426943	0	2.6252	1.12477	5.9734	10.8525	9.69501
WBGene00002105	104.766	2.85778	0.270978	10.5462	5.2906e-26	1.2451e-24	26.6997	27.5646	22.4954	216.536	184.492	150.811
WBGene00007439	24.3106	2.85389	0.595848	4.78962	1.67097e-06	9.02757e-06	7.78743	7.87559	2.24954	47.7872	60.7739	19.39
WBGene00235093	57.6004	2.84731	0.359101	7.92899	2.20931e-15	2.79222e-14	16.6873	15.7512	10.1229	122.455	93.3313	87.2551
WBGene00016670	578.369	2.82816	0.345603	8.18324	2.76305e-16	3.73075e-15	107.911	139.135	181.088	798.444	844.323	1399.31
WBGene00045238	52.6416	2.82623	0.389555	7.25502	4.01588e-13	4.30483e-12	6.67494	11.8134	20.2458	71.6808	103.099	102.336
WBGene00044638	147.708	2.82314	0.566319	4.98508	6.19368e-07	3.50902e-06	33.3747	47.2535	29.244	218.527	124.804	433.044
WBGene00016805	13.7495	2.80684	0.773828	3.62722	0.000286491	0.00109039	6.67494	2.6252	1.12477	41.8138	13.023	17.2356
WBGene00007584	14.058	2.8033	0.828739	3.38261	0.000718012	0.00253977	3.33747	2.6252	4.49907	18.9158	4.34099	50.6295
WBGene00019151	6.07111	2.79406	1.08296	2.58003	0.00987921	0.0272862	3.33747	0	1.12477	11.449	6.51149	14.0039
WBGene00010741	6.22943	2.79308	1.0729	2.60331	0.00923297	0.025691	0	1.3126	3.37431	9.95566	15.1935	7.54056
WBGene00045395	12.6562	2.78768	0.765498	3.64166	0.000270888	0.00103662	0	6.56299	3.37431	24.8892	23.8755	17.2356
WBGene00012207	10.8566	2.77632	0.834099	3.32853	0.000873068	0.00304353	1.11249	5.25039	2.24954	27.3781	8.68198	20.4672
WBGene00012087	10.909	2.76806	0.856509	3.2318	0.00123013	0.00416922	0	3.93779	4.49907	14.9335	9.76723	32.3167
WBGene00004236	177.045	2.76539	0.207782	13.3091	2.05038e-40	7.83602e-39	45.6121	53.8165	37.1174	283.239	353.791	288.696
WBGene00009459	6.06634	2.76449	1.13372	2.43844	0.0147509	0.0387163	0	0	4.49907	5.9734	9.76723	16.1583
WBGene00016180	165.074	2.75895	0.234232	11.7787	5.02611e-32	1.45567e-30	23.3623	52.5039	52.8641	334.012	272.397	255.302
WBGene00008590	7.44369	2.75056	0.981338	2.80287	0.00506501	0.0150334	4.44996	0	1.12477	10.9512	17.364	10.7722
WBGene00004300	5.92681	2.74486	1.07995	2.54167	0.0110325	0.0300236	3.33747	0	1.12477	9.45788	13.023	8.61778
WBGene00194679	23.9149	2.73871	0.541463	5.05797	4.23736e-07	2.45607e-06	10.0124	5.25039	3.37431	44.8005	45.5804	34.4711
WBGene00017542	15.0321	2.73405	0.732278	3.73362	0.000188744	0.000742473	4.44996	5.25039	2.24954	31.8581	8.68198	37.7028
WBGene00007658	35.5179	2.732	0.446182	6.12307	9.17911e-10	7.1624e-09	11.1249	7.87559	8.99815	79.1475	53.1772	52.7839
WBGene00016053	5.77919	2.7275	1.14515	2.38179	0.0172287	0.0444107	2.22498	0	2.24954	13.9379	14.1082	2.15445
WBGene00007174	7.59548	2.72138	0.940481	2.89361	0.00380843	0.0115975	1.11249	3.93779	1.12477	13.4401	14.1082	11.8495
WBGene00007230	8.73084	2.70843	0.882821	3.06793	0.0021555	0.00695807	1.11249	1.3126	4.49907	18.418	15.1935	11.8495
WBGene00008724	6.08686	2.70374	1.09017	2.48012	0.0131337	0.0349676	0	3.93779	1.12477	10.9512	5.42624	15.0811
WBGene00045248	11.6757	2.70011	0.759561	3.55483	0.000378223	0.00140723	2.22498	2.6252	4.49907	22.898	14.1082	23.6989
WBGene00010069	10.047	2.68605	0.881836	3.04598	0.00231924	0.00744156	1.11249	0	6.74861	13.4401	27.1312	11.8495
WBGene00014052	102.376	2.66527	0.585765	4.55007	5.36282e-06	2.68446e-05	12.2374	18.3764	52.8641	183.682	176.895	170.201
WBGene00016896	14.4327	2.66223	0.687681	3.87132	0.000108248	0.000444108	1.11249	3.93779	6.74861	22.898	26.046	25.8534
WBGene00006051	11.9969	2.66041	0.815576	3.262	0.0011063	0.00378161	0	7.87559	2.24954	15.4313	14.1082	32.3167
WBGene00006057	11.2542	2.66021	0.85199	3.12234	0.00179417	0.00589561	4.44996	0	4.49907	15.4313	7.59674	35.5484
WBGene00010046	7.20172	2.65971	0.946727	2.80938	0.00496377	0.0147653	2.22498	2.6252	1.12477	13.4401	13.023	10.7722
WBGene00012925	7.22492	2.65528	0.951577	2.7904	0.00526431	0.0155514	2.22498	2.6252	1.12477	11.449	9.76723	16.1583
WBGene00045272	554.77	2.64466	0.116101	22.7789	7.41473e-115	1.04281e-112	163.536	165.387	130.473	927.37	968.041	973.81
WBGene00219368	7.34934	2.64401	0.978349	2.70253	0.00688148	0.0197803	1.11249	5.25039	0	13.9379	13.023	10.7722
WBGene00021794	5.73448	2.64093	1.07564	2.45522	0.0140797	0.0371429	2.22498	1.3126	1.12477	5.9734	9.76723	14.0039
WBGene00007232	30.2102	2.63603	0.48305	5.45705	4.84097e-08	3.15201e-07	8.89992	11.8134	4.49907	40.3204	62.9444	52.7839
WBGene00018568	74.5299	2.63592	0.316972	8.31596	9.10153e-17	1.26988e-15	18.9123	32.815	11.2477	133.406	119.377	131.421
WBGene00011918	7.13991	2.63537	0.976741	2.69813	0.00697303	0.020014	3.33747	2.6252	0	10.9512	9.76723	16.1583
WBGene00013964	155.248	2.62627	0.237715	11.048	2.2414e-28	5.74401e-27	31.1497	55.1291	44.9907	322.066	273.483	204.672
WBGene00006053	18.0624	2.59536	0.640081	4.05474	5.01903e-05	0.000216899	5.56245	6.56299	3.37431	31.3603	15.1935	46.3206
WBGene00015626	10.9533	2.59101	0.805849	3.21526	0.00130328	0.00439847	4.44996	3.93779	1.12477	25.8847	21.705	8.61778
WBGene00219700	58.1415	2.58184	0.34981	7.38069	1.57471e-13	1.74329e-12	8.89992	23.6268	17.9963	100.552	86.8198	110.954
WBGene00015262	9.65882	2.58127	0.817839	3.15621	0.00159836	0.00530873	2.22498	2.6252	3.37431	12.9424	21.705	15.0811
WBGene00007077	5.53858	2.57522	1.09261	2.35694	0.0184261	0.0470618	0	2.6252	2.24954	9.95566	11.9377	6.46334
WBGene00007633	8.18565	2.56884	0.905462	2.83705	0.00455324	0.0136667	1.11249	2.6252	3.37431	13.9379	7.59674	20.4672
WBGene00013854	8.07338	2.56849	1.04352	2.46137	0.0138408	0.0365754	0	0	6.74861	4.97783	11.9377	24.7761
WBGene00008185	6.75425	2.56648	0.961255	2.66992	0.00758689	0.0215731	2.22498	1.3126	2.24954	10.9512	11.9377	11.8495
WBGene00219959	17.6505	2.56551	0.603154	4.25349	2.10467e-05	9.58304e-05	4.44996	3.93779	6.74861	25.8847	33.6427	31.2395
WBGene00010172	6.80106	2.56549	0.99256	2.58472	0.00974582	0.0269771	3.33747	1.3126	1.12477	7.96453	18.4492	8.61778
WBGene00010163	8.13172	2.56387	0.905662	2.83094	0.0046412	0.0138975	4.44996	1.3126	1.12477	9.45788	17.364	15.0811
WBGene00219369	7.72778	2.5309	0.929107	2.72401	0.00644945	0.0186544	2.22498	0	4.49907	16.9246	13.023	9.69501
WBGene00009031	14.6803	2.53071	0.708422	3.57232	0.000353831	0.0013232	5.56245	5.25039	2.24954	25.3869	10.8525	38.78
WBGene00015829	8.07404	2.52864	0.918364	2.75342	0.00589763	0.0171989	1.11249	5.25039	1.12477	20.4091	10.8525	9.69501
WBGene00013897	25.2588	2.51112	0.567519	4.42472	9.65658e-06	4.64213e-05	0	11.8134	11.2477	52.765	43.4099	32.3167
WBGene00013905	269.68	2.50659	0.159374	15.7277	9.76566e-56	5.57404e-54	71.1993	93.1945	78.7338	458.956	485.106	430.889
WBGene00021398	25.3069	2.50348	0.579125	4.32286	1.54016e-05	7.1896e-05	2.22498	10.5008	10.1229	31.8581	24.9607	72.1739
WBGene00077769	10.2495	2.50076	0.79552	3.14355	0.00166913	0.00552422	5.56245	1.3126	2.24954	19.9113	19.5345	12.9267
WBGene00020289	10.2375	2.49951	0.811355	3.08066	0.00206541	0.00669676	5.56245	1.3126	2.24954	19.9113	9.76723	22.6217
WBGene00004005	239.081	2.49688	0.17713	14.0963	4.00121e-45	1.78531e-43	84.5492	60.3795	70.8604	461.943	364.643	392.109
WBGene00011284	85.8014	2.49647	0.271454	9.19668	3.69174e-20	6.33796e-19	25.5873	24.9394	26.9944	150.828	134.571	151.888
WBGene00219672	9.00402	2.49535	0.849619	2.93702	0.00331378	0.0102384	1.11249	2.6252	4.49907	20.9069	14.1082	10.7722
WBGene00017634	7.70601	2.49459	0.900487	2.77026	0.0056011	0.0164469	2.22498	1.3126	3.37431	14.4357	15.1935	9.69501
WBGene00044237	13.1699	2.49064	0.728145	3.42052	0.000625011	0.00223426	2.22498	7.87559	2.24954	29.867	23.8755	12.9267
WBGene00011486	2281.66	2.49037	0.0722752	34.4567	3.5719e-260	1.96232e-257	663.044	633.985	770.466	4129.61	3744.11	3748.74
WBGene00006056	12.5826	2.4894	0.807967	3.08106	0.00206265	0.00669029	4.44996	0	6.74861	24.3914	6.51149	33.3939
WBGene00011401	6.77819	2.48911	1.00754	2.47049	0.0134929	0.0357991	1.11249	5.25039	0	9.45788	9.76723	15.0811
WBGene00019285	23.8645	2.47995	0.556102	4.45952	8.21449e-06	4.0014e-05	1.11249	14.4386	6.74861	39.8226	36.8984	44.1661
WBGene00012470	19.5011	2.47423	0.584682	4.23176	2.31871e-05	0.000104843	2.22498	7.87559	7.87338	30.8626	41.2394	26.9306
WBGene00009344	11.5545	2.47215	0.755456	3.2724	0.0010664	0.00365444	4.44996	3.93779	2.24954	20.9069	10.8525	26.9306
WBGene00008698	6.34204	2.46907	1.03215	2.39216	0.0167497	0.0433617	2.22498	0	3.37431	6.47118	17.364	8.61778
WBGene00044177	9.1287	2.45969	0.885101	2.77899	0.00545276	0.0160569	0	5.25039	3.37431	15.9291	7.59674	22.6217
WBGene00021288	10.488	2.45672	0.875598	2.80576	0.00501987	0.0149145	1.11249	6.56299	2.24954	17.4224	4.34099	31.2395
WBGene00012323	10.0237	2.45267	0.817869	2.99885	0.00270997	0.00854247	1.11249	1.3126	6.74861	17.4224	20.6197	12.9267
WBGene00005586	9.67416	2.42852	0.868353	2.7967	0.00516274	0.0152848	7.78743	0	1.12477	19.9113	18.4492	10.7722
WBGene00007307	21.6801	2.42228	0.630644	3.84096	0.000122553	0.00049826	6.67494	10.5008	3.37431	25.3869	16.2787	67.8651
WBGene00007883	120.205	2.42043	0.235139	10.2936	7.52984e-25	1.67563e-23	37.8246	31.5024	43.866	211.06	221.391	175.587
WBGene00012924	10.2994	2.41594	0.815579	2.96224	0.00305413	0.00950798	0	6.56299	3.37431	12.9424	18.4492	20.4672
WBGene00007508	239.184	2.41301	0.164508	14.6681	1.03258e-48	5.08482e-47	68.9744	76.1307	82.1081	417.64	378.752	411.499
WBGene00004264	39.1316	2.40695	0.425335	5.65895	1.52299e-08	1.04791e-07	7.78743	7.87559	21.3706	71.183	72.7116	53.8612
WBGene00019622	14.6886	2.4052	0.663318	3.62601	0.000287837	0.0010948	6.67494	5.25039	2.24954	32.8537	22.7902	18.3128
WBGene00012273	6.03878	2.38501	1.01171	2.35741	0.018403	0.0470416	2.22498	1.3126	2.24954	10.9512	14.1082	5.38612
WBGene00013473	12.1617	2.38074	0.805508	2.95558	0.00312085	0.00970197	3.33747	2.6252	5.62384	13.9379	6.51149	40.9345
WBGene00009729	104.534	2.37172	0.252936	9.37675	6.80399e-21	1.22055e-19	40.0496	30.1898	31.4935	202.1	173.64	149.734
WBGene00010136	12.0409	2.36917	0.7227	3.27822	0.00104464	0.00358478	6.67494	2.6252	2.24954	17.4224	24.9607	18.3128
WBGene00009503	203.549	2.36519	0.192539	12.2842	1.1017e-34	3.47094e-33	57.8495	72.1929	68.6109	321.568	410.224	290.85
WBGene00011578	41.6893	2.35559	0.381705	6.17124	6.7758e-10	5.37781e-09	14.4624	10.5008	15.7468	73.1741	70.5411	65.7106
WBGene00021720	8.60015	2.3513	0.872451	2.69505	0.00703783	0.0201773	1.11249	6.56299	1.12477	17.9202	14.1082	10.7722
WBGene00021598	10.6411	2.34839	0.775416	3.02856	0.00245723	0.00783996	1.11249	2.6252	6.74861	20.9069	18.4492	14.0039
WBGene00017475	10.7194	2.34484	0.775213	3.02477	0.00248826	0.00792886	2.22498	5.25039	3.37431	25.3869	9.76723	18.3128
WBGene00016281	13.043	2.33989	0.706163	3.31353	0.00092127	0.00319825	2.22498	2.6252	7.87338	17.9202	29.3017	18.3128
WBGene00009185	10.4371	2.32286	0.759592	3.05804	0.00222791	0.00717468	3.33747	2.6252	4.49907	21.9025	13.023	17.2356
WBGene00018135	14.9544	2.32177	0.70752	3.28157	0.00103232	0.00354597	1.11249	2.6252	11.2477	35.8404	16.2787	22.6217
WBGene00004353	73.7003	2.32058	0.295711	7.84747	4.24521e-15	5.27053e-14	28.9247	18.3764	25.8697	116.979	143.253	108.8
WBGene00013785	6.95879	2.32038	0.978674	2.37094	0.017743	0.0455627	3.33747	0	3.37431	6.96896	8.68198	19.39
WBGene00019649	46.2613	2.31858	0.375954	6.1672	6.95081e-10	5.50181e-09	12.2374	23.6268	11.2477	85.6187	66.2001	78.6373
WBGene00000185	22.278	2.3133	0.543511	4.25621	2.07921e-05	9.47936e-05	12.2374	6.56299	3.37431	30.3648	45.5804	35.5484
WBGene00020196	9.48397	2.31283	0.801126	2.88698	0.00388963	0.0118243	3.33747	5.25039	1.12477	16.9246	14.1082	16.1583
WBGene00011184	8.04453	2.31205	0.921102	2.51009	0.0120699	0.0324909	0	1.3126	6.74861	16.4268	10.8525	12.9267
WBGene00022020	10.6703	2.30937	0.798045	2.89379	0.00380621	0.0115927	0	5.25039	5.62384	17.4224	23.8755	11.8495
WBGene00219886	66.4338	2.30624	0.318589	7.23892	4.52279e-13	4.8276e-12	16.6873	21.0016	29.244	108.019	90.0756	133.576
WBGene00195043	17.2482	2.30395	0.602914	3.82136	0.000132718	0.00053624	10.0124	2.6252	4.49907	26.8803	30.3869	29.085
WBGene00007345	8.04032	2.3031	0.903774	2.54831	0.0108245	0.029549	4.44996	0	3.37431	7.96453	18.4492	14.0039
WBGene00015901	8.94799	2.29681	0.894048	2.569	0.0101993	0.0280469	1.11249	0	7.87338	20.9069	13.023	10.7722
WBGene00023416	8.15199	2.29418	0.866074	2.64894	0.00807447	0.0227592	4.44996	2.6252	1.12477	10.4534	13.023	17.2356
WBGene00044260	50.4776	2.294	0.375691	6.10608	1.02105e-09	7.92495e-09	13.3499	10.5008	26.9944	82.1342	103.099	66.7878
WBGene00019646	11.497	2.29009	0.717607	3.19129	0.0014164	0.00474924	4.44996	2.6252	4.49907	17.4224	17.364	22.6217
WBGene00019406	9.6522	2.2894	0.905932	2.52713	0.0115	0.0311318	0	7.87559	2.24954	15.4313	5.42624	26.9306
WBGene00044261	6.99953	2.28938	0.923709	2.47846	0.013195	0.0351094	3.33747	2.6252	1.12477	8.9601	13.023	12.9267
WBGene00219208	15.0099	2.28638	0.681534	3.35475	0.000794366	0.00279188	3.33747	2.6252	8.99815	13.4401	34.7279	26.9306
WBGene00007601	59.4258	2.28616	0.322814	7.08198	1.42108e-12	1.44659e-11	17.7998	26.252	16.8715	89.1032	105.269	101.259
WBGene00006681	45.5727	2.28366	0.398382	5.73234	9.90558e-09	6.93509e-08	17.7998	11.8134	16.8715	85.1209	96.5871	45.2434
WBGene00008002	32.2867	2.28099	0.445135	5.12426	2.98708e-07	1.76277e-06	11.1249	14.4386	7.87338	60.7295	60.7739	38.78
WBGene00014125	191.347	2.27793	0.200086	11.3847	4.98113e-30	1.3472e-28	47.8371	84.0063	66.3613	364.875	300.614	284.387
WBGene00013713	13.7978	2.27459	0.667644	3.40689	0.000657079	0.00234167	6.67494	3.93779	3.37431	16.9246	22.7902	29.085
WBGene00023069	252.043	2.27179	0.156311	14.5338	7.39595e-48	3.572e-46	83.4367	90.5693	85.4824	405.195	410.224	437.353
WBGene00017422	27.3778	2.26469	0.477588	4.74194	2.11682e-06	1.12564e-05	8.89992	11.8134	7.87338	51.2717	52.0919	32.3167
WBGene00007961	20.8333	2.26235	0.554605	4.07922	4.51879e-05	0.000197269	4.44996	11.8134	5.62384	33.8493	43.4099	25.8534
WBGene00018724	80.028	2.25446	0.29484	7.64636	2.06746e-14	2.4525e-13	21.1373	30.1898	32.6183	164.766	125.889	105.568
WBGene00002006	8.99151	2.25404	0.82086	2.74595	0.00603359	0.0175526	5.56245	2.6252	1.12477	15.4313	16.2787	12.9267
WBGene00000296	7.73148	2.25236	0.953338	2.3626	0.0181471	0.046478	2.22498	0	5.62384	11.449	21.705	5.38612
WBGene00016572	8.16208	2.2462	0.890372	2.52276	0.0116437	0.0314627	1.11249	5.25039	2.24954	8.9601	21.705	9.69501
WBGene00001803	99.7661	2.24352	0.252092	8.89959	5.60531e-19	8.8378e-18	41.1621	31.5024	31.4935	167.753	184.492	142.193
WBGene00021017	8.20228	2.24204	0.923588	2.42753	0.015202	0.0398169	0	5.25039	3.37431	5.9734	19.5345	15.0811
WBGene00012433	33.7444	2.2411	0.416022	5.38698	7.16521e-08	4.58219e-07	11.1249	13.126	11.2477	57.7428	57.5181	51.7067
WBGene00017894	43.0329	2.23911	0.417855	5.35857	8.38821e-08	5.32364e-07	20.0248	21.0016	4.49907	74.1697	83.5641	54.9384
WBGene00018115	9.84191	2.23662	0.804527	2.78004	0.0054352	0.0160094	4.44996	0	5.62384	15.4313	20.6197	12.9267
WBGene00008048	13.8033	2.23095	0.705392	3.16272	0.00156304	0.00520519	0	9.18819	5.62384	20.4091	27.1312	20.4672
WBGene00017364	172.508	2.22938	0.20107	11.0876	1.44091e-28	3.71425e-27	68.9744	64.3173	49.4898	321.568	240.925	289.773
WBGene00012378	7.74453	2.22516	0.875395	2.54189	0.0110254	0.0300087	3.33747	2.6252	2.24954	14.4357	16.2787	7.54056
WBGene00019445	9.78628	2.22282	0.78444	2.83364	0.00460205	0.0137873	4.44996	2.6252	3.37431	23.3958	13.023	11.8495
WBGene00022824	7.94117	2.22005	0.864063	2.56931	0.01019	0.0280273	2.22498	3.93779	2.24954	8.9601	15.1935	15.0811
WBGene00022837	9.90318	2.21316	0.765064	2.89277	0.00381857	0.0116263	4.44996	2.6252	3.37431	15.4313	19.5345	14.0039
WBGene00018311	134.022	2.20367	0.21599	10.2026	1.92979e-24	4.20914e-23	58.9619	45.9409	38.2421	215.54	220.305	225.14
WBGene00021369	1951.18	2.20321	0.0859698	25.6277	7.49088e-145	1.49647e-142	729.793	748.181	611.874	3125.08	3607.36	2884.8
WBGene00009639	12.4272	2.20242	0.710201	3.10112	0.0019279	0.00629738	2.22498	9.18819	2.24954	20.9069	18.4492	21.5445
WBGene00007764	197.108	2.1981	0.182573	12.0395	2.20194e-33	6.68569e-32	61.1869	87.9441	64.1118	345.461	322.319	301.622
WBGene00011176	29.2841	2.19659	0.573297	3.83151	0.000127358	0.000516246	5.56245	7.87559	17.9963	54.7561	14.1082	75.4056
WBGene00007141	63.413	2.1962	0.314181	6.99024	2.7442e-12	2.73642e-11	26.6997	17.0638	23.6201	87.112	113.951	112.031
WBGene00018730	109.786	2.19431	0.244193	8.98598	2.5643e-19	4.13962e-18	38.9371	28.8772	49.4898	174.722	204.027	162.661
WBGene00016541	11.3096	2.19338	0.808857	2.7117	0.00669384	0.0192977	4.44996	7.87559	0	13.4401	10.8525	31.2395
WBGene00022181	268.256	2.19309	0.170969	12.8274	1.15199e-37	4.05039e-36	93.4491	115.509	80.9833	440.04	510.067	369.487
WBGene00012412	8.69908	2.18917	0.848043	2.58143	0.00983914	0.0271969	5.56245	1.3126	2.24954	8.46231	18.4492	16.1583
WBGene00020990	15.4678	2.18826	0.718445	3.04582	0.00232045	0.00744371	0	6.56299	10.1229	18.9158	15.1935	42.0117
WBGene00007758	33.5068	2.18702	0.4195	5.21339	1.85419e-07	1.12713e-06	14.4624	7.87559	13.4972	52.765	55.3477	57.0928
WBGene00044759	7.359	2.18616	0.922818	2.369	0.0178361	0.0457882	4.44996	1.3126	2.24954	19.9113	9.76723	6.46334
WBGene00012979	13.1003	2.18206	0.702581	3.10578	0.00189777	0.00620471	4.44996	3.93779	5.62384	14.9335	14.1082	35.5484
WBGene00010925	19.2957	2.17769	0.556722	3.91162	9.16785e-05	0.000380749	7.78743	5.25039	7.87338	35.3426	36.8984	22.6217
WBGene00018694	12.9347	2.1683	0.715749	3.02941	0.00245028	0.00782062	1.11249	5.25039	7.87338	24.3914	27.1312	11.8495
WBGene00013797	28.1039	2.16727	0.455782	4.75505	1.984e-06	1.05886e-05	11.1249	10.5008	8.99815	41.8138	42.3247	53.8612
WBGene00013294	7.63383	2.16536	0.864017	2.50615	0.0122052	0.0328127	2.22498	3.93779	2.24954	11.449	11.9377	14.0039
WBGene00020587	20.5686	2.16464	0.554262	3.90544	9.40546e-05	0.000389512	10.0124	10.5008	2.24954	36.836	34.7279	29.085
WBGene00003574	36.4294	2.16103	0.429245	5.03448	4.79136e-07	2.75719e-06	15.5749	15.7512	8.99815	72.1786	68.3706	37.7028
WBGene00009908	21.4061	2.15781	0.578745	3.72843	0.000192675	0.000756417	1.11249	7.87559	14.622	38.8271	39.0689	26.9306
WBGene00019430	25.9139	2.15331	0.47947	4.49103	7.08805e-06	3.48359e-05	5.56245	13.126	10.1229	42.3116	45.5804	38.78
WBGene00011910	19.6779	2.14	0.672758	3.18094	0.00146798	0.00491284	6.67494	14.4386	1.12477	34.347	10.8525	50.6295
WBGene00020906	33.0125	2.13485	0.461761	4.62328	3.77711e-06	1.9427e-05	16.6873	3.93779	15.7468	63.2185	61.8591	36.6256
WBGene00010341	123.993	2.12988	0.24064	8.85088	8.68351e-19	1.35333e-17	42.2746	61.6921	35.9926	238.438	197.515	168.047
WBGene00022706	15.7596	2.12653	0.61565	3.45412	0.000552101	0.00199752	8.89992	3.93779	4.49907	19.9113	29.3017	28.0078
WBGene00011241	45.649	2.12434	0.387341	5.48441	4.14852e-08	2.72131e-07	15.5749	17.0638	17.9963	49.2805	73.7969	100.182
WBGene00022634	16.5093	2.11048	0.611511	3.45125	0.000557999	0.00201678	5.56245	2.6252	10.1229	23.3958	34.7279	22.6217
WBGene00018856	24.2617	2.10536	0.539849	3.8999	9.62314e-05	0.000397871	15.5749	1.3126	10.1229	42.8093	46.6657	29.085
WBGene00016064	45.3933	2.10176	0.418888	5.01747	5.23559e-07	2.99031e-06	12.2374	26.252	13.4972	74.1697	105.269	40.9345
WBGene00008883	14.8256	2.09046	0.680184	3.07337	0.00211653	0.00684234	0	9.18819	7.87338	18.9158	26.046	26.9306
WBGene00013186	7.14412	2.08542	0.893509	2.33397	0.0195974	0.0496215	2.22498	1.3126	4.49907	9.95566	13.023	11.8495
WBGene00016580	11.0025	2.08269	0.788834	2.64022	0.0082853	0.0232974	5.56245	0	6.74861	15.9291	9.76723	28.0078
WBGene00019991	75.6241	2.07975	0.274436	7.57828	3.50168e-14	4.08491e-13	31.1497	27.5646	28.1192	127.93	123.718	115.263
WBGene00015320	20.2235	2.07293	0.535978	3.86756	0.00010993	0.000450587	6.67494	5.25039	11.2477	34.347	35.8132	28.0078
WBGene00017262	334.56	2.06713	0.159712	12.9429	2.5778e-38	9.26742e-37	142.399	149.636	95.6053	533.624	617.506	468.592
WBGene00019086	8.38176	2.067	0.876844	2.35732	0.0184072	0.0470416	0	6.56299	3.37431	14.4357	8.68198	17.2356
WBGene00009221	348.927	2.05731	0.290468	7.08276	1.4131e-12	1.4393e-11	85.6617	147.011	173.214	579.917	487.276	620.48
WBGene00001603	8.11577	2.05186	0.854738	2.40058	0.0163693	0.0425069	1.11249	5.25039	3.37431	18.418	9.76723	10.7722
WBGene00011748	11.4127	2.05089	0.786677	2.60704	0.00913298	0.0254329	0	9.18819	4.49907	22.4002	9.76723	22.6217
WBGene00009143	12.4747	2.04847	0.744621	2.75102	0.00594106	0.0173121	0	9.18819	5.62384	17.9202	14.1082	28.0078
WBGene00017340	348.15	2.03718	0.15386	13.2404	5.12554e-40	1.95037e-38	126.824	108.946	172.09	561.499	624.018	495.523
WBGene00017667	56.8524	2.03641	0.323495	6.29502	3.07351e-10	2.51664e-09	26.6997	23.6268	16.8715	103.041	91.1608	79.7145
WBGene00007659	10.9752	2.03534	0.728053	2.79559	0.00518053	0.0153297	5.56245	5.25039	2.24954	21.4047	19.5345	11.8495
WBGene00016447	14.245	2.03479	0.666155	3.05453	0.00225412	0.00724981	6.67494	7.87559	2.24954	17.9202	16.2787	34.4711
WBGene00006559	25.9224	2.03208	0.553879	3.66882	0.000243676	0.000940054	2.22498	21.0016	7.87338	37.8315	57.5181	29.085
WBGene00010366	8.2104	2.03091	0.866836	2.3429	0.0191345	0.0486034	2.22498	6.56299	1.12477	13.4401	7.59674	18.3128
WBGene00020134	39.5021	2.03024	0.403454	5.03215	4.85e-07	2.78728e-06	13.3499	23.6268	10.1229	62.2229	78.1379	49.5523
WBGene00019431	14.2858	2.02521	0.66434	3.04846	0.00230021	0.00738993	2.22498	9.18819	5.62384	17.9202	17.364	33.3939
WBGene00010719	62.3941	2.02303	0.302423	6.68942	2.24058e-11	2.05154e-10	30.0372	22.3142	21.3706	99.5566	97.6723	103.413
WBGene00008439	662.173	2.02292	0.113581	17.8104	5.8639e-71	4.27748e-69	255.873	280.896	247.449	974.659	1228.5	985.659
WBGene00002983	14.6783	2.02122	0.625484	3.23144	0.00123168	0.00417366	8.89992	3.93779	4.49907	26.3825	24.9607	19.39
WBGene00010320	38.3951	2.01663	0.394804	5.10792	3.25729e-07	1.91516e-06	15.5749	17.0638	13.4972	77.1564	58.6034	48.475
WBGene00007817	25.3074	2.01292	0.488097	4.12403	3.72305e-05	0.000164616	11.1249	3.93779	14.622	37.8315	41.2394	43.0889
WBGene00018363	8.95753	2.01029	0.821664	2.44661	0.0144206	0.0379456	3.33747	5.25039	2.24954	15.9291	6.51149	20.4672
WBGene00018751	16.6045	2.0084	0.581069	3.4564	0.000547449	0.00198232	7.78743	3.93779	7.87338	24.8892	27.1312	28.0078
WBGene00020657	14.7701	2.00595	0.638451	3.14189	0.00167859	0.0055511	5.56245	6.56299	5.62384	25.3869	32.5574	12.9267
WBGene00009293	63.152	2.00301	0.300011	6.67645	2.44797e-11	2.23097e-10	22.2498	27.5646	25.8697	95.5744	111.781	95.8728
WBGene00008628	246.578	2.00198	0.156688	12.7769	2.20809e-37	7.65645e-36	91.2241	90.5693	113.602	407.684	398.286	378.105
WBGene00017259	14.9362	2.00159	0.620144	3.22762	0.00124825	0.00422655	5.56245	9.18819	3.37431	23.8936	27.1312	20.4672
WBGene00016577	87.103	1.99752	0.301005	6.63617	3.21947e-11	2.89062e-10	35.5997	38.0653	31.4935	159.788	174.725	82.9462
WBGene00008615	12.6913	1.98878	0.670778	2.96489	0.00302788	0.00942959	3.33747	6.56299	5.62384	23.8936	14.1082	22.6217
WBGene00001906	55.9639	1.97774	0.328261	6.02491	1.69202e-09	1.2838e-08	31.1497	21.0016	15.7468	91.5921	95.5018	80.7917
WBGene00016440	43.2466	1.97498	0.458027	4.31194	1.61828e-05	7.52631e-05	10.0124	15.7512	26.9944	82.632	28.2164	95.8728
WBGene00003388	293.094	1.96983	0.15494	12.7135	4.97649e-37	1.71542e-35	116.811	114.196	125.974	448.503	546.965	406.113
WBGene00006195	8.86964	1.96889	0.810666	2.42873	0.0151517	0.039691	4.44996	5.25039	1.12477	9.95566	16.2787	16.1583
WBGene00009600	24.0607	1.96347	0.52034	3.77343	0.000161018	0.000640286	11.1249	14.4386	4.49907	53.7606	29.3017	31.2395
WBGene00018548	10.3783	1.95939	0.828877	2.3639	0.0180835	0.0463491	1.11249	2.6252	8.99815	20.4091	5.42624	23.6989
WBGene00019829	14.7247	1.95394	0.648259	3.01413	0.00257715	0.00816775	4.44996	11.8134	2.24954	24.3914	27.1312	18.3128
WBGene00008617	26.0488	1.95382	0.491055	3.97883	6.92553e-05	0.000293517	8.89992	17.0638	6.74861	52.2672	29.3017	42.0117
WBGene00023401	106.197	1.94843	0.242489	8.03512	9.34862e-16	1.2156e-14	51.1745	43.3157	37.1174	192.144	139.997	173.433
WBGene00015631	11.9554	1.94237	0.742091	2.61743	0.00885953	0.0247498	10.0124	0	4.49907	19.4135	14.1082	23.6989
WBGene00018005	12.2913	1.9411	0.690823	2.80984	0.00495668	0.0147517	7.78743	2.6252	4.49907	13.4401	20.6197	24.7761
WBGene00016587	26.8854	1.9393	0.478343	4.0542	5.03059e-05	0.000217345	14.4624	13.126	5.62384	31.8581	49.9214	46.3206
WBGene00004231	11.3376	1.93721	0.780621	2.48163	0.0130783	0.0348516	8.89992	5.25039	0	20.4091	9.76723	23.6989
WBGene00009811	20.7475	1.93354	0.52607	3.67544	0.000237438	0.000918002	12.2374	9.18819	4.49907	35.8404	32.5574	30.1622
WBGene00016114	42.4074	1.9312	0.428527	4.5066	6.5874e-06	3.24661e-05	14.4624	6.56299	31.4935	79.6453	74.8821	47.3978
WBGene00010887	13.8139	1.92963	0.685246	2.81596	0.00486312	0.0145003	7.78743	0	8.99815	17.4224	27.1312	21.5445
WBGene00015748	9.11957	1.92605	0.810092	2.37757	0.0174269	0.0448755	6.67494	0	4.49907	15.4313	14.1082	14.0039
WBGene00219452	31.8218	1.9258	0.420209	4.58295	4.58469e-06	2.31872e-05	11.1249	10.5008	17.9963	50.7739	47.7509	52.7839
WBGene00194815	13.9092	1.92575	0.644429	2.98831	0.00280527	0.00880811	10.0124	2.6252	4.49907	20.9069	22.7902	22.6217
WBGene00010647	19.2471	1.92212	0.567384	3.38769	0.000704839	0.00249915	4.44996	14.4386	5.62384	30.3648	37.9837	22.6217
WBGene00012757	93.7378	1.91982	0.630484	3.045	0.00232681	0.00746174	52.287	21.0016	43.866	91.0943	260.46	93.7184
WBGene00016845	1133.91	1.91974	0.103122	18.6162	2.37417e-77	1.91459e-75	426.084	532.915	466.779	1919.45	1503.07	1955.16
WBGene00011453	11.3294	1.91692	0.705162	2.71841	0.00655965	0.0189482	2.22498	5.25039	6.74861	15.9291	16.2787	21.5445
WBGene00001941	48.3666	1.91675	0.356936	5.37001	7.87334e-08	5.01134e-07	22.2498	11.8134	25.8697	63.7162	88.9903	77.5601
WBGene00017681	54.9206	1.91578	0.353923	5.41299	6.19802e-08	4.00152e-07	16.6873	22.3142	30.3688	103.539	56.4329	100.182
WBGene00008616	12.0886	1.91516	0.679954	2.81661	0.00485338	0.0144761	5.56245	2.6252	6.74861	15.4313	20.6197	21.5445
WBGene00007931	87.3975	1.91432	0.292071	6.5543	5.59049e-11	4.91896e-10	24.4748	42.0031	43.866	142.366	174.725	96.9501
WBGene00018445	9.62018	1.91392	0.769915	2.48588	0.012923	0.0344796	2.22498	6.56299	3.37431	10.9512	18.4492	16.1583
WBGene00017592	224.173	1.89422	0.162915	11.627	3.00393e-31	8.49021e-30	80.0992	97.1323	107.978	348.448	347.279	364.101
WBGene00004776	39.3595	1.89034	0.398917	4.73868	2.15112e-06	1.14215e-05	7.78743	24.9394	17.9963	63.2185	66.2001	56.0156
WBGene00006449	19.9009	1.8892	0.62724	3.01193	0.00259597	0.00821994	1.11249	15.7512	8.99815	36.3382	15.1935	42.0117
WBGene00009291	451.822	1.88788	0.115456	16.3515	4.2457e-60	2.59165e-58	182.448	203.453	191.211	699.883	748.821	685.114
WBGene00012595	17.653	1.88656	0.601921	3.13422	0.0017231	0.00568331	7.78743	7.87559	6.74861	20.9069	16.2787	46.3206
WBGene00010375	28.5028	1.88273	0.482453	3.9024	9.52417e-05	0.000394057	14.4624	13.126	8.99815	47.7872	62.9444	23.6989
WBGene00007811	106.486	1.87978	0.254012	7.40035	1.35828e-13	1.51035e-12	26.6997	60.3795	50.6146	181.193	158.446	161.583
WBGene00011798	36.149	1.87781	0.39857	4.71137	2.46058e-06	1.29706e-05	16.6873	18.3764	11.2477	47.2894	66.2001	57.0928
WBGene00005938	10.8939	1.87764	0.761744	2.46492	0.0137043	0.036267	8.89992	3.93779	1.12477	18.9158	22.7902	9.69501
WBGene00000009	18.3598	1.86771	0.570634	3.27305	0.00106394	0.00364745	3.33747	7.87559	12.3725	23.8936	27.1312	35.5484
WBGene00020995	47.1133	1.86429	0.344422	5.41282	6.20408e-08	4.00395e-07	23.3623	15.7512	21.3706	69.6896	83.5641	68.9423
WBGene00012809	16.5916	1.86292	0.589677	3.15923	0.00158189	0.005258	6.67494	9.18819	5.62384	21.9025	19.5345	36.6256
WBGene00006661	14.5706	1.85944	0.662966	2.80472	0.00503595	0.0149573	11.1249	6.56299	1.12477	19.9113	30.3869	18.3128
WBGene00001410	170.812	1.85842	0.18745	9.91425	3.60941e-23	7.33565e-22	71.1993	87.9441	62.987	256.856	255.033	290.85
WBGene00010692	12.9052	1.85475	0.655687	2.82872	0.00467349	0.0139847	4.44996	9.18819	3.37431	20.4091	20.6197	19.39
WBGene00021163	12.2632	1.85094	0.69974	2.64519	0.00816458	0.0229911	8.89992	2.6252	4.49907	28.3736	13.023	16.1583
WBGene00011364	41.9803	1.84593	0.38547	4.78878	1.67798e-06	9.06265e-06	15.5749	28.8772	11.2477	76.1608	60.7739	59.2473
WBGene00013700	10.7717	1.84576	0.739766	2.49506	0.0125934	0.0337078	2.22498	2.6252	8.99815	12.9424	18.4492	19.39
WBGene00012638	11.5161	1.84485	0.730856	2.52423	0.0115951	0.0313603	3.33747	1.3126	10.1229	15.4313	15.1935	23.6989
WBGene00003850	26.9612	1.84266	0.452828	4.06924	4.71674e-05	0.00020535	14.4624	13.126	7.87338	46.2938	40.1542	39.8573
WBGene00022431	35.4462	1.84091	0.399424	4.60892	4.04774e-06	2.06918e-05	17.7998	11.8134	16.8715	66.7029	52.0919	47.3978
WBGene00016669	74.9431	1.83318	0.284225	6.44974	1.12044e-10	9.58978e-10	25.5873	30.1898	42.7412	120.961	98.7576	131.421
WBGene00015918	13.3638	1.82864	0.640943	2.85305	0.00433021	0.0130485	5.56245	5.25039	6.74861	20.4091	27.1312	15.0811
WBGene00010825	37.1556	1.82801	0.389536	4.69278	2.69511e-06	1.41561e-05	17.7998	13.126	17.9963	62.7207	45.5804	65.7106
WBGene00018729	109.87	1.82788	0.256991	7.11263	1.13848e-12	1.17387e-11	60.0744	27.5646	56.2384	176.713	197.515	141.116
WBGene00219912	62.2028	1.82574	0.337626	5.40757	6.38857e-08	4.11999e-07	32.2622	26.252	23.6201	101.05	59.6886	130.344
WBGene00013902	26.3753	1.81699	0.479492	3.78941	0.000151007	0.000604704	13.3499	9.18819	12.3725	44.3027	54.2624	24.7761
WBGene00017729	10.6514	1.81607	0.716236	2.53557	0.0112264	0.0304944	3.33747	6.56299	4.49907	21.4047	13.023	15.0811
WBGene00009628	709.447	1.81593	0.116562	15.5791	1.00978e-54	5.6177e-53	354.884	252.019	331.807	1088.65	1239.35	989.968
WBGene00007853	43.7854	1.81338	0.36554	4.96083	7.01912e-07	3.94489e-06	13.3499	23.6268	21.3706	63.7162	82.4789	58.17
WBGene00009709	12.2902	1.81314	0.718855	2.52226	0.0116604	0.031503	2.22498	2.6252	11.2477	15.4313	27.1312	15.0811
WBGene00022982	9.92125	1.81215	0.762494	2.37662	0.0174723	0.0449594	1.11249	7.87559	4.49907	17.9202	15.1935	12.9267
WBGene00044238	42.3363	1.81167	0.379615	4.77239	1.8205e-06	9.76637e-06	13.3499	30.1898	13.4972	67.2007	69.4559	60.3245
WBGene00020194	25.7305	1.8064	0.456921	3.95342	7.70424e-05	0.000323479	12.2374	13.126	8.99815	37.8315	43.4099	38.78
WBGene00219609	239.839	1.80314	0.157129	11.4755	1.75149e-30	4.81865e-29	104.574	111.571	104.603	370.351	337.512	410.422
WBGene00012688	21.03	1.80211	0.514745	3.50098	0.000463555	0.00169615	12.2374	9.18819	6.74861	35.3426	24.9607	37.7028
WBGene00013290	36.8084	1.80158	0.483539	3.72582	0.000194679	0.000763769	8.89992	23.6268	16.8715	46.2938	27.1312	98.0273
WBGene00001246	19.4923	1.80099	0.547508	3.28943	0.0010039	0.0034544	3.33747	11.8134	11.2477	34.347	26.046	30.1622
WBGene00017214	38.9023	1.8003	0.41601	4.32755	1.50777e-05	7.04777e-05	31.1497	9.18819	11.2477	60.7295	60.7739	60.3245
WBGene00196854	11.2243	1.79851	0.692855	2.59579	0.00943733	0.0262016	6.67494	2.6252	5.62384	18.9158	15.1935	18.3128
WBGene00023502	9.63004	1.7868	0.747863	2.38921	0.0168846	0.043671	5.56245	3.93779	3.37431	12.4446	19.5345	12.9267
WBGene00016935	20.4631	1.78635	0.534352	3.34303	0.000828691	0.00290242	10.0124	13.126	4.49907	24.8892	31.4722	38.78
WBGene00021723	20.7516	1.78344	0.534012	3.33969	0.000838707	0.0029313	6.67494	7.87559	13.4972	35.8404	40.1542	20.4672
WBGene00010501	19.4461	1.78037	0.575493	3.09365	0.0019771	0.00644135	12.2374	11.8134	2.24954	23.3958	26.046	40.9345
WBGene00014053	279.811	1.77708	0.152548	11.6493	2.31373e-31	6.59244e-30	149.074	102.383	127.099	464.432	430.843	405.036
WBGene00013771	23.9395	1.77667	0.544537	3.26272	0.00110349	0.00377345	2.22498	17.0638	13.4972	36.3382	24.9607	49.5523
WBGene00013187	29.8448	1.76979	0.458233	3.8622	0.000112369	0.000459726	21.1373	10.5008	8.99815	55.2539	31.4722	51.7067
WBGene00011821	85.9347	1.76864	0.271772	6.50782	7.62505e-11	6.61315e-10	51.1745	38.0653	28.1192	151.824	110.695	135.73
WBGene00015261	11.1006	1.76391	0.697364	2.52939	0.011426	0.0309639	6.67494	2.6252	5.62384	14.9335	16.2787	20.4672
WBGene00011491	11.2345	1.76359	0.724488	2.43425	0.0149225	0.039149	1.11249	5.25039	8.99815	17.4224	20.6197	14.0039
WBGene00219592	20.8142	1.75975	0.544079	3.23436	0.00121917	0.00413604	11.1249	7.87559	8.99815	17.9202	44.4952	34.4711
WBGene00020943	11.3156	1.75785	0.723043	2.43119	0.0150494	0.0394583	2.22498	9.18819	4.49907	23.8936	10.8525	17.2356
WBGene00014989	16.0157	1.75592	0.596222	2.94507	0.00322877	0.0100091	8.89992	5.25039	7.87338	31.8581	27.1312	15.0811
WBGene00014061	13.501	1.74987	0.665338	2.63005	0.00853715	0.0239405	3.33747	2.6252	12.3725	19.4135	22.7902	20.4672
WBGene00011928	15.0245	1.74696	0.608711	2.86993	0.00410565	0.0124334	8.89992	2.6252	8.99815	26.3825	20.6197	22.6217
WBGene00012224	29.7719	1.74681	0.434348	4.02167	5.77864e-05	0.00024814	20.0248	11.8134	8.99815	44.8005	47.7509	45.2434
WBGene00012792	39.7367	1.74678	0.373509	4.67667	2.91571e-06	1.52282e-05	16.6873	21.0016	16.8715	49.7783	68.3706	65.7106
WBGene00004904	28.2009	1.74142	0.511252	3.40619	0.00065877	0.00234722	8.89992	26.252	4.49907	45.2983	31.4722	52.7839
WBGene00015387	15.5414	1.73857	0.591013	2.94169	0.0032643	0.0101068	6.67494	10.5008	4.49907	22.898	27.1312	21.5445
WBGene00010133	253.184	1.73742	0.188883	9.19842	3.63244e-20	6.24226e-19	101.237	169.325	82.1081	390.262	368.984	407.19
WBGene00017637	80.9371	1.73639	0.296246	5.8613	4.5925e-09	3.32521e-08	26.6997	47.2535	38.2421	105.032	168.213	100.182
WBGene00009991	13.3734	1.7344	0.651123	2.6637	0.0077287	0.0219252	7.78743	3.93779	6.74861	22.898	11.9377	26.9306
WBGene00012268	16.534	1.73399	0.60606	2.86109	0.0042219	0.0127462	2.22498	11.8134	8.99815	19.9113	32.5574	23.6989
WBGene00012068	20.4151	1.72896	0.575432	3.00462	0.0026591	0.00840019	16.6873	9.18819	2.24954	21.9025	39.0689	33.3939
WBGene00011996	16.4616	1.72874	0.6766	2.55503	0.0106178	0.0290523	10.0124	13.126	0	24.8892	15.1935	35.5484
WBGene00020840	15.8444	1.72543	0.662768	2.60337	0.00923129	0.0256904	1.11249	15.7512	5.62384	22.898	17.364	32.3167
WBGene00010106	16.3947	1.72289	0.594884	2.89618	0.00377741	0.011517	3.33747	13.126	6.74861	25.3869	29.3017	20.4672
WBGene00017434	32.3931	1.72146	0.440179	3.91082	9.1982e-05	0.000381738	18.9123	19.689	6.74861	45.2983	40.1542	63.5562
WBGene00001464	26.2923	1.72001	0.464452	3.70331	0.000212802	0.000829137	8.89992	15.7512	12.3725	42.8093	48.8362	29.085
WBGene00020353	52.5273	1.71658	0.375356	4.57321	4.80302e-06	2.42009e-05	40.0496	9.18819	23.6201	85.6187	66.2001	90.4867
WBGene00005189	20.0528	1.71633	0.514027	3.33899	0.00084085	0.00293763	11.1249	9.18819	7.87338	34.8448	26.046	31.2395
WBGene00012531	293.007	1.71541	0.140641	12.1971	3.21996e-34	1.00545e-32	126.824	144.386	140.596	482.352	430.843	433.044
WBGene00006629	33.3145	1.70881	0.399579	4.27652	1.89839e-05	8.70923e-05	14.4624	15.7512	16.8715	58.7384	46.6657	47.3978
WBGene00021579	16.6735	1.70767	0.665242	2.567	0.0102584	0.0281917	1.11249	6.56299	15.7468	25.8847	14.1082	36.6256
WBGene00009484	16.6046	1.70744	0.580729	2.94017	0.00328031	0.0101456	8.89992	9.18819	5.62384	34.8448	18.4492	22.6217
WBGene00007446	19.3845	1.7027	0.560305	3.03888	0.00237459	0.00759973	10.0124	7.87559	8.99815	15.9291	32.5574	40.9345
WBGene00008591	21.5709	1.68932	0.498682	3.38756	0.00070518	0.00249941	7.78743	10.5008	12.3725	32.8537	27.1312	38.78
WBGene00007919	880.541	1.6811	0.108541	15.4881	4.17138e-54	2.30606e-52	500.62	405.593	350.928	1476.42	1296.87	1252.81
WBGene00022751	21.8827	1.68009	0.543205	3.09293	0.0019819	0.00645338	7.78743	17.0638	6.74861	33.8493	18.4492	47.3978
WBGene00044500	165.579	1.67139	0.186181	8.97723	2.77657e-19	4.46997e-18	72.3118	85.3189	80.9833	281.247	242.01	231.603
WBGene00009797	210.927	1.6696	0.179471	9.30291	1.36649e-20	2.41538e-19	85.6617	114.196	103.479	319.577	375.496	267.151
WBGene00014789	32.2911	1.66943	0.424658	3.93122	8.45154e-05	0.000352917	11.1249	15.7512	19.1211	36.3382	61.8591	49.5523
WBGene00013651	14.2491	1.66725	0.638955	2.60934	0.00907171	0.0252783	5.56245	10.5008	4.49907	17.4224	15.1935	32.3167
WBGene00016111	19.7412	1.66397	0.572476	2.90663	0.00365349	0.0111877	2.22498	10.5008	15.7468	29.3692	37.9837	22.6217
WBGene00007152	27.2807	1.66181	0.455544	3.64797	0.00026432	0.00101325	11.1249	18.3764	10.1229	41.8138	51.0067	31.2395
WBGene00010342	19.4503	1.66065	0.555084	2.9917	0.00277428	0.0087264	11.1249	11.8134	5.62384	43.8049	22.7902	21.5445
WBGene00011429	57.0582	1.65704	0.317549	5.21822	1.80651e-07	1.09967e-06	30.0372	31.5024	21.3706	96.0721	95.5018	67.8651
WBGene00014006	855.494	1.65098	0.112924	14.6202	2.08667e-48	1.01617e-46	335.972	416.094	489.274	1399.77	1343.54	1148.32
WBGene00016800	17.7214	1.64739	0.555141	2.96751	0.00300223	0.00936135	5.56245	9.18819	11.2477	33.8493	21.705	24.7761
WBGene00019785	12.2564	1.63939	0.689437	2.37787	0.0174132	0.0448467	2.22498	9.18819	6.74861	21.9025	10.8525	22.6217
WBGene00020675	15.1188	1.63851	0.591908	2.76818	0.00563704	0.0165331	10.0124	3.93779	7.87338	22.4002	22.7902	23.6989
WBGene00012961	876.693	1.63693	0.116637	14.0344	9.59627e-45	4.19658e-43	423.859	447.596	411.665	1544.12	1384.78	1048.14
WBGene00017868	22.5733	1.63661	0.483364	3.38587	0.000709527	0.00251228	13.3499	11.8134	7.87338	35.3426	36.8984	30.1622
WBGene00020304	63.8445	1.63376	0.292411	5.58719	2.30767e-08	1.55675e-07	23.3623	36.7528	33.7431	101.05	97.6723	90.4867
WBGene00013659	160.156	1.62705	0.193068	8.42733	3.5363e-17	5.02979e-16	85.6617	77.4433	70.8604	208.073	247.437	271.46
WBGene00044585	15.4523	1.62477	0.601688	2.70035	0.00692659	0.0199002	3.33747	11.8134	7.87338	25.3869	18.4492	25.8534
WBGene00023263	42.908	1.62089	0.359423	4.5097	6.49184e-06	3.2058e-05	23.3623	15.7512	23.6201	60.7295	55.3477	78.6373
WBGene00009629	15.9047	1.61832	0.570573	2.8363	0.00456393	0.0136918	7.78743	6.56299	8.99815	23.3958	28.2164	20.4672
WBGene00010091	15.0326	1.61827	0.606429	2.66853	0.00761836	0.0216471	4.44996	6.56299	11.2477	26.8803	16.2787	24.7761
WBGene00016504	39.983	1.61816	0.386294	4.18893	2.80277e-05	0.000125503	13.3499	28.8772	16.8715	47.7872	69.4559	63.5562
WBGene00017705	18.0841	1.61511	0.553225	2.91945	0.00350651	0.010777	14.4624	5.25039	6.74861	26.8803	30.3869	24.7761
WBGene00013303	38.5487	1.61299	0.379562	4.24962	2.14138e-05	9.73901e-05	16.6873	14.4386	25.8697	66.2052	49.9214	58.17
WBGene00235387	12.8056	1.60873	0.655387	2.45462	0.0141032	0.0371938	6.67494	7.87559	4.49907	18.9158	11.9377	26.9306
WBGene00220076	67.4595	1.60828	0.31325	5.13417	2.83391e-07	1.67857e-06	31.1497	31.5024	37.1174	96.5699	69.4559	138.962
WBGene00017933	83.8312	1.60533	0.272477	5.89162	3.82435e-09	2.79087e-08	37.8246	57.7543	29.244	110.01	135.656	132.498
WBGene00023501	146.999	1.60453	0.197401	8.12831	4.35318e-16	5.78888e-15	62.2994	90.5693	66.3613	219.522	213.794	229.449
WBGene00009813	397.995	1.6042	0.137459	11.6704	1.80475e-31	5.16735e-30	194.686	216.579	181.088	620.736	678.28	496.6
WBGene00016351	12.6559	1.60251	0.648862	2.46972	0.0135218	0.0358705	6.67494	7.87559	4.49907	23.3958	13.023	20.4672
WBGene00010290	151.924	1.60239	0.22706	7.05712	1.6999e-12	1.72243e-11	67.8619	101.07	58.488	252.376	261.545	170.201
WBGene00001922	27.9761	1.59882	0.502951	3.17887	0.00147849	0.004946	8.89992	7.87559	24.7449	47.2894	55.3477	23.6989
WBGene00006416	43.1368	1.59772	0.353331	4.52187	6.12954e-06	3.03627e-05	17.7998	18.3764	28.1192	70.1874	61.8591	62.4789
WBGene00019355	13.5288	1.59746	0.620885	2.57288	0.0100856	0.0277688	6.67494	9.18819	4.49907	21.9025	17.364	21.5445
WBGene00004352	439.162	1.58884	0.120436	13.1924	9.70275e-40	3.66826e-38	193.573	224.454	239.576	653.589	710.837	612.94
WBGene00002069	109.85	1.58862	0.221314	7.17811	7.06835e-13	7.40975e-12	46.7246	63.0047	55.1137	161.282	160.617	172.356
WBGene00009412	19.1669	1.5884	0.540677	2.9378	0.00330548	0.0102166	5.56245	15.7512	7.87338	32.8537	23.8755	29.085
WBGene00008915	327.224	1.58279	0.142899	11.0762	1.63625e-28	4.20544e-27	166.873	145.698	176.589	438.049	562.158	473.978
WBGene00016416	20.1795	1.58205	0.520056	3.04207	0.00234955	0.00752917	7.78743	6.56299	15.7468	29.3692	28.2164	33.3939
WBGene00044433	28.2378	1.57937	0.476203	3.31658	0.000911277	0.00316543	21.1373	9.18819	12.3725	60.7295	39.0689	26.9306
WBGene00021641	25.638	1.57608	0.458376	3.43841	0.000585146	0.00210624	13.3499	14.4386	11.2477	47.7872	29.3017	37.7028
WBGene00022288	19.1142	1.56786	0.584462	2.68258	0.00730573	0.0208634	4.44996	5.25039	19.1211	31.8581	19.5345	34.4711
WBGene00015403	33.7236	1.5638	0.409031	3.82319	0.000131736	0.000532516	24.4748	14.4386	12.3725	60.2318	45.5804	45.2434
WBGene00011772	26.9296	1.56069	0.492287	3.17029	0.00152288	0.00508302	11.1249	23.6268	6.74861	44.3027	49.9214	25.8534
WBGene00008010	432.412	1.56005	0.123063	12.6768	7.94982e-37	2.72965e-35	249.198	224.454	184.462	679.972	629.444	626.944
WBGene00011824	121.263	1.55914	0.20717	7.5259	5.23579e-14	6.03574e-13	65.6369	56.4417	61.8623	178.206	180.151	185.282
WBGene00000782	52.4591	1.55811	0.341949	4.55655	5.20016e-06	2.60675e-05	32.2622	18.3764	29.244	96.5699	56.4329	81.8689
WBGene00008366	253.639	1.54988	0.163041	9.50608	1.97976e-21	3.71047e-20	101.237	148.324	138.347	358.404	426.502	349.02
WBGene00007082	18.2324	1.54125	0.567407	2.7163	0.00660162	0.0190569	12.2374	5.25039	10.1229	22.4002	18.4492	40.9345
WBGene00000516	128.287	1.54056	0.210707	7.3114	2.64381e-13	2.87257e-12	63.4119	60.3795	73.11	199.611	211.623	161.583
WBGene00009068	56.3871	1.54056	0.353884	4.3533	1.34102e-05	6.31703e-05	12.2374	32.815	41.6164	79.6453	98.7576	73.2512
WBGene00010339	419.163	1.53741	0.119418	12.8742	6.28775e-38	2.2286e-36	238.073	207.391	197.959	606.3	663.087	602.168
WBGene00023458	22.6557	1.53739	0.494373	3.10978	0.00187226	0.00612586	11.1249	7.87559	15.7468	37.3337	40.1542	23.6989
WBGene00012295	19.1501	1.53727	0.532893	2.88476	0.00391717	0.0118977	10.0124	13.126	6.74861	36.3382	27.1312	21.5445
WBGene00011678	12.2846	1.53563	0.656884	2.33775	0.0194001	0.0491785	4.44996	5.25039	8.99815	13.9379	18.4492	22.6217
WBGene00002186	16.183	1.53349	0.617694	2.4826	0.0130428	0.0347729	4.44996	9.18819	11.2477	20.4091	13.023	38.78
WBGene00012280	97.6273	1.53276	0.242694	6.31561	2.69097e-10	2.21995e-09	47.8371	55.1291	48.365	164.268	116.122	154.043
WBGene00022508	206.463	1.53156	0.180553	8.48262	2.20187e-17	3.17026e-16	97.8991	122.072	97.8549	256.856	362.473	301.622
WBGene00015180	329.357	1.53029	0.134385	11.3873	4.83472e-30	1.31164e-28	145.736	187.702	176.589	515.703	477.509	472.901
WBGene00011260	29.7391	1.52941	0.417424	3.66393	0.000248374	0.000956803	18.9123	14.4386	12.3725	40.8182	44.4952	47.3978
WBGene00019988	27.2024	1.52576	0.445883	3.42188	0.000621889	0.00222528	17.7998	13.126	11.2477	45.2983	45.5804	30.1622
WBGene00011817	51.8356	1.52178	0.332241	4.58037	4.64163e-06	2.34373e-05	17.7998	26.252	35.9926	67.6985	82.4789	80.7917
WBGene00004218	76.6829	1.51495	0.275583	5.49726	3.85745e-08	2.5408e-07	53.3995	36.7528	29.244	124.446	109.61	106.645
WBGene00013796	91.6338	1.51448	0.241234	6.27804	3.42876e-10	2.7958e-09	53.3995	44.6283	43.866	122.455	144.338	141.116
WBGene00007807	522.212	1.51428	0.263229	5.75272	8.78203e-09	6.17552e-08	263.66	346.526	203.583	913.432	768.356	637.716
WBGene00019532	14.2593	1.51375	0.61368	2.46667	0.0136375	0.0361174	10.0124	7.87559	4.49907	26.3825	21.705	15.0811
WBGene00044209	259.305	1.51198	0.179187	8.43797	3.22901e-17	4.60389e-16	130.161	160.137	115.851	447.507	413.48	288.696
WBGene00014946	54.7724	1.50778	0.339696	4.43861	9.05416e-06	4.37647e-05	27.8122	35.4402	22.4954	77.6542	56.4329	108.8
WBGene00001476	22.1305	1.50753	0.536454	2.81017	0.00495146	0.0147387	3.33747	17.0638	14.622	39.3249	35.8132	22.6217
WBGene00023408	67.0769	1.50249	0.301805	4.97834	6.41327e-07	3.62525e-06	34.4872	27.5646	42.7412	105.032	120.463	72.1739
WBGene00018786	167.03	1.49893	0.1841	8.14197	3.8889e-16	5.1911e-15	83.4367	98.4449	79.8586	223.505	273.483	243.452
WBGene00016505	204.161	1.49601	0.180182	8.30279	1.01693e-16	1.41325e-15	104.574	116.821	101.229	359.399	294.102	248.839
WBGene00013335	51.877	1.49526	0.320338	4.66774	3.04526e-06	1.58436e-05	30.0372	31.5024	20.2458	78.1519	69.4559	81.8689
WBGene00009965	14.4937	1.49183	0.637494	2.34014	0.0192763	0.0489072	8.89992	1.3126	12.3725	24.3914	17.364	22.6217
WBGene00018359	14.9737	1.49164	0.598363	2.49286	0.0126719	0.0338867	4.44996	7.87559	11.2477	21.9025	27.1312	17.2356
WBGene00018732	50.9404	1.48465	0.331858	4.47374	7.68633e-06	3.75767e-05	24.4748	26.252	29.244	61.2273	95.5018	68.9423
WBGene00019902	271.364	1.47849	0.151527	9.75726	1.7173e-22	3.37321e-21	135.724	154.887	138.347	344.964	440.611	413.654
WBGene00021309	18.543	1.47648	0.530702	2.78212	0.00540045	0.0159162	11.1249	11.8134	6.74861	31.8581	21.705	28.0078
WBGene00015476	76.6237	1.47467	0.265789	5.54827	2.88508e-08	1.92924e-07	30.0372	45.9409	46.1155	115.983	112.866	108.8
WBGene00023490	29.1707	1.47256	0.44699	3.2944	0.000986328	0.0033966	12.2374	23.6268	11.2477	53.2628	43.4099	31.2395
WBGene00010004	17.7277	1.47222	0.535994	2.74671	0.00601958	0.0175177	7.78743	10.5008	10.1229	30.3648	26.046	21.5445
WBGene00002195	25.6655	1.47181	0.461932	3.1862	0.00144157	0.00482813	10.0124	18.3764	12.3725	28.8714	45.5804	38.78
WBGene00018838	19.7175	1.47174	0.513626	2.86539	0.00416498	0.0125895	13.3499	6.56299	11.2477	29.867	24.9607	32.3167
WBGene00014233	47.2485	1.46431	0.331645	4.4153	1.00872e-05	4.8359e-05	27.8122	27.5646	20.2458	71.6808	61.8591	74.3284
WBGene00015549	15.3565	1.46424	0.577955	2.53348	0.0112935	0.0306673	10.0124	6.56299	7.87338	23.3958	17.364	26.9306
WBGene00219709	36.9121	1.46397	0.399224	3.66703	0.000245385	0.000945854	11.1249	31.5024	16.8715	52.765	55.3477	53.8612
WBGene00002212	19.424	1.46183	0.5141	2.84346	0.0044626	0.013413	8.89992	13.126	8.99815	23.8936	30.3869	31.2395
WBGene00013388	23.7526	1.46047	0.497196	2.93742	0.00330952	0.010227	5.56245	17.0638	15.7468	39.3249	24.9607	39.8573
WBGene00009876	29.1631	1.45824	0.434346	3.35733	0.00078699	0.00276761	11.1249	22.3142	13.4972	39.3249	52.0919	36.6256
WBGene00007313	217.083	1.45536	0.164847	8.82854	1.06052e-18	1.6499e-17	116.811	111.571	120.35	346.955	336.427	270.383
WBGene00013837	26.1914	1.45518	0.448124	3.24727	0.00116519	0.00396668	14.4624	14.4386	13.4972	48.7827	34.7279	31.2395
WBGene00022353	32.7918	1.45406	0.394759	3.68341	0.000230133	0.000891359	17.7998	17.0638	17.9963	55.2539	41.2394	47.3978
WBGene00003878	348.85	1.45218	0.137878	10.5323	6.12894e-26	1.429e-24	169.098	182.451	209.207	536.112	555.647	440.584
WBGene00012096	13.3144	1.45009	0.618191	2.3457	0.0189914	0.0482958	7.78743	9.18819	4.49907	18.418	18.4492	21.5445
WBGene00006611	187.27	1.44419	0.181041	7.97716	1.4974e-15	1.92531e-14	82.3242	105.008	114.726	268.803	310.381	242.375
WBGene00044509	22.6548	1.44372	0.487401	2.96208	0.00305569	0.00950948	10.0124	13.126	13.4972	34.347	42.3247	22.6217
WBGene00001981	52.6175	1.44285	0.35224	4.09622	4.19943e-05	0.000184197	27.8122	42.0031	15.7468	78.6497	92.2461	59.2473
WBGene00000017	136.624	1.43747	0.208586	6.89151	5.52037e-12	5.34995e-11	76.7618	73.5055	71.9852	238.438	191.004	168.047
WBGene00000968	15.7736	1.43677	0.585072	2.45572	0.0140602	0.0370972	12.2374	6.56299	6.74861	26.8803	27.1312	15.0811
WBGene00011213	306.234	1.43607	0.144957	9.90693	3.88415e-23	7.86675e-22	131.274	192.952	173.214	456.467	460.145	423.349
WBGene00009658	334.646	1.43531	0.14605	9.82751	8.57133e-23	1.70264e-21	163.536	213.954	164.216	419.631	512.237	534.303
WBGene00022550	24.8137	1.43507	0.468996	3.05987	0.00221432	0.00713485	8.89992	17.0638	14.622	41.316	26.046	40.9345
WBGene00007675	101.031	1.43491	0.245351	5.84842	4.96272e-09	3.57853e-08	47.8371	74.8181	41.6164	134.899	146.508	160.506
WBGene00011028	24.0616	1.43484	0.607871	2.36044	0.0182534	0.0467027	15.5749	22.3142	1.12477	20.9069	57.5181	26.9306
WBGene00010514	28.7679	1.4347	0.444455	3.228	0.00124659	0.00422174	21.1373	15.7512	10.1229	54.2584	32.5574	38.78
WBGene00020126	23.5708	1.43373	0.510283	2.80968	0.00495903	0.0147562	4.44996	18.3764	15.7468	36.836	41.2394	24.7761
WBGene00009178	26.8417	1.43338	0.456089	3.14277	0.00167359	0.00553663	13.3499	10.5008	19.1211	29.3692	51.0067	37.7028
WBGene00012282	16.2479	1.43231	0.578481	2.47599	0.0132869	0.0353273	4.44996	14.4386	7.87338	26.3825	23.8755	20.4672
WBGene00019547	35.1073	1.42972	0.399609	3.5778	0.000346497	0.0012977	13.3499	26.252	17.9963	56.7473	57.5181	38.78
WBGene00012848	17.1512	1.42829	0.608011	2.34912	0.018818	0.0479241	5.56245	13.126	8.99815	12.4446	40.1542	22.6217
WBGene00012581	135.458	1.42739	0.204715	6.97254	3.11274e-12	3.07772e-11	74.5368	73.5055	71.9852	189.655	170.384	232.68
WBGene00013901	62.343	1.42402	0.329009	4.32821	1.50326e-05	7.03041e-05	31.1497	40.6905	30.3688	104.037	113.951	53.8612
WBGene00013883	16.0587	1.42084	0.572847	2.48031	0.0131269	0.0349548	4.44996	10.5008	11.2477	20.4091	26.046	23.6989
WBGene00000531	41.1459	1.41684	0.378379	3.7445	0.000180755	0.000714085	27.8122	27.5646	12.3725	67.6985	64.0296	47.3978
WBGene00008886	111.618	1.4118	0.228925	6.1671	6.9555e-10	5.50305e-09	45.6121	78.7559	59.6127	165.762	149.764	170.201
WBGene00012387	21.9969	1.41108	0.506361	2.78672	0.00532451	0.0157134	14.4624	7.87559	13.4972	31.3603	20.6197	44.1661
WBGene00206522	61.1171	1.41022	0.294151	4.79419	1.63334e-06	8.83509e-06	41.1621	24.9394	33.7431	90.5965	91.1608	85.1006
WBGene00007778	30.1982	1.4087	0.423146	3.32911	0.000871244	0.00303778	21.1373	15.7512	12.3725	36.836	40.1542	54.9384
WBGene00018203	142.91	1.40714	0.211626	6.64916	2.94766e-11	2.65743e-10	71.1993	69.5677	93.3558	198.118	252.863	172.356
WBGene00015545	24.5427	1.40595	0.466978	3.01074	0.00260608	0.0082475	15.5749	17.0638	7.87338	35.3426	41.2394	30.1622
WBGene00001523	239.617	1.40526	0.152453	9.21763	3.03752e-20	5.2404e-19	126.824	141.761	127.099	379.311	320.148	342.557
WBGene00007163	14.775	1.40186	0.590063	2.37578	0.0175121	0.0450356	11.1249	6.56299	6.74861	26.3825	17.364	20.4672
WBGene00004958	19.3274	1.3993	0.52659	2.65729	0.00787727	0.022282	11.1249	11.8134	8.99815	27.8759	18.4492	37.7028
WBGene00014101	26.9198	1.39653	0.438027	3.18822	0.00143152	0.00479811	14.4624	13.126	16.8715	41.316	45.5804	30.1622
WBGene00009539	141.502	1.39558	0.194251	7.18444	6.74829e-13	7.08269e-12	73.4243	82.6937	77.609	195.629	228.987	190.668
WBGene00011214	18.3528	1.39501	0.586973	2.37662	0.017472	0.0449594	8.89992	18.3764	3.37431	24.3914	18.4492	36.6256
WBGene00045495	48.7766	1.39385	0.330877	4.21259	2.52463e-05	0.00011354	26.6997	28.8772	24.7449	58.7384	85.7346	67.8651
WBGene00020638	24.3485	1.39071	0.462011	3.01013	0.00261138	0.00826281	8.89992	17.0638	14.622	36.3382	30.3869	38.78
WBGene00046636	16.1754	1.39014	0.55675	2.49689	0.0125286	0.0335599	11.1249	6.56299	8.99815	23.8936	20.6197	25.8534
WBGene00020844	16.0128	1.38938	0.569327	2.44038	0.0146717	0.038537	10.0124	5.25039	11.2477	27.3781	23.8755	18.3128
WBGene00020343	61.0187	1.3884	0.313407	4.43003	9.42205e-06	4.54056e-05	34.4872	27.5646	39.3669	104.534	98.7576	61.4017
WBGene00010066	500.634	1.38809	0.114924	12.0783	1.37595e-33	4.2068e-32	310.385	244.143	273.319	688.932	790.061	696.963
WBGene00000803	1119.87	1.38744	0.0751905	18.4524	4.99046e-76	3.88196e-74	594.069	607.733	654.615	1578.97	1668.03	1615.83
WBGene00019284	157.07	1.38671	0.192916	7.18816	6.56726e-13	6.90092e-12	70.0868	107.633	84.3576	236.945	234.414	208.981
WBGene00008916	17.5154	1.38288	0.54023	2.55979	0.0104736	0.0287173	7.78743	7.87559	13.4972	28.3736	21.705	25.8534
WBGene00012296	18.0904	1.38242	0.533832	2.58961	0.00960844	0.0266346	12.2374	6.56299	11.2477	29.867	20.6197	28.0078
WBGene00009318	25.5518	1.37866	0.463015	2.97757	0.00290543	0.00909159	18.9123	7.87559	15.7468	44.8005	35.8132	30.1622
WBGene00020354	194.157	1.37322	0.167938	8.17692	2.9119e-16	3.9257e-15	111.249	106.32	105.728	251.38	284.335	305.931
WBGene00195813	44.6707	1.37104	0.350679	3.90966	9.24271e-05	0.000383404	23.3623	17.0638	33.7431	59.734	73.7969	60.3245
WBGene00022435	394.14	1.36923	0.136237	10.0503	9.15513e-24	1.92982e-22	248.085	246.768	166.466	583.402	556.732	563.388
WBGene00015516	22.8845	1.36834	0.487599	2.80629	0.00501155	0.0148974	18.9123	9.18819	10.1229	35.3426	24.9607	38.78
WBGene00008959	741.049	1.36613	0.0956313	14.2854	2.69691e-46	1.24768e-44	406.059	400.342	433.036	970.677	1147.11	1089.07
WBGene00045411	196.684	1.36613	0.18428	7.41335	1.23152e-13	1.37548e-12	122.374	107.633	100.104	298.172	329.915	221.908
WBGene00007687	18.1194	1.36569	0.556548	2.45387	0.0141329	0.0372667	15.5749	7.87559	6.74861	24.3914	35.8132	18.3128
WBGene00022108	26.4994	1.36553	0.45484	3.00222	0.00268021	0.00846077	11.1249	23.6268	10.1229	37.3337	41.2394	35.5484
WBGene00009280	168.03	1.365	0.177465	7.69169	1.45204e-14	1.74126e-13	104.574	86.6315	89.9815	232.962	235.499	258.534
WBGene00021007	19.5841	1.36025	0.543337	2.50351	0.0122967	0.0330292	4.44996	10.5008	17.9963	28.3736	22.7902	33.3939
WBGene00012299	451.014	1.3591	0.112858	12.0425	2.12295e-33	6.457e-32	241.41	250.706	267.695	674.496	670.683	601.09
WBGene00012103	49.8608	1.35474	0.333201	4.06584	4.78597e-05	0.000207901	18.9123	35.4402	30.3688	78.1519	75.9674	60.3245
WBGene00014069	31.4083	1.35255	0.458646	2.949	0.00318805	0.00989688	5.56245	26.252	21.3706	36.836	54.2624	44.1661
WBGene00021071	36.8398	1.35236	0.387477	3.49016	0.000482738	0.00176142	14.4624	22.3142	25.8697	62.2229	40.1542	56.0156
WBGene00013254	251.188	1.35046	0.148287	9.10713	8.45931e-20	1.41095e-18	139.061	153.574	132.723	366.866	386.348	328.553
WBGene00018298	19.5712	1.34968	0.528107	2.5557	0.0105975	0.0290011	10.0124	9.18819	13.4972	19.9113	24.9607	39.8573
WBGene00011894	145.516	1.34886	0.202278	6.66837	2.58656e-11	2.34875e-10	93.4491	85.3189	68.6109	242.918	197.515	185.282
WBGene00015922	656.866	1.34644	0.0980625	13.7304	6.67699e-43	2.77498e-41	374.909	360.965	375.673	929.361	1028.82	871.473
WBGene00000003	193.909	1.34475	0.18667	7.2039	5.85143e-13	6.18941e-12	88.9992	147.011	94.4806	285.728	291.932	255.302
WBGene00005833	33.2242	1.3437	0.449349	2.99033	0.00278675	0.00876091	31.1497	7.87559	16.8715	49.2805	60.7739	33.3939
WBGene00001934	230.916	1.33975	0.15977	8.3855	5.05094e-17	7.13216e-16	140.174	112.883	137.222	294.688	336.427	364.101
WBGene00017453	23.3267	1.33438	0.465812	2.86463	0.004175	0.0126154	13.3499	11.8134	14.622	36.3382	37.9837	25.8534
WBGene00009056	31.6077	1.33392	0.441149	3.02373	0.00249676	0.0079502	15.5749	27.5646	11.2477	47.7872	29.3017	58.17
WBGene00021271	24.0825	1.33331	0.505823	2.63592	0.00839098	0.0235607	5.56245	23.6268	12.3725	35.8404	41.2394	25.8534
WBGene00009354	44.3989	1.33195	0.337522	3.94627	7.93773e-05	0.000332897	25.5873	26.252	23.6201	55.7517	71.6264	63.5562
WBGene00007723	16.9229	1.33189	0.57007	2.33637	0.0194719	0.0493348	15.5749	6.56299	6.74861	29.3692	26.046	17.2356
WBGene00016336	27.1069	1.32931	0.432364	3.07452	0.00210842	0.00682484	11.1249	19.689	15.7468	39.3249	36.8984	39.8573
WBGene00016485	974.071	1.32886	0.0859631	15.4585	6.61526e-54	3.62294e-52	571.82	490.912	597.252	1334.06	1464	1386.39
WBGene00012212	404.936	1.32795	0.130462	10.1788	2.46543e-24	5.33772e-23	213.598	274.333	206.957	614.264	603.398	517.067
WBGene00011899	42.1785	1.32565	0.366386	3.61818	0.000296677	0.0011255	30.0372	23.6268	19.1211	78.6497	51.0067	50.6295
WBGene00014152	550.034	1.32207	0.101131	13.0729	4.70245e-39	1.72587e-37	321.509	301.898	318.31	772.062	830.215	756.211
WBGene00001391	66.2407	1.32014	0.278972	4.73218	2.22124e-06	1.17761e-05	33.3747	40.6905	39.3669	85.1209	92.2461	106.645
WBGene00020360	56.1863	1.3195	0.33184	3.97631	6.99914e-05	0.000296351	26.6997	47.2535	23.6201	94.5788	83.5641	61.4017
WBGene00044372	72.5742	1.31941	0.292217	4.51517	6.3266e-06	3.12772e-05	28.9247	45.9409	49.4898	89.601	88.9903	132.498
WBGene00006662	176.556	1.31772	0.179052	7.35943	1.84696e-13	2.02681e-12	110.136	101.07	91.1063	225.994	285.42	245.607
WBGene00005427	24.3964	1.31746	0.478512	2.75324	0.00590085	0.0172035	14.4624	21.0016	6.74861	33.8493	40.1542	30.1622
WBGene00009998	22.6592	1.3158	0.507663	2.59187	0.00954554	0.0264727	6.67494	11.8134	20.2458	26.8803	43.4099	26.9306
WBGene00011791	490.847	1.31544	0.123171	10.6798	1.26597e-26	3.028e-25	274.785	322.899	246.324	633.18	679.365	788.527
WBGene00010573	53.414	1.31212	0.340188	3.85704	0.000114768	0.000468559	21.1373	23.6268	47.2403	84.6231	79.2231	64.6334
WBGene00010492	3447.59	1.31045	0.0586688	22.3364	1.63686e-110	2.13156e-108	1955.76	2084.41	1900.86	4563.18	5164.7	5016.63
WBGene00001591	326.805	1.31025	0.145805	8.9863	2.55683e-19	4.13135e-18	144.624	213.954	206.957	497.783	462.316	435.198
WBGene00009865	25.7416	1.31003	0.455084	2.87866	0.00399368	0.0121133	17.7998	13.126	13.4972	39.8226	24.9607	45.2434
WBGene00194803	69.5739	1.3077	0.299243	4.37005	1.24221e-05	5.87043e-05	45.6121	21.0016	52.8641	105.53	93.3313	99.1045
WBGene00009662	207.734	1.30507	0.175043	7.45574	8.9367e-14	1.00839e-12	95.6741	133.885	129.348	268.803	340.768	277.924
WBGene00019873	20.3541	1.30465	0.516941	2.52378	0.0116101	0.0313864	14.4624	14.4386	6.74861	37.8315	22.7902	25.8534
WBGene00002988	86.4282	1.30269	0.289984	4.49229	7.0463e-06	3.46597e-05	50.062	73.5055	26.9944	125.939	104.184	137.885
WBGene00020285	42.5632	1.30193	0.36304	3.58621	0.000335524	0.00125929	23.3623	24.9394	24.7449	42.8093	75.9674	63.5562
WBGene00016677	392.979	1.30027	0.136408	9.53227	1.53882e-21	2.8964e-20	208.036	217.891	256.447	625.216	581.693	468.592
WBGene00050899	28.0311	1.29937	0.423302	3.0696	0.00214345	0.006923	13.3499	17.0638	17.9963	34.347	44.4952	40.9345
WBGene00011524	19.4993	1.29848	0.538259	2.41238	0.0158489	0.0413328	11.1249	11.8134	11.2477	37.3337	31.4722	14.0039
WBGene00010516	28.8965	1.29755	0.470558	2.75747	0.00582509	0.0170221	7.78743	23.6268	19.1211	43.8049	54.2624	24.7761
WBGene00003597	172.691	1.29753	0.185826	6.98254	2.89899e-12	2.88586e-11	75.6493	111.571	113.602	262.829	236.584	235.912
WBGene00003968	110.262	1.29734	0.229661	5.64894	1.61438e-08	1.10819e-07	60.0744	65.6299	66.3613	175.22	173.64	120.649
WBGene00220217	37.8679	1.29688	0.39455	3.28699	0.00101265	0.00348111	24.4748	30.1898	11.2477	48.7827	65.1149	47.3978
WBGene00016513	95.0124	1.29294	0.246311	5.24921	1.52753e-07	9.39606e-07	45.6121	55.1291	65.2366	155.308	138.912	109.877
WBGene00009537	95.188	1.29261	0.257668	5.01657	5.26015e-07	3.00336e-06	45.6121	66.9425	52.8641	113.992	117.207	174.51
WBGene00004173	103.117	1.29257	0.237719	5.43741	5.40613e-08	3.50442e-07	55.6245	44.6283	78.7338	155.308	148.679	135.73
WBGene00021293	114.806	1.292	0.230009	5.61715	1.94129e-08	1.32023e-07	53.3995	84.0063	64.1118	192.144	147.594	147.58
WBGene00006683	93.6211	1.28888	0.230444	5.593	2.2318e-08	1.5073e-07	55.6245	51.1913	56.2384	134.899	125.889	137.885
WBGene00014902	24.9201	1.28742	0.451644	2.85051	0.0043649	0.0131418	15.5749	15.7512	12.3725	39.8226	39.0689	26.9306
WBGene00015055	152.641	1.28729	0.195976	6.5686	5.07895e-11	4.49135e-10	70.0868	107.633	89.9815	233.958	218.135	196.055
WBGene00019248	25.2488	1.28561	0.455533	2.82221	0.00476942	0.0142547	14.4624	21.0016	8.99815	37.8315	34.7279	34.4711
WBGene00003527	18.1297	1.28555	0.518198	2.4808	0.0131088	0.0349155	10.0124	10.5008	11.2477	28.3736	22.7902	25.8534
WBGene00010690	161.554	1.28406	0.219172	5.85867	4.66597e-09	3.37424e-08	56.737	105.008	120.35	207.078	251.778	228.371
WBGene00044167	19.078	1.28285	0.524852	2.44421	0.0145169	0.0381704	8.89992	15.7512	8.99815	28.8714	32.5574	19.39
WBGene00019789	161.035	1.28235	0.19259	6.65844	2.76758e-11	2.50278e-10	101.237	94.5071	84.3576	187.664	249.607	248.839
WBGene00010192	37.3151	1.27806	0.380649	3.35759	0.000786247	0.00276555	21.1373	28.8772	15.7468	54.2584	61.8591	42.0117
WBGene00007958	90.2049	1.27793	0.262551	4.86735	1.13104e-06	6.21948e-06	44.4996	42.0031	70.8604	120.961	154.105	108.8
WBGene00016945	27.854	1.27349	0.454722	2.80059	0.00510101	0.0151224	24.4748	15.7512	8.99815	49.7783	34.7279	33.3939
WBGene00009225	54.0574	1.27122	0.339264	3.747	0.00017896	0.000707469	40.0496	15.7512	38.2421	68.1963	70.5411	91.564
WBGene00019134	27.8766	1.27088	0.450288	2.82237	0.00476702	0.01425	14.4624	22.3142	12.3725	35.8404	54.2624	28.0078
WBGene00206484	22.7647	1.26948	0.503719	2.52021	0.0117285	0.0316675	17.7998	5.25039	16.8715	39.3249	33.6427	23.6989
WBGene00012013	86.3342	1.26723	0.253316	5.00257	5.65709e-07	3.21642e-06	36.7122	51.1913	64.1118	119.468	123.718	122.803
WBGene00004120	83.2494	1.26462	0.246735	5.12542	2.96868e-07	1.75426e-06	45.6121	53.8165	47.2403	108.517	116.122	128.19
WBGene00022419	51.1686	1.2631	0.336697	3.75145	0.000175816	0.000695978	26.6997	22.3142	40.4917	59.734	67.2854	90.4867
WBGene00001207	59.4727	1.26164	0.293952	4.29198	1.77088e-05	8.17329e-05	37.8246	26.252	40.4917	83.6276	80.3084	88.3323
WBGene00003933	58.0832	1.26076	0.303282	4.15707	3.22353e-05	0.000143504	25.5873	38.0653	39.3669	86.6143	69.4559	89.4095
WBGene00010239	80.3839	1.26056	0.273458	4.60969	4.03277e-06	2.06213e-05	28.9247	55.1291	58.488	116.979	118.292	104.491
WBGene00020639	26.5814	1.25928	0.43867	2.87068	0.0040959	0.0124127	13.3499	14.4386	19.1211	36.836	45.5804	30.1622
WBGene00009243	316.369	1.25621	0.139685	8.99319	2.40162e-19	3.89128e-18	181.336	199.515	181.088	482.85	473.168	380.26
WBGene00021165	241.336	1.25249	0.162592	7.70328	1.32613e-14	1.59462e-13	137.949	124.697	163.091	290.208	377.666	354.406
WBGene00000016	107.998	1.25193	0.239203	5.23374	1.6611e-07	1.01537e-06	51.1745	72.1929	69.7357	184.678	121.548	148.657
WBGene00011672	387.195	1.25018	0.312619	3.99904	6.35987e-05	0.000271112	262.548	232.33	193.46	706.354	570.84	357.638
WBGene00022316	28.1611	1.25	0.424212	2.94663	0.00321254	0.0099641	20.0248	13.126	16.8715	44.3027	42.3247	32.3167
WBGene00011432	93.111	1.24985	0.237072	5.27206	1.34903e-07	8.34189e-07	57.8495	64.3173	43.866	136.393	126.974	129.267
WBGene00009799	65.9199	1.24947	0.312084	4.00363	6.23782e-05	0.000266361	36.7122	30.1898	49.4898	82.1342	126.974	70.0195
WBGene00022262	171.275	1.24939	0.202266	6.17695	6.53498e-10	5.19606e-09	87.8867	112.883	102.354	185.175	245.266	294.082
WBGene00007553	129.595	1.24808	0.249957	4.99317	5.93975e-07	3.37059e-06	109.024	68.2551	52.8641	188.162	220.305	138.962
WBGene00044644	38.5778	1.2474	0.404758	3.08184	0.00205724	0.00667452	14.4624	21.0016	33.7431	74.6675	45.5804	42.0117
WBGene00022410	213.419	1.24718	0.164398	7.58635	3.29038e-14	3.84863e-13	117.924	145.698	118.101	335.506	277.824	285.464
WBGene00044747	28.5807	1.24684	0.421773	2.95618	0.00311477	0.00968646	16.6873	15.7512	17.9963	32.3559	48.8362	39.8573
WBGene00012345	28.7572	1.24147	0.42424	2.92633	0.00342984	0.0105672	18.9123	10.5008	21.3706	36.3382	43.4099	42.0117
WBGene00000444	650.703	1.23743	0.0925317	13.3731	8.68525e-41	3.37057e-39	381.584	395.092	385.796	898.001	957.189	886.555
WBGene00016423	46.1203	1.2332	0.367682	3.35397	0.000796605	0.00279918	20.0248	39.3779	23.6201	62.7207	85.7346	45.2434
WBGene00006650	21562.6	1.23261	0.0478537	25.758	2.62401e-146	5.36397e-144	12442.1	13417.4	12772.9	32635.7	29248.5	28858.8
WBGene00008484	54.36	1.23056	0.315282	3.90304	9.49907e-05	0.000393204	32.2622	40.6905	24.7449	72.6763	90.0756	65.7106
WBGene00004000	863.874	1.23033	0.110961	11.0879	1.43632e-28	3.70787e-27	485.045	612.983	456.656	1384.83	1148.19	1095.54
WBGene00001936	74.4776	1.22966	0.268055	4.58733	4.48953e-06	2.27518e-05	33.3747	53.8165	47.2403	113.495	98.7576	100.182
WBGene00009069	460.924	1.22932	0.112233	10.9533	6.40552e-28	1.6273e-26	294.81	269.083	264.321	691.919	602.313	643.102
WBGene00007959	89.0378	1.22846	0.248193	4.94962	7.43592e-07	4.16052e-06	54.512	44.6283	59.6127	108.517	119.377	147.58
WBGene00011252	111.402	1.22784	0.224445	5.47055	4.4865e-08	2.92989e-07	71.1993	66.9425	61.8623	156.802	184.492	127.112
WBGene00009727	20.0911	1.22585	0.504497	2.42985	0.0151053	0.0395871	16.6873	9.18819	10.1229	29.3692	32.5574	22.6217
WBGene00020702	27.5734	1.22461	0.456744	2.68117	0.00733656	0.0209321	23.3623	15.7512	10.1229	30.8626	32.5574	52.7839
WBGene00007248	49.4837	1.22275	0.315319	3.87782	0.000105397	0.00043322	28.9247	27.5646	32.6183	72.6763	62.9444	72.1739
WBGene00014871	136.738	1.22131	0.197897	6.17143	6.76733e-10	5.37352e-09	86.7742	68.2551	91.1063	204.589	174.725	194.977
WBGene00011328	53.4255	1.22105	0.31622	3.86141	0.000112735	0.000461112	27.8122	30.1898	38.2421	77.1564	87.9051	59.2473
WBGene00013898	717.632	1.22096	0.101378	12.0436	2.09654e-33	6.38772e-32	382.696	444.971	466.779	1048.33	1062.46	900.558
WBGene00020322	665.232	1.22093	0.113382	10.7683	4.85736e-27	1.17783e-25	479.483	324.212	391.419	904.97	979.979	911.331
WBGene00206389	219.638	1.22031	0.165175	7.38797	1.49091e-13	1.6526e-12	126.824	131.26	137.222	294.688	265.886	361.947
WBGene00012850	467.423	1.21865	0.120638	10.1017	5.43117e-24	1.15733e-22	278.122	279.583	282.317	561.997	724.946	677.573
WBGene00020634	92.9617	1.21845	0.235955	5.16393	2.41819e-07	1.44847e-06	51.1745	52.5039	64.1118	136.89	137.827	115.263
WBGene00013794	119.147	1.21677	0.221852	5.4846	4.14406e-08	2.71939e-07	76.7618	60.3795	76.4843	141.37	158.446	201.441
WBGene00012851	80.6604	1.2163	0.258714	4.70131	2.58495e-06	1.36017e-05	44.4996	48.5661	51.7394	92.5877	130.23	116.34
WBGene00015903	463.601	1.21257	0.115343	10.5127	7.54956e-26	1.74863e-24	266.997	313.711	257.572	600.326	688.047	654.952
WBGene00011741	3281.63	1.21227	0.0608644	19.9175	2.86699e-88	2.76932e-86	1887.89	1950.52	2093.19	4342.16	4955.24	4460.78
WBGene00012671	47.0613	1.21113	0.330861	3.66055	0.000251671	0.000968983	25.5873	22.3142	37.1174	68.6941	62.9444	65.7106
WBGene00009048	213.058	1.21084	0.162837	7.43592	1.03842e-13	1.16797e-12	111.249	139.135	136.097	305.639	321.233	264.997
WBGene00044403	27.5308	1.20431	0.42992	2.80125	0.00509055	0.0150965	16.6873	14.4386	19.1211	46.7916	37.9837	30.1622
WBGene00021371	51.0587	1.2042	0.311492	3.86591	0.000110676	0.000453221	30.0372	32.815	30.3688	80.1431	66.2001	66.7878
WBGene00008844	152.096	1.20389	0.199739	6.02734	1.6668e-09	1.26631e-08	113.474	81.3811	79.8586	183.682	236.584	217.599
WBGene00010434	20.7031	1.20331	0.504008	2.38748	0.0169641	0.0438509	16.6873	14.4386	6.74861	33.3515	28.2164	24.7761
WBGene00194854	47.1433	1.20231	0.331905	3.62245	0.000291822	0.00110804	21.1373	34.1276	30.3688	57.7428	70.5411	68.9423
WBGene00012512	1228.88	1.20158	0.079958	15.0277	4.83689e-51	2.46471e-49	694.193	767.87	769.342	1565.03	1808.02	1768.8
WBGene00013485	37.4513	1.19879	0.361415	3.31694	0.000910105	0.00316324	24.4748	23.6268	20.2458	54.7561	46.6657	54.9384
WBGene00019111	23.711	1.19862	0.461314	2.59828	0.00936923	0.026033	13.3499	13.126	16.8715	38.3293	35.8132	24.7761
WBGene00007011	233.781	1.19538	0.153898	7.76732	8.01625e-15	9.77293e-14	130.161	132.572	163.091	322.563	348.365	305.931
WBGene00020707	33.148	1.18921	0.418553	2.84123	0.00449396	0.0135026	11.1249	22.3142	26.9944	37.8315	59.6886	40.9345
WBGene00003745	37.9734	1.18755	0.381329	3.11424	0.00184422	0.00604427	27.8122	11.8134	29.244	49.7783	53.1772	56.0156
WBGene00014181	21.7887	1.1868	0.471822	2.51535	0.0118913	0.0320431	11.1249	13.126	15.7468	32.3559	28.2164	30.1622
WBGene00019300	275.59	1.1855	0.177352	6.68448	2.31751e-11	2.11866e-10	119.036	156.199	229.453	381.302	367.899	399.65
WBGene00011331	208.091	1.18272	0.16356	7.23109	4.79149e-13	5.10511e-12	146.849	108.946	124.849	281.745	311.466	274.692
WBGene00009706	79.8983	1.18087	0.27748	4.25568	2.08412e-05	9.49931e-05	54.512	30.1898	61.8623	128.428	108.525	95.8728
WBGene00015013	25.9539	1.1793	0.449658	2.62266	0.00872453	0.0244154	10.0124	22.3142	15.7468	37.3337	40.1542	30.1622
WBGene00000906	21.3988	1.17574	0.492561	2.38699	0.0169867	0.043877	8.89992	19.689	11.2477	32.3559	24.9607	31.2395
WBGene00020912	54.1009	1.17296	0.309955	3.78428	0.000154152	0.000616189	24.4748	39.3779	35.9926	70.1874	71.6264	82.9462
WBGene00018232	46.8972	1.17214	0.369475	3.17244	0.00151162	0.00504832	33.3747	21.0016	32.6183	89.601	40.1542	64.6334
WBGene00044412	63.4353	1.17134	0.304577	3.84579	0.000120165	0.000489117	28.9247	31.5024	56.2384	85.6187	79.2231	99.1045
WBGene00000190	43.8647	1.16996	0.388733	3.00968	0.00261523	0.00827349	21.1373	27.5646	31.4935	35.8404	87.9051	59.2473
WBGene00003808	22.6936	1.16976	0.49833	2.34736	0.0189071	0.0481093	7.78743	22.3142	12.3725	36.3382	34.7279	22.6217
WBGene00017737	39.1813	1.16927	0.354279	3.30042	0.000965414	0.00333569	23.3623	27.5646	21.3706	49.2805	54.2624	59.2473
WBGene00022615	168.112	1.16724	0.199472	5.85165	4.86717e-09	3.51396e-08	95.6741	76.1307	138.347	245.407	237.669	215.445
WBGene00019357	2295.3	1.1671	0.0651198	17.9223	7.89425e-72	5.78254e-70	1406.19	1371.67	1463.32	3135.54	3445.66	2949.44
WBGene00012107	193.5	1.16572	0.161706	7.20889	5.64096e-13	5.98336e-12	117.924	114.196	125.974	276.27	274.568	252.07
WBGene00008519	25.3944	1.16375	0.457249	2.54511	0.0109242	0.0297748	15.5749	19.689	12.3725	45.2983	24.9607	34.4711
WBGene00010332	156.213	1.16225	0.178841	6.49875	8.09891e-11	7.01374e-10	102.349	89.2567	97.8549	224.002	208.368	215.445
WBGene00000460	686.725	1.16198	0.098105	11.8442	2.30494e-32	6.73104e-31	457.233	401.655	410.541	880.578	1033.16	937.184
WBGene00016866	223.484	1.16139	0.163798	7.09037	1.33753e-12	1.36628e-11	135.724	141.761	138.347	347.453	322.319	255.302
WBGene00004933	338.804	1.16071	0.133674	8.68315	3.84943e-18	5.79888e-17	201.361	213.954	214.831	514.21	404.798	483.673
WBGene00022635	27.759	1.16003	0.45287	2.56151	0.010422	0.028601	10.0124	13.126	28.1192	36.3382	43.4099	35.5484
WBGene00010000	726.871	1.15946	0.0885081	13.1001	3.28911e-39	1.21221e-37	482.82	434.47	430.786	1008.51	1010.37	994.277
WBGene00004119	248.139	1.15624	0.175272	6.59682	4.20062e-11	3.73908e-10	131.274	145.698	185.587	403.204	350.535	272.537
WBGene00045511	27.4323	1.15411	0.446545	2.58454	0.00975099	0.0269871	11.1249	23.6268	16.8715	44.8005	41.2394	26.9306
WBGene00015385	33.2109	1.15287	0.388735	2.96571	0.00301989	0.00940805	23.3623	14.4386	23.6201	43.8049	43.4099	50.6295
WBGene00008368	30.0302	1.15141	0.405297	2.8409	0.00449864	0.0135144	22.2498	14.4386	19.1211	43.3071	36.8984	44.1661
WBGene00019796	26.0918	1.14918	0.435173	2.64075	0.00827221	0.0232681	15.5749	21.0016	12.3725	37.3337	33.6427	36.6256
WBGene00018439	25.9341	1.14858	0.455868	2.51954	0.0117509	0.0317134	21.1373	7.87559	19.1211	39.3249	37.9837	30.1622
WBGene00000287	23.8523	1.14825	0.458989	2.50169	0.0123604	0.0331697	17.7998	15.7512	11.2477	38.8271	32.5574	26.9306
WBGene00012216	555.882	1.14601	0.123124	9.30775	1.3057e-20	2.31393e-19	349.322	350.464	336.306	682.958	928.972	687.268
WBGene00012084	29.1855	1.14428	0.424256	2.69713	0.00699392	0.0200641	22.2498	11.8134	20.2458	41.8138	47.7509	31.2395
WBGene00007950	300.862	1.14399	0.164066	6.97277	3.10769e-12	3.07446e-11	225.835	207.391	130.473	444.52	411.309	385.646
WBGene00007073	76.4101	1.14385	0.30506	3.7496	0.000177116	0.000700493	35.5997	38.0653	69.7357	134.401	103.099	77.5601
WBGene00015132	294.543	1.14278	0.144639	7.90092	2.76853e-15	3.47648e-14	204.698	183.764	160.842	362.884	403.712	451.356
WBGene00045401	314.639	1.14265	0.132476	8.62537	6.38853e-18	9.53398e-17	201.361	216.579	172.09	449	430.843	417.963
WBGene00003617	128.817	1.1425	0.23125	4.94054	7.79073e-07	4.35073e-06	77.8743	101.07	62.987	184.678	213.794	132.498
WBGene00011012	475.287	1.1413	0.117667	9.69939	3.03311e-22	5.89847e-21	303.71	300.585	284.566	630.193	747.736	584.932
WBGene00001122	30.8229	1.14052	0.395197	2.88595	0.0039023	0.0118587	17.7998	18.3764	21.3706	39.8226	42.3247	45.2434
WBGene00008454	40.2314	1.1401	0.386435	2.95032	0.00317449	0.00985649	18.9123	15.7512	40.4917	60.2318	58.6034	47.3978
WBGene00021434	39.1422	1.13997	0.352437	3.23453	0.00121841	0.00413507	22.2498	27.5646	23.6201	53.2628	58.6034	49.5523
WBGene00022570	67.3579	1.13892	0.272177	4.18451	2.85788e-05	0.000127906	43.3871	39.3779	43.866	104.534	84.6493	88.3323
WBGene00010493	1086.31	1.13818	0.0913928	12.4538	1.33422e-35	4.40068e-34	582.945	762.62	690.608	1381.85	1549.73	1550.12
WBGene00003739	29.5396	1.13564	0.42098	2.69762	0.00698371	0.0200381	20.0248	23.6268	12.3725	48.7827	34.7279	37.7028
WBGene00011727	67.2844	1.13526	0.286591	3.96126	7.45549e-05	0.000313634	31.1497	47.2535	48.365	97.5655	74.8821	104.491
WBGene00021730	327.703	1.13472	0.12458	9.10838	8.36183e-20	1.39602e-18	212.486	198.202	204.708	460.947	449.293	440.584
WBGene00008602	254.151	1.13459	0.364102	3.11612	0.00183248	0.00600803	90.1117	186.389	201.334	415.649	314.722	316.704
WBGene00022090	37.5904	1.13327	0.380513	2.97827	0.00289883	0.00908078	27.8122	24.9394	17.9963	53.2628	36.8984	64.6334
WBGene00016779	21.9741	1.1309	0.468543	2.41366	0.0157931	0.0411994	14.4624	13.126	13.4972	25.8847	32.5574	32.3167
WBGene00015905	189.949	1.12999	0.164949	6.85052	7.35818e-12	7.04942e-11	125.711	119.446	111.352	240.429	269.142	273.615
WBGene00015429	459.518	1.12976	0.122329	9.23539	2.57347e-20	4.4661e-19	342.647	252.019	267.695	600.326	673.939	620.48
WBGene00004129	98.7669	1.12819	0.228646	4.9342	8.04816e-07	4.48879e-06	63.4119	68.2551	53.9889	121.459	148.679	136.807
WBGene00021040	59.9257	1.12711	0.310577	3.62908	0.000284435	0.00108327	36.7122	26.252	49.4898	82.632	98.7576	65.7106
WBGene00010083	116.027	1.12672	0.214812	5.24512	1.56185e-07	9.59038e-07	56.737	84.0063	78.7338	165.264	159.531	151.888
WBGene00011823	45.0595	1.1259	0.353746	3.1828	0.00145857	0.00488319	21.1373	34.1276	30.3688	72.1786	69.4559	43.0889
WBGene00022292	122.572	1.12576	0.217538	5.17502	2.2789e-07	1.36921e-06	65.6369	70.8803	94.4806	171.237	191.004	142.193
WBGene00018376	165.738	1.12537	0.188649	5.96542	2.44003e-09	1.81531e-08	91.2241	123.384	100.104	262.332	212.709	204.672
WBGene00020630	1433.18	1.12048	0.083455	13.4261	4.24942e-41	1.675e-39	904.454	1031.7	774.966	1903.52	2010.96	1973.47
WBGene00016486	396.321	1.1185	0.119037	9.39618	5.65776e-21	1.02645e-19	264.773	254.644	229.453	515.206	582.778	531.071
WBGene00002246	33.2558	1.11656	0.414566	2.69332	0.0070745	0.0202689	27.8122	24.9394	10.1229	39.3249	52.0919	45.2434
WBGene00019720	63.4126	1.1132	0.279248	3.98641	6.70795e-05	0.000284501	42.2746	34.1276	43.866	92.5877	87.9051	79.7145
WBGene00220049	34.5467	1.10975	0.38155	2.90854	0.00363126	0.0111254	24.4748	22.3142	19.1211	52.765	36.8984	51.7067
WBGene00017692	26.9366	1.10684	0.465273	2.3789	0.0173645	0.0447475	15.5749	10.5008	24.7449	32.8537	52.0919	25.8534
WBGene00011011	2446.74	1.10643	0.0568258	19.4706	1.94987e-84	1.74004e-82	1497.41	1550.18	1606.17	3264.96	3491.24	3270.45
WBGene00019691	32.9923	1.10636	0.406902	2.71899	0.00654824	0.0189188	23.3623	24.9394	14.622	44.3027	32.5574	58.17
WBGene00018828	117.686	1.1049	0.215834	5.11921	3.06812e-07	1.80756e-06	92.3366	64.3173	66.3613	146.846	167.128	169.124
WBGene00016135	38.2418	1.10421	0.356287	3.09921	0.00194035	0.00633334	24.4748	21.0016	26.9944	47.7872	53.1772	56.0156
WBGene00015805	56.4623	1.10232	0.312671	3.52548	0.000422723	0.0015596	40.0496	26.252	41.6164	93.5832	62.9444	74.3284
WBGene00006505	25.4912	1.09816	0.467766	2.34767	0.0188911	0.0480823	21.1373	21.0016	6.74861	34.8448	36.8984	32.3167
WBGene00001933	88.6106	1.09421	0.23984	4.56225	5.06073e-06	2.54048e-05	54.512	57.7543	57.3632	119.966	104.184	137.885
WBGene00017258	447.425	1.09408	0.119697	9.14039	6.223e-20	1.0479e-18	300.372	278.271	280.067	684.95	597.972	542.92
WBGene00003651	556.896	1.09203	0.103045	10.5976	3.05622e-26	7.24102e-25	348.209	351.776	366.675	755.137	822.618	696.963
WBGene00009301	167.616	1.09095	0.176194	6.19174	5.95053e-10	4.74639e-09	102.349	95.8197	122.6	227.487	239.84	217.599
WBGene00013652	90.3265	1.09092	0.25199	4.32922	1.49642e-05	7.00213e-05	47.8371	74.8181	50.6146	108.019	143.253	117.417
WBGene00001795	664.852	1.09039	0.106201	10.2673	9.89496e-25	2.19085e-23	397.159	490.912	391.419	990.588	845.408	873.628
WBGene00017901	124.023	1.08934	0.215056	5.06536	4.0763e-07	2.37053e-06	58.9619	95.8197	84.3576	180.695	154.105	170.201
WBGene00001436	335.816	1.08926	0.15144	7.19264	6.3549e-13	6.68176e-12	189.123	250.706	203.583	385.782	442.781	542.92
WBGene00235340	44.2331	1.08777	0.340389	3.19566	0.0013951	0.00468588	28.9247	28.8772	26.9944	57.2451	74.8821	48.475
WBGene00012492	393.977	1.0867	0.118949	9.13582	6.4914e-20	1.09205e-18	253.648	250.706	250.823	501.268	587.119	520.299
WBGene00009846	42.1122	1.0856	0.342045	3.17384	0.00150435	0.00502593	33.3747	24.9394	22.4954	57.2451	58.6034	56.0156
WBGene00002093	26.1469	1.0824	0.433209	2.49857	0.0124696	0.033422	20.0248	15.7512	14.622	38.3293	39.0689	29.085
WBGene00003249	91.3229	1.07968	0.241393	4.47271	7.7236e-06	3.77274e-05	63.4119	43.3157	68.6109	124.944	131.315	116.34
WBGene00019742	29.4069	1.07939	0.421005	2.56384	0.0103521	0.0284271	22.2498	14.4386	20.2458	50.2761	39.0689	30.1622
WBGene00015182	43.8402	1.07876	0.360561	2.99188	0.00277263	0.00872277	17.7998	27.5646	39.3669	64.7118	66.2001	47.3978
WBGene00044330	66.7994	1.07858	0.268564	4.01611	5.9167e-05	0.000253573	42.2746	45.9409	40.4917	86.1165	93.3313	92.6412
WBGene00001520	1208.39	1.07765	0.0753871	14.2949	2.35427e-46	1.09203e-44	759.83	788.872	781.714	1613.81	1765.7	1540.43
WBGene00010980	28.9094	1.07715	0.439321	2.45186	0.014212	0.0374526	15.5749	17.0638	23.6201	52.2672	40.1542	24.7761
WBGene00009383	313.498	1.07454	0.13761	7.80858	5.78366e-15	7.12022e-14	179.111	224.454	204.708	469.409	396.116	407.19
WBGene00014985	35.4054	1.07291	0.383154	2.80022	0.00510681	0.0151345	26.6997	15.7512	25.8697	52.2672	37.9837	53.8612
WBGene00015574	55.9639	1.07085	0.340464	3.14526	0.00165941	0.00549699	37.8246	45.9409	25.8697	104.037	52.0919	70.0195
WBGene00001435	214.998	1.06897	0.173775	6.15146	7.67724e-10	6.05499e-09	130.161	141.761	143.97	272.287	243.096	358.715
WBGene00001935	56.6869	1.06875	0.295636	3.61509	0.000300238	0.00113803	28.9247	40.6905	40.4917	78.6497	74.8821	76.4828
WBGene00003571	27.9824	1.06607	0.415572	2.5653	0.0103086	0.0283119	20.0248	17.0638	16.8715	32.8537	39.0689	42.0117
WBGene00255426	135.665	1.06554	0.19534	5.45478	4.90327e-08	3.19021e-07	95.6741	91.8819	75.3595	174.722	199.686	176.665
WBGene00003661	578.512	1.06374	0.109683	9.69831	3.06546e-22	5.9482e-21	362.672	363.59	395.919	763.102	889.903	695.886
WBGene00012104	2252.66	1.06318	0.0615309	17.2788	6.79419e-67	4.54152e-65	1417.31	1460.92	1491.44	2843.83	3153.73	3148.72
WBGene00015701	86.3577	1.06309	0.255534	4.16028	3.17863e-05	0.000141649	45.6121	76.1307	47.2403	126.437	110.695	112.031
WBGene00016822	763.002	1.06257	0.0856791	12.4018	2.55597e-35	8.3211e-34	495.058	488.287	497.148	997.557	1080.91	1019.05
WBGene00009302	60.1264	1.06177	0.29217	3.63408	0.000278969	0.00106499	33.3747	45.9409	38.2421	89.601	85.7346	67.8651
WBGene00007846	1080.64	1.05998	0.0862127	12.2949	9.64902e-35	3.0509e-33	724.231	750.806	625.371	1356.46	1454.23	1572.75
WBGene00009572	191.037	1.0599	0.169137	6.2665	3.69249e-10	2.99834e-09	129.049	140.448	103.479	274.776	252.863	245.607
WBGene00015899	1431.26	1.05981	0.0795259	13.3266	1.621e-40	6.22208e-39	863.292	959.509	961.677	1917.96	2129.26	1755.87
WBGene00195185	25.9041	1.05961	0.443812	2.38751	0.016963	0.0438509	23.3623	15.7512	11.2477	35.8404	37.9837	31.2395
WBGene00020830	311.416	1.05898	0.128328	8.2521	1.55634e-16	2.14088e-15	209.148	210.016	186.712	411.667	429.758	421.194
WBGene00011293	32.8561	1.05788	0.394224	2.68346	0.00728646	0.0208185	28.9247	14.4386	20.2458	43.8049	42.3247	47.3978
WBGene00019998	156.789	1.05628	0.181153	5.83085	5.51445e-09	3.95367e-08	88.9992	107.633	109.103	211.06	225.732	198.209
WBGene00009659	175.509	1.05577	0.176561	5.97965	2.23617e-09	1.67001e-08	124.599	106.32	111.352	250.385	202.941	257.456
WBGene00018117	147.874	1.05463	0.191138	5.5176	3.43659e-08	2.27982e-07	96.7866	84.0063	106.853	196.127	225.732	177.742
WBGene00019448	48.5081	1.05382	0.322806	3.26457	0.00109632	0.00375041	34.4872	31.5024	28.1192	55.2539	77.0526	64.6334
WBGene00000057	44.2217	1.05197	0.352985	2.98021	0.00288054	0.00902834	42.2746	22.3142	21.3706	58.2406	65.1149	56.0156
WBGene00017342	758.613	1.05194	0.0881081	11.9391	7.39771e-33	2.19682e-31	481.708	479.098	517.394	966.197	1051.61	1055.68
WBGene00009308	73.2901	1.05188	0.277451	3.79123	0.000149904	0.000601122	48.9495	52.5039	41.6164	93.5832	77.0526	126.035
WBGene00001569	1489.65	1.05115	0.0668847	15.7159	1.1771e-55	6.69688e-54	982.328	962.135	962.802	1960.27	2126	1944.39
WBGene00017335	60.9939	1.04818	0.286556	3.65786	0.000254325	0.000977276	36.7122	34.1276	48.365	85.6187	85.7346	75.4056
WBGene00022110	173.227	1.04771	0.177571	5.90027	3.62907e-09	2.65497e-08	90.1117	122.072	127.099	232.962	237.669	229.449
WBGene00006552	328.901	1.04662	0.132415	7.90408	2.69913e-15	3.39418e-14	208.036	229.705	204.708	397.729	485.106	448.125
WBGene00010681	1346.82	1.04137	0.0684863	15.2056	3.24817e-52	1.70456e-50	901.117	905.693	837.953	1853.25	1755.93	1826.97
WBGene00008464	271.056	1.03934	0.146282	7.10499	1.20328e-12	1.23633e-11	165.761	183.764	182.213	343.47	332.086	419.04
WBGene00014300	47.543	1.03825	0.407526	2.5477	0.0108436	0.0295874	17.7998	57.7543	19.1211	79.1475	65.1149	46.3206
WBGene00007419	370.383	1.03824	0.133711	7.76486	8.17336e-15	9.95067e-14	253.648	269.083	208.082	560.504	472.083	458.897
WBGene00001174	46.7836	1.03706	0.32317	3.20902	0.00133186	0.00448804	24.4748	32.815	34.8678	64.214	60.7739	63.5562
WBGene00015008	189.348	1.03604	0.179226	5.7806	7.44327e-09	5.27207e-08	134.611	123.384	113.602	235.451	308.21	220.831
WBGene00001437	65.6842	1.03372	0.289309	3.57308	0.000352809	0.00131966	45.6121	34.1276	48.365	69.1919	102.013	94.7956
WBGene00018109	32.0943	1.03296	0.437547	2.36079	0.0182363	0.0466658	33.3747	7.87559	21.3706	41.316	40.1542	48.475
WBGene00021362	65.6587	1.02974	0.273633	3.76321	0.000167744	0.000665827	38.9371	40.6905	49.4898	82.1342	87.9051	94.7956
WBGene00016237	37.4906	1.02948	0.377017	2.73059	0.00632205	0.0183372	33.3747	19.689	20.2458	41.316	59.6886	50.6295
WBGene00017147	239.42	1.02354	0.159443	6.4195	1.36722e-10	1.16283e-09	173.548	136.51	163.091	330.528	360.302	272.537
WBGene00003562	61.4764	1.02304	0.280424	3.6482	0.000264089	0.00101258	43.3871	34.1276	43.866	83.1298	82.4789	81.8689
WBGene00010951	297.502	1.02127	0.144507	7.06732	1.57957e-12	1.60235e-11	190.236	161.45	236.201	398.226	383.093	415.808
WBGene00011227	62.8314	1.01867	0.289945	3.51331	0.000442556	0.00162662	42.2746	47.2535	34.8678	75.1653	103.099	74.3284
WBGene00006583	103.418	1.01838	0.272345	3.73931	0.000184528	0.000727031	45.6121	51.1913	107.978	144.357	133.486	137.885
WBGene00017235	200.425	1.01827	0.166131	6.12933	8.825e-10	6.91063e-09	141.286	149.636	106.853	259.843	272.397	272.537
WBGene00022823	92.0416	1.01804	0.23212	4.38583	1.15543e-05	5.49132e-05	63.4119	59.0669	59.6127	115.983	138.912	115.263
WBGene00004567	598.94	1.01782	0.272417	3.73624	0.000186789	0.000735607	388.259	338.65	460.03	632.682	705.411	1068.61
WBGene00219374	94.3627	1.01772	0.254807	3.99409	6.49427e-05	0.000276171	66.7494	65.6299	55.1137	131.913	157.361	89.4095
WBGene00010617	102.013	1.01752	0.2219	4.58547	4.52975e-06	2.29358e-05	67.8619	64.3173	70.8604	152.819	123.718	132.498
WBGene00077663	37.9247	1.01737	0.358493	2.83792	0.00454084	0.0136341	26.6997	26.252	22.4954	53.7606	42.3247	56.0156
WBGene00013540	132.029	1.01735	0.200759	5.06751	4.03062e-07	2.34553e-06	95.6741	93.1945	74.2347	197.122	168.213	163.738
WBGene00022298	48.5274	1.01714	0.320557	3.17303	0.00150855	0.00503902	37.8246	32.815	25.8697	69.1919	68.3706	57.0928
WBGene00006556	159.744	1.01143	0.22858	4.42484	9.65158e-06	4.64099e-05	105.687	135.198	76.4843	166.757	194.259	280.078
WBGene00018807	67.7782	1.0093	0.278324	3.62636	0.000287441	0.00109353	40.0496	40.6905	53.9889	89.1032	106.354	76.4828
WBGene00004354	409.866	1.00743	0.117009	8.60983	7.31705e-18	1.08552e-16	262.548	252.019	300.313	518.69	573.011	552.615
WBGene00012953	42.3492	1.00695	0.364632	2.76157	0.00575248	0.0168379	42.2746	17.0638	24.7449	59.734	54.2624	56.0156
WBGene00009834	734.155	1.00506	0.0933628	10.7651	5.03172e-27	1.21842e-25	496.17	518.476	448.783	912.934	1040.75	987.814
WBGene00006980	148.479	1.00414	0.227913	4.40581	1.0539e-05	5.04698e-05	80.0992	129.947	88.8567	249.389	148.679	193.9
WBGene00011010	1388.93	1.00395	0.0744761	13.4802	2.04481e-41	8.18854e-40	958.966	903.068	905.439	1699.93	1898.1	1968.09
WBGene00016551	51.9053	1.00259	0.356287	2.814	0.00489294	0.0145818	47.8371	40.6905	15.7468	80.6409	65.1149	61.4017
WBGene00000462	266.391	1.00101	0.154224	6.49061	8.54904e-11	7.39627e-10	151.299	185.076	195.71	335.008	412.394	318.858
WBGene00007749	59.8429	0.999829	0.288986	3.45979	0.000540606	0.00195834	40.0496	43.3157	37.1174	92.5877	75.9674	70.0195
WBGene00011152	181.807	0.999187	0.171047	5.84159	5.17037e-09	3.72673e-08	111.249	122.072	131.598	266.314	242.01	217.599
WBGene00016269	234.238	0.997328	0.156117	6.38834	1.67701e-10	1.41332e-09	174.661	139.135	155.218	328.537	335.342	272.537
WBGene00021197	45.506	0.997144	0.387971	2.57015	0.0101653	0.0279753	21.1373	34.1276	37.1174	93.0854	42.3247	45.2434
WBGene00014472	2773.05	0.997075	0.0662545	15.0492	3.49627e-51	1.79197e-49	1902.36	2009.59	1647.79	3863.79	3576.98	3637.78
WBGene00015052	123.339	0.995743	0.200616	4.96343	6.926e-07	3.89878e-06	78.9868	77.4433	91.1063	175.717	156.276	160.506
WBGene00001452	130.679	0.995408	0.210632	4.72582	2.2919e-06	1.21324e-05	68.9744	84.0063	109.103	180.197	187.748	154.043
WBGene00003385	127.142	0.994911	0.216126	4.60339	4.15668e-06	2.12302e-05	63.4119	94.5071	97.8549	180.695	143.253	183.128
WBGene00009895	1958.95	0.993143	0.0647551	15.3369	4.33286e-53	2.31525e-51	1296.05	1313.91	1326.1	2807.5	2473.28	2536.86
WBGene00010540	295.46	0.991558	0.158971	6.23733	4.45092e-10	3.58111e-09	160.198	233.642	201.334	418.138	437.355	322.09
WBGene00006309	49.7719	0.989449	0.353109	2.80211	0.00507703	0.0150665	25.5873	38.0653	35.9926	51.7694	96.5871	50.6295
WBGene00020188	89.2036	0.988949	0.281458	3.51367	0.00044197	0.00162549	73.4243	47.2535	59.6127	161.282	111.781	81.8689
WBGene00003602	227.749	0.986086	0.183111	5.38517	7.2378e-08	4.62356e-07	183.561	132.572	143.97	379.809	266.971	259.611
WBGene00017365	79.8486	0.986061	0.266774	3.69624	0.000218816	0.000851437	61.1869	40.6905	57.3632	84.1253	120.463	115.263
WBGene00019979	137.753	0.984798	0.201326	4.89155	1.00045e-06	5.52209e-06	90.1117	110.258	78.7338	204.589	182.322	160.506
WBGene00016343	101.702	0.982821	0.25631	3.8345	0.000125822	0.000510608	86.7742	77.4433	40.4917	118.97	144.338	142.193
WBGene00045393	31.0568	0.981579	0.411999	2.38248	0.0171965	0.0443354	20.0248	13.126	29.244	42.8093	46.6657	34.4711
WBGene00000056	57.3126	0.981525	0.290192	3.38233	0.000718732	0.00254181	42.2746	39.3779	33.7431	71.6808	81.3936	75.4056
WBGene00009449	32.5859	0.981058	0.388679	2.52408	0.0116001	0.0313642	27.8122	21.0016	16.8715	43.3071	46.6657	39.8573
WBGene00000884	1456.03	0.980394	0.0727044	13.4847	1.92566e-41	7.72901e-40	951.179	1044.83	940.307	1795.01	2002.28	2002.56
WBGene00006477	421.155	0.979879	0.116528	8.40892	4.13797e-17	5.86657e-16	283.685	284.834	282.317	573.944	603.398	498.754
WBGene00021773	82.39	0.977857	0.257947	3.79093	0.000150084	0.000601704	41.1621	55.1291	69.7357	99.0588	119.377	109.877
WBGene00020438	184.53	0.976357	0.167855	5.81667	6.0032e-09	4.29184e-08	130.161	126.009	115.851	221.513	265.886	247.761
WBGene00009800	40.1113	0.976098	0.367522	2.65589	0.00790998	0.0223637	35.5997	22.3142	23.6201	67.2007	49.9214	42.0117
WBGene00019176	46.4737	0.975049	0.332459	2.93284	0.00335879	0.010361	23.3623	34.1276	37.1174	70.6852	59.6886	53.8612
WBGene00013278	47.6888	0.974758	0.331567	2.93985	0.00328367	0.0101543	22.2498	43.3157	31.4935	64.7118	65.1149	59.2473
WBGene00008825	8929.77	0.973779	0.041151	23.6635	8.56578e-124	1.33262e-121	5896.19	5976.26	6197.47	11421.6	12140.7	11946.4
WBGene00011479	37.3052	0.972936	0.376414	2.58475	0.00974498	0.0269771	30.0372	26.252	19.1211	45.796	39.0689	63.5562
WBGene00023519	30.6668	0.972644	0.401377	2.42327	0.0153816	0.0402275	20.0248	15.7512	25.8697	35.8404	45.5804	40.9345
WBGene00008973	1451.05	0.971832	0.081084	11.9855	4.2327e-33	1.27198e-31	991.228	1064.52	884.068	1830.85	2115.15	1820.51
WBGene00008234	58.8005	0.970724	0.316643	3.06567	0.00217181	0.00700688	44.4996	26.252	47.2403	61.7251	98.7576	74.3284
WBGene00012301	348.893	0.970121	0.131646	7.36916	1.71701e-13	1.89248e-12	234.735	212.641	258.697	449.498	518.749	419.04
WBGene00013319	184.498	0.969028	0.164862	5.8778	4.15759e-09	3.02152e-08	120.149	118.134	136.097	251.38	251.778	229.449
WBGene00020540	118.028	0.96588	0.222104	4.34877	1.36903e-05	6.44376e-05	104.574	69.5677	65.2366	157.299	169.299	142.193
WBGene00006517	745.41	0.9656	0.0867552	11.1302	8.94705e-29	2.32676e-27	505.07	509.288	498.272	937.823	1027.73	994.277
WBGene00019513	485.388	0.965377	0.105739	9.12985	6.85941e-20	1.15175e-18	314.835	321.587	349.803	644.629	671.769	609.708
WBGene00017583	439.711	0.964653	0.111046	8.68694	3.72329e-18	5.61367e-17	281.46	300.585	311.561	573.446	619.677	551.538
WBGene00016576	1001.83	0.964515	0.0828003	11.6487	2.33006e-31	6.62824e-30	728.681	707.49	600.626	1305.69	1338.11	1330.37
WBGene00013157	30.5541	0.96417	0.411003	2.3459	0.0189814	0.0482843	26.6997	22.3142	13.4972	47.2894	36.8984	36.6256
WBGene00206420	36.6194	0.963305	0.370072	2.60302	0.00924076	0.0257045	23.3623	18.3764	32.6183	51.2717	49.9214	44.1661
WBGene00004740	60.2625	0.962919	0.354124	2.71916	0.00654482	0.0189178	28.9247	72.1929	22.4954	81.1386	84.6493	72.1739
WBGene00020386	138.966	0.962652	0.209541	4.59409	4.34644e-06	2.20967e-05	81.2117	76.1307	124.849	185.175	169.299	197.132
WBGene00003978	245.763	0.962451	0.150017	6.41562	1.4025e-10	1.18996e-09	179.111	152.261	168.715	338.493	350.535	285.464
WBGene00004859	177.498	0.960629	0.178669	5.37659	7.59088e-08	4.83506e-07	109.024	136.51	118.101	268.803	224.646	207.904
WBGene00008974	1309.91	0.958246	0.0743769	12.8837	5.56361e-38	1.97592e-36	972.316	866.315	828.954	1666.08	1751.59	1774.19
WBGene00006922	102.744	0.95761	0.217727	4.39822	1.09141e-05	5.21246e-05	70.0868	66.9425	71.9852	128.428	148.679	130.344
WBGene00007773	400.994	0.957303	0.119711	7.99681	1.27689e-15	1.64935e-14	278.122	274.333	265.445	529.143	583.863	475.055
WBGene00022487	34.4964	0.955479	0.379389	2.51847	0.0117867	0.0317953	21.1373	30.1898	19.1211	40.3204	45.5804	50.6295
WBGene00003976	38.4807	0.954985	0.354371	2.69487	0.0070416	0.0201845	32.2622	23.6268	22.4954	49.7783	52.0919	50.6295
WBGene00015741	52.2606	0.954726	0.315018	3.03071	0.00243983	0.00779007	37.8246	44.6283	24.7449	71.183	71.6264	63.5562
WBGene00003046	44.5189	0.95446	0.333779	2.85956	0.00424231	0.0128034	28.9247	23.6268	38.2421	61.7251	55.3477	59.2473
WBGene00018689	278.324	0.953575	0.133543	7.1406	9.29218e-13	9.64894e-12	184.673	186.389	196.835	354.919	374.411	372.719
WBGene00020771	200.193	0.952149	0.168636	5.64619	1.64047e-08	1.12566e-07	134.611	111.571	161.967	259.843	283.25	249.916
WBGene00003185	1932.88	0.950807	0.0735992	12.9187	3.53005e-38	1.26135e-36	1387.27	1233.84	1328.35	2428.19	2833.58	2386.05
WBGene00001454	115.22	0.949263	0.22263	4.26386	2.00923e-05	9.18415e-05	80.0992	66.9425	87.7319	137.388	186.663	132.498
WBGene00017263	1620.88	0.948563	0.0751705	12.6188	1.66294e-36	5.60047e-35	1043.52	1111.77	1160.76	2002.08	2360.41	2046.72
WBGene00007044	109.916	0.94378	0.216713	4.35498	1.33079e-05	6.2705e-05	72.3118	90.5693	62.987	137.388	146.508	149.734
WBGene00003219	625.596	0.942582	0.0988659	9.53395	1.51414e-21	2.85301e-20	411.621	471.223	401.542	779.031	873.625	816.535
WBGene00015220	68.0581	0.942378	0.279491	3.37176	0.000746895	0.0026361	54.512	44.6283	40.4917	89.1032	107.44	72.1739
WBGene00010943	362.094	0.94207	0.118684	7.93762	2.06103e-15	2.61045e-14	261.435	242.831	239.576	483.845	457.975	486.905
WBGene00015778	2349.45	0.941483	0.0664268	14.1732	1.34157e-45	6.06293e-44	1516.32	1576.43	1728.77	2881.17	3298.07	3095.94
WBGene00003965	594.884	0.940674	0.108049	8.70598	3.14839e-18	4.76733e-17	411.621	367.528	439.785	713.821	761.844	874.705
WBGene00003741	113.51	0.94037	0.222509	4.22622	2.37649e-05	0.00010729	91.2241	82.6937	59.6127	150.331	130.23	166.97
WBGene00016573	1010.69	0.939079	0.0890537	10.5451	5.35229e-26	1.25793e-24	700.868	750.806	626.496	1258.4	1466.17	1261.43
WBGene00018061	101.136	0.93447	0.23866	3.91549	9.02209e-05	0.000375138	72.3118	47.2535	87.7319	125.939	141.082	132.498
WBGene00019938	919.808	0.933904	0.0864131	10.8074	3.17433e-27	7.78307e-26	605.194	669.425	619.747	1121.01	1312.06	1191.41
WBGene00206419	322.372	0.933753	0.140019	6.66875	2.57993e-11	2.34393e-10	206.923	225.767	233.952	470.405	442.781	354.406
WBGene00007753	257.179	0.932047	0.166636	5.59333	2.22759e-08	1.50503e-07	145.736	207.391	177.713	313.106	293.017	406.113
WBGene00020149	130.846	0.930583	0.197001	4.72375	2.3153e-06	1.22452e-05	99.0116	90.5693	79.8586	157.797	172.554	185.282
WBGene00019827	1292.59	0.927998	0.0690689	13.4358	3.72829e-41	1.47288e-39	877.754	943.758	851.45	1673.55	1700.58	1708.48
WBGene00044078	80.8844	0.927383	0.257812	3.59713	0.000321749	0.00121225	67.8619	55.1291	43.866	99.0588	96.5871	122.803
WBGene00004820	824.072	0.925088	0.0903128	10.2432	1.27026e-24	2.80543e-23	585.17	602.483	516.269	1002.54	1098.27	1139.7
WBGene00014171	158.83	0.924556	0.174938	5.28505	1.2567e-07	7.80388e-07	109.024	103.695	115.851	208.073	217.05	199.286
WBGene00003889	54.891	0.924201	0.307591	3.00464	0.00265893	0.00840019	26.6997	45.9409	41.6164	76.6586	73.7969	64.6334
WBGene00010984	395.729	0.921999	0.115962	7.95088	1.85188e-15	2.35572e-14	256.985	276.958	287.941	548.059	499.214	505.218
WBGene00004377	773.98	0.921976	0.0938865	9.82011	9.22427e-23	1.82821e-21	558.47	465.972	577.006	998.553	1072.23	971.655
WBGene00017569	35.839	0.921969	0.383184	2.40607	0.0161251	0.041941	27.8122	21.0016	25.8697	58.2406	32.5574	49.5523
WBGene00011938	183.149	0.917337	0.174618	5.25341	1.49311e-07	9.20042e-07	110.136	154.887	115.851	224.998	244.181	248.839
WBGene00014941	65.5149	0.917226	0.303817	3.01901	0.00253604	0.00806067	36.7122	52.5039	48.365	114.988	65.1149	75.4056
WBGene00016087	482.25	0.915475	0.106713	8.57889	9.57928e-18	1.4116e-16	314.835	337.338	348.678	590.869	650.064	651.72
WBGene00045261	252.285	0.914802	0.145621	6.28205	3.34128e-10	2.72574e-09	169.098	200.828	156.343	341.977	319.063	326.399
WBGene00000081	1280.28	0.913996	0.0702252	13.0152	1.00257e-38	3.63404e-37	916.691	908.318	841.327	1732.78	1636.55	1646
WBGene00010142	339.8	0.911912	0.131823	6.91769	4.59068e-12	4.47362e-11	219.16	278.271	211.456	438.049	426.502	465.36
WBGene00016507	344.918	0.911752	0.125998	7.23626	4.61211e-13	4.91996e-12	225.835	229.705	262.071	444.52	485.106	422.271
WBGene00012802	769.897	0.911592	0.0911499	10.001	1.50846e-23	3.14949e-22	490.608	517.164	593.878	975.157	1041.84	1000.74
WBGene00004209	48.6945	0.911046	0.387896	2.34868	0.0188398	0.0479659	26.6997	28.8772	46.1155	75.663	84.6493	30.1622
WBGene00009884	70.318	0.91103	0.363081	2.50916	0.0121018	0.0325504	48.9495	42.0031	55.1137	81.6364	41.2394	152.966
WBGene00019166	134.084	0.910461	0.195465	4.65791	3.19434e-06	1.65702e-05	87.8867	110.258	82.1081	178.206	180.151	165.892
WBGene00022078	833.201	0.910196	0.0981643	9.27217	1.82398e-20	3.20656e-19	568.482	647.111	520.768	1029.42	1212.22	1021.21
WBGene00011643	59.1212	0.910107	0.298738	3.0465	0.00231519	0.00743127	37.8246	43.3157	42.7412	89.1032	84.6493	57.0928
WBGene00017557	68.7442	0.908507	0.270161	3.36283	0.000771474	0.00271957	42.2746	51.1913	49.4898	79.1475	104.184	86.1778
WBGene00009300	124.908	0.908118	0.223523	4.06275	4.84976e-05	0.000210411	57.8495	111.571	92.231	167.753	160.617	159.429
WBGene00001755	2393.64	0.907552	0.0604174	15.0214	5.32084e-51	2.69569e-49	1722.13	1656.5	1609.54	2925.97	3277.45	3170.27
WBGene00020286	729.63	0.9065	0.0939265	9.65116	4.86007e-22	9.32751e-21	518.42	510.601	490.399	859.174	1000.6	998.586
WBGene00020738	872.422	0.901349	0.0969159	9.30032	1.40017e-20	2.47139e-19	589.619	628.735	609.625	1209.61	1230.67	966.269
WBGene00017402	205.664	0.901211	0.162144	5.55807	2.72767e-08	1.82815e-07	145.736	122.072	161.967	274.278	283.25	246.684
WBGene00004972	37.0108	0.898292	0.373491	2.40512	0.016167	0.0420406	18.9123	22.3142	35.9926	44.3027	48.8362	51.7067
WBGene00010708	109.473	0.898027	0.226096	3.97188	7.13063e-05	0.000301265	68.9744	84.0063	77.609	162.277	153.02	110.954
WBGene00044770	51.7481	0.896326	0.325023	2.75773	0.00582048	0.0170115	48.9495	31.5024	28.1192	73.1741	74.8821	53.8612
WBGene00000868	21017.7	0.896315	0.0442753	20.2441	4.00334e-91	4.02165e-89	14558	14757.5	14748	25543.7	29058.6	27440.1
WBGene00001548	53.5454	0.896076	0.309292	2.89718	0.00376534	0.0114881	44.4996	32.815	34.8678	71.6808	81.3936	56.0156
WBGene00018808	398.786	0.89471	0.12151	7.36325	1.79485e-13	1.97332e-12	253.648	262.52	319.434	502.761	549.136	505.218
WBGene00019612	174.889	0.893556	0.191342	4.66994	3.01286e-06	1.56842e-05	86.7742	135.198	146.22	239.931	230.073	211.136
WBGene00010702	651.426	0.892916	0.0974689	9.16103	5.14026e-20	8.71416e-19	428.308	496.162	443.159	800.933	911.608	828.385
WBGene00000562	234.701	0.892845	0.16097	5.54667	2.91168e-08	1.94629e-07	155.749	196.89	142.846	338.493	300.614	273.615
WBGene00004350	1208.48	0.892208	0.0839691	10.6254	2.26945e-26	5.39148e-25	868.854	786.246	880.694	1523.22	1753.76	1438.09
WBGene00001440	86.1301	0.891819	0.24016	3.71344	0.000204462	0.000799475	56.737	65.6299	58.488	105.53	128.059	102.336
WBGene00018965	41.3655	0.891226	0.35374	2.51944	0.0117542	0.0317175	30.0372	26.252	30.3688	50.2761	41.2394	70.0195
WBGene00017135	281.057	0.889958	0.143674	6.1943	5.85443e-10	4.67185e-09	189.123	221.829	179.963	340.981	344.024	410.422
WBGene00018740	992.501	0.889068	0.0790088	11.2528	2.24442e-29	5.92447e-28	729.793	723.242	635.494	1280.3	1279.51	1306.67
WBGene00021639	49.5632	0.888622	0.329133	2.69989	0.00693622	0.0199214	32.2622	44.6283	28.1192	71.183	72.7116	48.475
WBGene00015789	156.296	0.886171	0.193407	4.5819	4.60762e-06	2.32965e-05	85.6617	105.008	138.347	200.109	197.515	211.136
WBGene00011691	194.166	0.886092	0.169322	5.23319	1.66609e-07	1.01807e-06	107.911	149.636	151.844	247.398	258.289	249.916
WBGene00000776	7749.66	0.885887	0.0482879	18.3459	3.55672e-75	2.73044e-73	5147.49	5566.73	5621.59	10597.8	9879.01	9685.31
WBGene00017658	66.8526	0.882919	0.266034	3.31881	0.000904009	0.00314453	51.1745	47.2535	42.7412	89.1032	86.8198	84.0234
WBGene00021858	81.0871	0.881627	0.284917	3.09433	0.00197258	0.00643017	50.062	65.6299	56.2384	116.979	65.1149	132.498
WBGene00003955	12889.1	0.881545	0.0436304	20.2049	8.87231e-91	8.81216e-89	9084.59	9115.99	9004.9	16397	17794.8	15937.5
WBGene00004265	47.6496	0.881037	0.317506	2.77487	0.00552244	0.0162322	31.1497	36.7528	32.6183	57.7428	70.5411	57.0928
WBGene00001490	40.7846	0.880638	0.374865	2.34921	0.0188132	0.0479189	33.3747	19.689	32.6183	50.7739	71.6264	36.6256
WBGene00009657	179.537	0.880506	0.177338	4.96514	6.86526e-07	3.86583e-06	123.486	148.324	109.103	252.874	239.84	203.595
WBGene00018990	329.006	0.879631	0.152749	5.75866	8.47859e-09	5.97966e-08	221.385	276.958	197.959	424.111	499.214	354.406
WBGene00017306	58.0894	0.879014	0.327392	2.6849	0.00725521	0.0207404	30.0372	64.3173	29.244	75.663	83.5641	65.7106
WBGene00045245	441.875	0.878932	0.110316	7.9674	1.62047e-15	2.07335e-14	311.497	313.711	309.311	584.397	605.568	526.762
WBGene00021966	115.725	0.878293	0.212968	4.12407	3.7224e-05	0.000164616	88.9992	93.1945	62.987	151.824	149.764	147.58
WBGene00021654	81.5639	0.877712	0.254118	3.45396	0.000552428	0.00199829	63.4119	40.6905	67.4861	101.548	108.525	107.722
WBGene00018076	263.957	0.875399	0.149993	5.83626	5.33842e-09	3.84e-08	205.811	206.078	147.345	337.995	335.342	351.175
WBGene00001537	152.313	0.875354	0.213135	4.10703	4.00775e-05	0.000176538	81.2117	91.8819	148.469	185.673	217.05	189.591
WBGene00000245	188.286	0.875191	0.167964	5.21059	1.88236e-07	1.14347e-06	126.824	115.509	155.218	235.949	239.84	256.379
WBGene00013127	1609.26	0.874518	0.0677215	12.9134	3.78005e-38	1.34794e-36	1131.4	1169.53	1104.52	1987.15	2234.53	2028.41
WBGene00015565	3034.61	0.873452	0.071522	12.2123	2.67073e-34	8.3842e-33	2147.1	2232.73	2047.08	3696.54	4467.97	3616.24
WBGene00020786	147.394	0.87309	0.203582	4.28863	1.79775e-05	8.27994e-05	100.124	124.697	88.8567	206.082	213.794	150.811
WBGene00008091	92.8806	0.872484	0.24201	3.60516	0.000311959	0.00117865	63.4119	59.0669	75.3595	145.353	108.525	105.568
WBGene00000240	702.874	0.871302	0.115919	7.51645	5.62817e-14	6.46688e-13	523.983	540.79	429.662	1022.45	941.995	758.365
WBGene00009135	179.406	0.87112	0.167344	5.20555	1.9342e-07	1.17374e-06	114.586	135.198	130.473	220.518	227.902	247.761
WBGene00013383	660.001	0.870893	0.0958913	9.08209	1.06513e-19	1.76817e-18	512.858	430.532	454.407	835.778	825.874	900.558
WBGene00017898	642.469	0.868695	0.103037	8.43093	3.42926e-17	4.88545e-16	492.833	426.594	443.159	817.858	923.546	750.824
WBGene00017584	306.364	0.867939	0.130693	6.64106	3.11445e-11	2.80062e-10	212.486	223.142	213.706	364.875	423.247	400.727
WBGene00000914	576.585	0.86765	0.0963722	9.00311	2.19403e-19	3.5615e-18	423.859	393.779	407.166	758.621	767.27	708.813
WBGene00015541	100.04	0.865059	0.226883	3.8128	0.000137402	0.000553765	71.1993	61.6921	78.7338	114.988	147.594	126.035
WBGene00017405	54.0959	0.86495	0.298211	2.90046	0.00372616	0.0113844	34.4872	43.3157	37.1174	63.7162	69.4559	76.4828
WBGene00007890	79.4462	0.863777	0.254465	3.39448	0.000687588	0.00244247	54.512	61.6921	53.9889	120.464	99.8428	86.1778
WBGene00050944	275.002	0.863296	0.137127	6.29559	3.06236e-10	2.50985e-09	191.348	186.389	206.957	350.439	383.093	331.785
WBGene00017974	751.643	0.860017	0.114501	7.51097	5.8689e-14	6.73029e-13	552.907	632.672	417.289	915.423	989.746	1001.82
WBGene00002031	390.177	0.859825	0.120826	7.11623	1.10923e-12	1.14438e-11	288.135	288.772	253.073	457.96	528.516	524.608
WBGene00007422	127.787	0.858719	0.221646	3.87427	0.000106944	0.000439064	100.124	94.5071	79.8586	210.064	136.741	145.425
WBGene00018446	489.338	0.854585	0.121354	7.04206	1.89413e-12	1.91483e-11	319.285	371.465	353.177	565.979	736.883	589.241
WBGene00019799	245.725	0.853402	0.157334	5.42413	5.8239e-08	3.76828e-07	180.223	178.513	167.591	337.497	256.119	354.406
WBGene00001854	925.794	0.851943	0.0945273	9.01267	2.01108e-19	3.27662e-18	726.456	630.047	624.247	1235.5	1292.53	1045.98
WBGene00019572	203.002	0.851349	0.15426	5.51893	3.4107e-08	2.2635e-07	139.061	149.636	146.22	267.31	263.715	252.07
WBGene00012626	75.7539	0.849474	0.266037	3.19307	0.00140769	0.00472617	46.7246	51.1913	64.1118	95.5744	117.207	79.7145
WBGene00018238	1192.33	0.847906	0.0734929	11.5373	8.56097e-31	2.38136e-29	861.067	867.627	824.455	1473.44	1634.38	1493.03
WBGene00020678	171.3	0.847835	0.187914	4.51182	6.42734e-06	3.17573e-05	104.574	103.695	158.592	228.482	211.623	220.831
WBGene00019569	75.6019	0.847245	0.249051	3.40189	0.000669223	0.00238205	57.8495	52.5039	51.7394	99.0588	96.5871	95.8728
WBGene00014244	203.322	0.847049	0.184086	4.60137	4.19723e-06	2.14063e-05	130.161	194.265	112.477	247.896	258.289	276.846
WBGene00007342	111.459	0.846398	0.234633	3.60733	0.000309362	0.00117009	70.0868	68.2551	98.9796	112.499	156.276	162.661
WBGene00022557	92.923	0.845117	0.234082	3.61034	0.000305792	0.00115783	70.0868	64.3173	64.1118	105.032	113.951	140.039
WBGene00168059	44.3048	0.844054	0.333328	2.5322	0.011335	0.0307608	40.0496	30.1898	24.7449	56.2495	55.3477	59.2473
WBGene00044283	38.5107	0.84274	0.349582	2.41071	0.0159216	0.0414978	26.6997	27.5646	28.1192	43.8049	52.0919	52.7839
WBGene00009299	48.7116	0.842519	0.324235	2.59849	0.00936361	0.0260215	45.6121	32.815	25.8697	58.2406	62.9444	66.7878
WBGene00021853	356.261	0.842411	0.136672	6.16374	7.10446e-10	5.61585e-09	302.597	227.079	232.827	410.671	474.253	490.136
WBGene00003730	170.293	0.842368	0.189534	4.44443	8.81266e-06	4.27502e-05	140.174	123.384	103.479	246.9	231.158	176.665
WBGene00012783	218.448	0.841989	0.168402	4.99987	5.73698e-07	3.25868e-06	195.798	145.698	127.099	273.283	296.273	272.537
WBGene00044371	68.8349	0.840762	0.313565	2.6813	0.00733359	0.0209293	24.4748	64.3173	59.6127	86.1165	100.928	77.5601
WBGene00010606	88.7076	0.838848	0.243937	3.43879	0.000584326	0.00210372	66.7494	66.9425	56.2384	93.5832	131.315	117.417
WBGene00014516	907.902	0.83831	0.0816077	10.2724	9.37976e-25	2.0794e-23	669.719	678.613	605.126	1134.45	1217.65	1141.86
WBGene00020229	300.038	0.838179	0.128915	6.50179	7.93672e-11	6.87667e-10	220.273	213.954	212.581	405.195	376.581	371.642
WBGene00012592	179.029	0.83785	0.167206	5.01088	5.41821e-07	3.08659e-06	137.949	132.572	114.726	224.998	243.096	220.831
WBGene00021296	491.664	0.837256	0.113509	7.37609	1.63001e-13	1.80337e-12	377.134	303.21	374.548	581.411	656.575	657.106
WBGene00007532	168.327	0.837019	0.17072	4.90287	9.44483e-07	5.23445e-06	126.824	126.009	110.227	223.007	219.22	204.672
WBGene00018577	72.6702	0.836916	0.270333	3.09587	0.00196234	0.00639918	44.4996	66.9425	44.9907	80.6409	99.8428	99.1045
WBGene00013759	44.8125	0.835741	0.338432	2.46945	0.013532	0.0358866	32.2622	38.0653	26.9944	67.6985	59.6886	44.1661
WBGene00012158	1185.52	0.832698	0.0816112	10.2032	1.91783e-24	4.18826e-23	844.38	805.935	904.314	1461.99	1678.88	1417.63
WBGene00044032	105.287	0.832497	0.220209	3.78048	0.000156528	0.000624407	77.8743	89.2567	60.7375	137.886	131.315	134.653
WBGene00006844	61.5444	0.832384	0.28372	2.93382	0.00334821	0.0103338	44.4996	45.9409	42.7412	84.6231	87.9051	63.5562
WBGene00013658	423.266	0.832068	0.11925	6.97753	3.00415e-12	2.9821e-11	261.435	313.711	339.68	563.988	544.795	515.99
WBGene00008586	1007.44	0.831888	0.0779033	10.6785	1.28378e-26	3.06642e-25	681.956	766.557	725.476	1248.44	1341.37	1280.82
WBGene00017586	47.6756	0.831607	0.322692	2.57709	0.00996362	0.0274891	36.7122	39.3779	26.9944	60.7295	69.4559	52.7839
WBGene00004960	192.03	0.831335	0.163683	5.07892	3.79585e-07	2.21698e-06	125.711	140.448	147.345	224.002	259.374	255.302
WBGene00001950	134.41	0.831085	0.194904	4.26407	2.0074e-05	9.17817e-05	96.7866	112.883	80.9833	168.748	171.469	175.587
WBGene00009812	2032.7	0.830835	0.0604387	13.7467	5.32808e-43	2.21961e-41	1520.77	1472.74	1393.59	2539.69	2718.55	2550.86
WBGene00194794	52.0964	0.830718	0.311142	2.6699	0.00758739	0.0215731	38.9371	36.7528	37.1174	73.1741	75.9674	50.6295
WBGene00000075	510.347	0.830647	0.118776	6.99339	2.6833e-12	2.67721e-11	372.684	315.024	410.541	590.371	729.287	644.179
WBGene00014454	3510.5	0.828852	0.0504884	16.4167	1.45342e-60	8.90281e-59	2480.85	2614.7	2494.74	4542.77	4629.67	4300.27
WBGene00013522	97.3601	0.828719	0.24041	3.4471	0.000566635	0.00204505	56.737	81.3811	71.9852	109.015	151.935	113.108
WBGene00018813	89.6003	0.828622	0.232566	3.56295	0.000366708	0.00136786	56.737	68.2551	68.6109	110.508	109.61	123.881
WBGene00003394	272.483	0.827999	0.139805	5.92252	3.17037e-09	2.33201e-08	175.773	189.014	223.829	343.47	353.791	349.02
WBGene00018104	52.7084	0.827439	0.305904	2.7049	0.00683256	0.019659	30.0372	38.0653	46.1155	71.183	68.3706	62.4789
WBGene00016575	124.133	0.827381	0.218924	3.77932	0.00015726	0.000627042	78.9868	73.5055	114.726	143.362	183.407	150.811
WBGene00004089	1312.55	0.827055	0.0682346	12.1208	8.19939e-34	2.52886e-32	944.504	956.884	934.683	1605.35	1709.27	1724.63
WBGene00010009	58.5757	0.826371	0.284524	2.9044	0.00367956	0.0112577	40.0496	47.2535	39.3669	70.1874	74.8821	79.7145
WBGene00004910	69.2702	0.825581	0.263702	3.13073	0.0017437	0.00574481	51.1745	42.0031	56.2384	85.6187	93.3313	87.2551
WBGene00008207	238.268	0.82352	0.147521	5.58239	2.37236e-08	1.59854e-07	171.323	173.263	173.214	334.51	278.909	298.391
WBGene00007813	42.1898	0.82332	0.336229	2.44869	0.0143378	0.0377616	36.7122	26.252	28.1192	51.7694	55.3477	54.9384
WBGene00019606	8372.51	0.820233	0.0491091	16.7022	1.26216e-62	7.95297e-61	5867.27	6163.96	6124.36	9899.41	11072.8	11107.2
WBGene00013273	45.5463	0.820076	0.334703	2.45016	0.0142793	0.0376245	31.1497	36.7528	30.3688	45.2983	59.6886	70.0195
WBGene00045387	52.381	0.819665	0.320909	2.55419	0.0106434	0.0291177	42.2746	36.7528	34.8678	72.6763	81.3936	46.3206
WBGene00003561	353.103	0.818837	0.130993	6.25099	4.07847e-10	3.29956e-09	232.51	288.772	247.449	474.885	477.509	397.495
WBGene00010197	1232.09	0.817438	0.0758885	10.7716	4.69014e-27	1.13885e-25	882.204	866.315	922.31	1445.56	1641.98	1634.15
WBGene00007836	2497.83	0.816813	0.0604247	13.5179	1.22679e-41	4.98083e-40	1847.85	1898.02	1682.65	3167.39	3339.31	3051.77
WBGene00008526	86.1644	0.816665	0.247171	3.30404	0.000953009	0.00329671	62.2994	61.6921	62.987	106.028	134.571	89.4095
WBGene00013509	141.448	0.816462	0.205422	3.97456	7.05083e-05	0.00029818	82.3242	112.883	111.352	153.815	214.879	173.433
WBGene00003753	66.0647	0.816246	0.269759	3.02583	0.00247952	0.00790245	51.1745	51.1913	41.6164	89.1032	86.8198	76.4828
WBGene00004023	94.4936	0.813031	0.233724	3.47859	0.000504057	0.00183313	67.8619	66.9425	71.9852	142.864	106.354	110.954
WBGene00018140	254.754	0.81195	0.151858	5.34678	8.95311e-08	5.66987e-07	180.223	202.14	172.09	306.634	377.666	289.773
WBGene00009653	56.3715	0.811517	0.317027	2.55977	0.0104741	0.0287173	38.9371	31.5024	51.7394	66.7029	93.3313	56.0156
WBGene00008447	108.884	0.811297	0.216711	3.74368	0.000181344	0.000715927	75.6493	74.8181	86.6072	140.375	157.361	118.495
WBGene00021950	65.5529	0.81071	0.284332	2.85128	0.00435438	0.0131146	41.1621	43.3157	57.3632	67.6985	87.9051	95.8728
WBGene00004053	2803.2	0.810662	0.0534082	15.1786	4.90193e-52	2.56476e-50	1980.23	2134.28	1991.97	3467.56	3606.28	3638.86
WBGene00022402	797.39	0.810263	0.0821652	9.86139	6.11937e-23	1.22947e-21	576.27	564.417	596.127	1012.49	1041.84	993.2
WBGene00012258	948.919	0.807358	0.0797658	10.1216	4.43108e-24	9.52304e-23	704.206	668.113	696.232	1185.22	1288.19	1151.55
WBGene00018735	542.866	0.805345	0.110502	7.28804	3.14504e-13	3.39618e-12	441.658	399.03	343.054	647.118	741.224	685.114
WBGene00021114	909.789	0.805024	0.0952417	8.45243	2.8531e-17	4.0945e-16	686.406	647.111	654.615	1207.62	1275.17	987.814
WBGene00009730	57.1689	0.804634	0.288703	2.78706	0.0053188	0.0156992	43.3871	45.9409	35.9926	77.1564	67.2854	73.2512
WBGene00020908	218.467	0.803983	0.152689	5.2655	1.39811e-07	8.63627e-07	151.299	152.261	174.339	292.199	283.25	257.456
WBGene00007682	116.757	0.803305	0.225532	3.56182	0.000368298	0.0013735	84.5492	91.8819	77.609	117.975	142.167	186.36
WBGene00021876	659.384	0.80314	0.0977992	8.21213	2.17296e-16	2.9567e-15	476.146	429.22	534.265	837.271	875.795	803.608
WBGene00008139	759.611	0.803017	0.101597	7.90397	2.70161e-15	3.39487e-14	516.195	594.607	551.137	975.655	1081.99	838.08
WBGene00009078	495.176	0.800837	0.104183	7.68682	1.50835e-14	1.80632e-13	369.347	362.277	349.803	588.877	656.575	644.179
WBGene00016678	208.778	0.800692	0.162464	4.92842	8.28963e-07	4.61468e-06	175.773	145.698	136.097	285.728	270.227	239.144
WBGene00018717	168.309	0.800607	0.176479	4.53656	5.71803e-06	2.84848e-05	121.261	107.633	138.347	204.589	236.584	201.441
WBGene00019416	67.176	0.799019	0.271543	2.94251	0.00325558	0.0100834	45.6121	44.6283	56.2384	77.1564	81.3936	98.0273
WBGene00001442	110.695	0.7982	0.210625	3.78967	0.000150847	0.000604352	85.6617	68.2551	87.7319	134.899	146.508	141.116
WBGene00018184	670.709	0.797879	0.0978723	8.15225	3.57227e-16	4.78298e-15	450.558	552.604	466.779	813.378	893.159	847.775
WBGene00003995	403.039	0.797765	0.160751	4.96275	6.95037e-07	3.91e-06	337.084	322.899	226.078	613.767	519.834	398.573
WBGene00007070	95.2676	0.797644	0.232523	3.43039	0.000602712	0.00216371	73.4243	76.1307	59.6127	124.446	135.656	102.336
WBGene00015177	56.2673	0.797554	0.291556	2.73551	0.00622845	0.0180866	36.7122	38.0653	48.365	70.6852	68.3706	75.4056
WBGene00003746	85.0651	0.796181	0.253618	3.1393	0.00169355	0.00559319	64.5244	77.4433	44.9907	106.028	119.377	98.0273
WBGene00015866	400.997	0.795729	0.120101	6.62549	3.46093e-11	3.10108e-10	293.697	288.772	295.814	489.321	574.096	464.283
WBGene00019808	862.356	0.795501	0.10153	7.83511	4.68419e-15	5.80734e-14	617.432	552.604	720.977	1145.9	1167.73	969.501
WBGene00017134	2975.98	0.793999	0.0574635	13.8174	2.00056e-43	8.49513e-42	2061.44	2215.67	2249.54	3555.66	3833.1	3940.48
WBGene00020025	1476.43	0.792576	0.0669948	11.8304	2.71816e-32	7.92458e-31	1083.56	1060.58	1093.28	1766.63	1920.89	1933.62
WBGene00010572	285.614	0.791582	0.138031	5.73483	9.76074e-09	6.83641e-08	241.41	192.952	192.335	359.399	353.791	373.796
WBGene00017177	1083.32	0.790717	0.073809	10.713	8.84419e-27	2.12696e-25	823.242	805.935	752.47	1380.35	1404.31	1333.6
WBGene00002029	412.906	0.789212	0.116122	6.79643	1.07245e-11	1.00715e-10	334.859	274.333	299.188	550.548	508.981	509.526
WBGene00014097	3366.77	0.789206	0.0583903	13.516	1.25753e-41	5.09386e-40	2341.79	2522.81	2536.35	4050.96	4596.03	4152.69
WBGene00012546	806.815	0.789151	0.0941388	8.38285	5.1662e-17	7.28907e-16	558.47	657.612	559.01	987.104	1118.89	959.806
WBGene00019832	88.9798	0.788824	0.229812	3.43248	0.000598081	0.0021484	66.7494	61.6921	67.4861	118.472	108.525	110.954
WBGene00013859	273.668	0.787675	0.143076	5.5053	3.6855e-08	2.43576e-07	184.673	181.139	236.201	354.422	353.791	331.785
WBGene00004024	75.1256	0.786962	0.282266	2.78802	0.00530318	0.0156557	75.6493	36.7528	52.8641	107.023	97.6723	80.7917
WBGene00007348	682.738	0.786203	0.0925386	8.49595	1.96325e-17	2.83365e-16	488.383	485.661	526.392	808.898	871.454	915.64
WBGene00019987	651.035	0.784962	0.105123	7.4671	8.19794e-14	9.29205e-13	488.383	517.164	430.786	845.236	899.671	724.971
WBGene00023497	1964.27	0.784606	0.0683592	11.4777	1.7078e-30	4.70581e-29	1556.37	1430.73	1337.35	2347.55	2484.13	2629.5
WBGene00011185	133.513	0.783675	0.227683	3.44195	0.000577531	0.00208139	77.8743	123.384	92.231	126.935	198.6	182.051
WBGene00004078	18056.2	0.783502	0.0443511	17.6659	7.67759e-70	5.42056e-68	13215.3	12813.6	13770.5	21602.8	24052.4	22882.4
WBGene00016346	157.381	0.782998	0.203469	3.84824	0.000118971	0.000484595	113.474	116.821	114.726	149.335	244.181	205.75
WBGene00008806	344.945	0.782904	0.127469	6.14193	8.15224e-10	6.41524e-09	250.31	273.02	236.201	397.729	437.355	475.055
WBGene00023423	155.476	0.782488	0.178456	4.38477	1.16109e-05	5.51379e-05	115.699	118.134	110.227	213.549	196.43	178.819
WBGene00016695	126.783	0.781845	0.207183	3.77369	0.000160848	0.000639753	75.6493	116.821	87.7319	151.824	161.702	166.97
WBGene00008218	22951.2	0.781417	0.037273	20.9647	1.37842e-97	1.49584e-95	16839.8	16866.9	16934.5	27932.1	30242.6	28891.1
WBGene00017411	98.9012	0.780623	0.220421	3.5415	0.000397858	0.00147342	73.4243	73.5055	71.9852	134.401	128.059	112.031
WBGene00018837	210.231	0.780205	0.15327	5.0904	3.57302e-07	2.09031e-06	167.986	140.448	155.218	266.812	271.312	259.611
WBGene00008822	423.877	0.780063	0.109343	7.1341	9.74239e-13	1.01045e-11	319.285	322.899	294.689	544.575	538.283	523.53
WBGene00021215	46.1291	0.779624	0.325789	2.39304	0.0167096	0.043282	36.7122	30.1898	34.8678	59.2362	68.3706	47.3978
WBGene00022727	93.861	0.779315	0.232561	3.35101	0.000805173	0.0028276	70.0868	77.4433	60.7375	129.921	123.718	101.259
WBGene00018518	781.864	0.778771	0.0862156	9.03283	1.67285e-19	2.73569e-18	578.495	572.293	573.632	927.37	1048.35	991.045
WBGene00017312	86.418	0.778753	0.249686	3.11893	0.00181509	0.00595877	71.1993	63.0047	57.3632	122.455	120.463	84.0234
WBGene00020725	737.908	0.777974	0.104077	7.47498	7.72164e-14	8.76348e-13	519.533	534.227	572.507	797.946	965.871	1037.37
WBGene00017970	1087.26	0.777164	0.0882256	8.80883	1.26463e-18	1.95361e-17	733.131	786.246	887.442	1476.92	1396.71	1243.12
WBGene00000074	717.148	0.776235	0.0962697	8.06312	7.43704e-16	9.74241e-15	508.408	585.419	491.524	840.756	909.438	967.346
WBGene00017126	179.07	0.775842	0.169351	4.58126	4.62179e-06	2.33547e-05	141.286	131.26	124.849	249.887	221.391	205.75
WBGene00004104	54.5317	0.774075	0.30919	2.50356	0.0122952	0.0330292	42.2746	38.0653	39.3669	51.7694	80.3084	75.4056
WBGene00010264	1214.46	0.772273	0.0836268	9.23475	2.5888e-20	4.48828e-19	783.193	896.505	1012.29	1562.04	1506.32	1526.43
WBGene00013499	118.527	0.771399	0.217224	3.55117	0.000383519	0.00142565	64.5244	94.5071	103.479	139.379	160.617	148.657
WBGene00044795	47.4237	0.770595	0.313866	2.45517	0.0140818	0.0371429	34.4872	39.3779	31.4935	60.2318	61.8591	57.0928
WBGene00018037	808.236	0.768185	0.0890236	8.629	6.18911e-18	9.25997e-17	562.92	569.668	659.114	983.122	1000.6	1073.99
WBGene00015538	1355.16	0.767808	0.0720993	10.6493	1.75646e-26	4.17842e-25	970.091	938.508	1098.9	1728.3	1713.61	1681.55
WBGene00007059	457.062	0.767058	0.110483	6.94278	3.84449e-12	3.76944e-11	304.822	360.965	350.928	592.362	590.375	542.92
WBGene00013416	52.2885	0.764701	0.307409	2.48757	0.012862	0.0343429	37.8246	44.6283	33.7431	61.2273	78.1379	58.17
WBGene00009696	188.533	0.764629	0.165369	4.62377	3.76832e-06	1.94045e-05	152.411	144.386	122.6	239.434	219.22	253.147
WBGene00010755	291.571	0.764039	0.137362	5.56223	2.6635e-08	1.78855e-07	218.048	217.891	214.831	413.16	342.938	342.557
WBGene00018391	2917.36	0.763568	0.0570169	13.392	6.73733e-41	2.63205e-39	2105.94	2077.84	2299.03	3527.79	3839.61	3653.94
WBGene00003877	216.991	0.761373	0.158544	4.80229	1.56864e-06	8.50082e-06	165.761	154.887	164.216	312.11	258.289	246.684
WBGene00016574	443.687	0.76062	0.117544	6.47092	9.74057e-11	8.38586e-10	347.097	316.336	323.933	553.037	627.273	494.445
WBGene00011679	597.155	0.760557	0.109858	6.92308	4.4193e-12	4.31379e-11	469.471	383.279	473.528	701.376	842.152	713.122
WBGene00011587	579.029	0.760516	0.111572	6.81639	9.3354e-12	8.82346e-11	418.296	454.159	415.04	654.087	688.047	844.543
WBGene00015740	91.1189	0.760374	0.246707	3.08209	0.00205554	0.00667092	47.8371	74.8181	80.9833	122.455	117.207	103.413
WBGene00022265	123.772	0.757881	0.228197	3.32117	0.000896404	0.00311993	88.9992	84.0063	101.229	120.464	144.338	203.595
WBGene00013920	445.523	0.757452	0.115421	6.56249	5.29154e-11	4.66526e-10	361.559	345.213	286.816	552.041	536.113	591.395
WBGene00194985	597.208	0.757443	0.0927546	8.1661	3.18524e-16	4.28763e-15	450.558	450.221	430.786	742.195	768.356	741.129
WBGene00014092	200.438	0.757308	0.160013	4.73278	2.21466e-06	1.17482e-05	140.174	157.512	150.719	270.794	258.289	225.14
WBGene00044070	69.498	0.75651	0.28088	2.69335	0.00707373	0.0202689	50.062	36.7528	67.4861	83.1298	99.8428	79.7145
WBGene00013739	732.819	0.755498	0.103519	7.29816	2.91739e-13	3.16006e-12	515.083	521.102	595.003	806.906	932.228	1026.59
WBGene00015912	516.064	0.755033	0.102607	7.3585	1.85993e-13	2.03978e-12	377.134	396.405	377.922	627.207	619.677	698.041
WBGene00022501	430.863	0.754364	0.117873	6.39978	1.55605e-10	1.31453e-09	298.147	359.652	303.688	498.281	543.709	581.7
WBGene00022584	71.9963	0.754202	0.268269	2.81136	0.0049332	0.0146943	48.9495	45.9409	65.2366	83.6276	106.354	81.8689
WBGene00011990	106.471	0.753739	0.213376	3.53245	0.000411724	0.00152189	77.8743	86.6315	73.11	125.441	145.423	130.344
WBGene00012198	2011.78	0.753446	0.0757216	9.95021	2.51646e-23	5.17419e-22	1593.09	1609.25	1291.23	2412.75	2644.75	2519.62
WBGene00013269	565.208	0.748923	0.0977128	7.66453	1.79488e-14	2.1378e-13	388.259	444.971	433.036	712.825	717.349	694.809
WBGene00003414	125.337	0.748696	0.205122	3.65001	0.000262232	0.00100568	97.8991	105.008	77.609	148.339	145.423	177.742
WBGene00194841	77.1207	0.748275	0.265314	2.82034	0.0047973	0.0143308	42.2746	59.0669	70.8604	86.1165	109.61	94.7956
WBGene00017766	430.913	0.747732	0.107634	6.94695	3.73257e-12	3.66175e-11	329.297	309.773	325.058	532.628	535.027	553.693
WBGene00020183	635.663	0.746234	0.0965859	7.72612	1.10874e-14	1.3424e-13	439.433	454.159	529.766	785.004	803.084	802.531
WBGene00022248	258.478	0.746128	0.140652	5.30479	1.128e-07	7.04951e-07	194.686	206.078	179.963	340.981	299.528	329.63
WBGene00011981	201.937	0.745742	0.165799	4.49788	6.86355e-06	3.37797e-05	169.098	153.574	129.348	240.429	284.335	234.835
WBGene00010011	265.182	0.745442	0.143448	5.19659	2.02978e-07	1.22877e-06	174.661	192.952	226.078	319.577	325.574	352.252
WBGene00012405	646.644	0.74452	0.107888	6.90087	5.16865e-12	5.02016e-11	493.945	546.041	409.416	742.692	842.152	845.62
WBGene00044178	200.155	0.74381	0.183002	4.0645	4.81354e-05	0.000208892	151.299	189.014	109.103	232.465	268.056	250.993
WBGene00012602	290.632	0.743565	0.155657	4.77695	1.77978e-06	9.56834e-06	231.398	186.389	231.702	320.572	329.915	443.816
WBGene00017532	327.513	0.741618	0.133947	5.53665	3.08315e-08	2.0531e-07	290.36	228.392	215.956	408.68	405.883	415.808
WBGene00004821	497.593	0.74142	0.106819	6.94089	3.89634e-12	3.81815e-11	401.609	367.528	347.553	613.269	668.513	587.087
WBGene00022705	913.202	0.741379	0.0953249	7.77739	7.4036e-15	9.04485e-14	701.981	763.932	584.88	1083.67	1115.63	1229.11
WBGene00008925	383.723	0.740944	0.122658	6.04073	1.5342e-09	1.17062e-08	273.672	317.649	273.319	515.206	489.447	433.044
WBGene00235321	55.9864	0.739332	0.292118	2.53093	0.0113759	0.0308434	37.8246	48.5661	39.3669	64.214	70.5411	75.4056
WBGene00010120	104.922	0.737307	0.217646	3.38764	0.000704964	0.00249915	76.7618	72.1929	87.7319	146.348	120.463	126.035
WBGene00003595	72.8848	0.737097	0.285845	2.57866	0.00991837	0.0273771	52.287	59.0669	51.7394	69.6896	125.889	78.6373
WBGene00019577	58.1176	0.736796	0.315507	2.33527	0.0195292	0.0494559	63.4119	27.5646	39.3669	75.663	68.3706	74.3284
WBGene00009606	1270.95	0.736378	0.0777164	9.4752	2.66256e-21	4.94274e-20	854.392	949.009	1057.28	1595.89	1592.06	1577.05
WBGene00012901	59.221	0.734708	0.285929	2.56955	0.0101832	0.0280184	38.9371	51.1913	43.866	79.6453	77.0526	64.6334
WBGene00007709	22385.5	0.73439	0.0466423	15.7452	7.41522e-56	4.24624e-54	16734.1	16340.5	17336.1	25816.5	29263.7	28822.2
WBGene00003759	82.4628	0.734309	0.243328	3.01778	0.00254633	0.008089	68.9744	55.1291	60.7375	92.5877	111.781	105.568
WBGene00004701	4006.44	0.734011	0.049092	14.9518	1.51702e-50	7.61975e-49	3058.23	2961.22	3000.88	4838.45	5259.11	4920.75
WBGene00021046	135.137	0.733478	0.194761	3.76605	0.000165852	0.000658614	103.462	86.6315	113.602	164.268	186.663	156.197
WBGene00015587	55.5537	0.732852	0.309817	2.36543	0.0180091	0.0461717	41.1621	55.1291	29.244	66.2052	62.9444	78.6373
WBGene00016937	587.734	0.731308	0.0972716	7.5182	5.55346e-14	6.38521e-13	447.221	447.596	428.537	685.945	779.208	737.898
WBGene00015796	167.268	0.731282	0.172622	4.23633	2.27208e-05	0.00010284	120.149	129.947	127.099	204.589	231.158	190.668
WBGene00045366	100.655	0.730716	0.234753	3.1127	0.00185384	0.00607351	62.2994	90.5693	75.3595	136.89	100.928	137.885
WBGene00009945	882.458	0.730473	0.0922302	7.9201	2.37317e-15	2.99715e-14	690.856	674.676	626.496	1121.01	1211.14	970.578
WBGene00021049	790.476	0.730069	0.0888596	8.21598	2.1044e-16	2.87231e-15	601.857	591.982	586.004	898.996	1027.73	1036.29
WBGene00012723	292.852	0.729546	0.145256	5.02248	5.10073e-07	2.91897e-06	243.635	183.764	232.827	374.333	401.542	321.012
WBGene00017864	4218.35	0.729536	0.0542281	13.4531	2.95242e-41	1.17164e-39	3012.62	3261.81	3242.71	4964.39	5578.17	5250.39
WBGene00020486	202.446	0.729524	0.159222	4.58181	4.6096e-06	2.32998e-05	140.174	170.638	146.22	240.927	244.181	272.537
WBGene00010552	468.398	0.729392	0.116687	6.25082	4.08308e-10	3.30178e-09	323.734	330.775	401.542	568.966	640.296	545.075
WBGene00013407	1472.73	0.728955	0.0809562	9.00431	2.17032e-19	3.52628e-18	1118.05	1051.39	1150.64	1695.45	1739.65	2081.19
WBGene00000388	965.198	0.72887	0.0764095	9.53899	1.44224e-21	2.72337e-20	706.431	745.556	728.85	1220.56	1233.93	1155.86
WBGene00019737	97.2868	0.728847	0.236893	3.07669	0.0020931	0.00677906	87.8867	69.5677	62.987	139.379	123.718	100.182
WBGene00007365	1121.45	0.728377	0.202467	3.59751	0.000321283	0.00121075	641.906	1022.51	868.321	1251.92	1450.98	1493.03
WBGene00020604	5074.92	0.727739	0.0515129	14.1273	2.57765e-45	1.156e-43	3588.89	3964.05	3907.45	6003.76	6484.36	6501.04
WBGene00016565	112.281	0.727716	0.241565	3.0125	0.00259101	0.00820869	81.2117	110.258	61.8623	114.49	136.741	169.124
WBGene00006702	3241.81	0.727675	0.0575641	12.6411	1.25237e-36	4.25032e-35	2501.99	2383.68	2434	3939.95	4372.46	3818.76
WBGene00000518	59.0536	0.727493	0.289923	2.50926	0.0120983	0.0325461	47.8371	51.1913	34.8678	77.6542	78.1379	64.6334
WBGene00021904	378.442	0.727231	0.115414	6.30105	2.95642e-10	2.42755e-09	285.91	291.397	276.693	449	478.594	489.059
WBGene00004945	1316.07	0.726791	0.0732785	9.91821	3.46937e-23	7.06739e-22	999.016	1025.14	948.18	1570.51	1771.12	1582.44
WBGene00012213	529.131	0.726761	0.100512	7.23061	4.80829e-13	5.11991e-12	392.709	401.655	402.667	679.474	613.165	685.114
WBGene00008535	1514	0.72511	0.0642186	11.2913	1.44914e-29	3.85415e-28	1129.18	1140.65	1150.64	1807.95	1925.23	1930.38
WBGene00003983	125.667	0.725021	0.224339	3.2318	0.00123012	0.00416922	106.799	80.0685	95.6053	127.93	141.082	202.518
WBGene00004212	95.6004	0.724028	0.243306	2.97579	0.00292238	0.00913502	90.1117	49.8787	75.3595	115.983	131.315	110.954
WBGene00006431	889.318	0.723247	0.0957871	7.55057	4.33352e-14	5.01866e-13	748.705	584.106	675.986	1053.81	1214.39	1058.91
WBGene00022502	466.525	0.720015	0.112273	6.41309	1.42599e-10	1.20872e-09	337.084	360.965	361.051	609.784	617.506	512.758
WBGene00017440	1233.69	0.719943	0.07899	9.11436	7.91363e-20	1.32497e-18	900.004	895.192	1004.42	1653.64	1526.94	1421.93
WBGene00015978	6533.34	0.718631	0.0425775	16.8782	6.51148e-64	4.16261e-62	4909.42	4961.62	4938.86	7793.29	8310.83	8286
WBGene00004358	871.977	0.718606	0.0979901	7.33345	2.24296e-13	2.44915e-12	600.744	712.741	666.988	1133.45	1180.75	937.184
WBGene00011202	76.4864	0.718461	0.257051	2.79501	0.00518975	0.0153544	47.8371	68.2551	58.488	107.023	87.9051	89.4095
WBGene00001942	276.629	0.717825	0.13531	5.30504	1.12646e-07	7.04491e-07	221.385	187.702	218.205	353.426	346.194	332.862
WBGene00022449	291.458	0.71764	0.139166	5.15671	2.51333e-07	1.50083e-06	238.073	212.641	208.082	320.075	391.775	378.105
WBGene00007993	923.95	0.717398	0.0919505	7.802	6.09356e-15	7.47556e-14	757.605	729.805	607.375	1080.69	1231.76	1136.47
WBGene00014117	4789.46	0.716312	0.0452215	15.8401	1.64611e-56	9.55068e-55	3675.67	3565.02	3627.38	5828.04	6191.34	5849.32
WBGene00007244	81.9675	0.715506	0.262479	2.72596	0.00641153	0.0185569	64.5244	73.5055	48.365	99.0588	81.3936	124.958
WBGene00011428	122.106	0.715199	0.226384	3.15923	0.00158187	0.005258	88.9992	65.6299	121.475	142.864	172.554	141.116
WBGene00012911	294.525	0.71405	0.14078	5.07208	3.9349e-07	2.2921e-06	232.51	248.081	191.211	401.213	346.194	347.943
WBGene00008384	316.347	0.71382	0.133375	5.35196	8.70043e-08	5.51582e-07	215.823	275.646	229.453	407.187	404.798	365.179
WBGene00016192	1375.49	0.713247	0.0656918	10.8575	1.8377e-27	4.56311e-26	1015.7	1057.95	1051.66	1668.57	1757.02	1702.01
WBGene00016609	772.359	0.712815	0.083509	8.53579	1.39201e-17	2.02916e-16	600.744	552.604	601.751	964.206	958.274	956.574
WBGene00009801	1049.44	0.712462	0.0840496	8.47668	2.31705e-17	3.33336e-16	818.792	777.058	789.588	1294.73	1440.12	1176.33
WBGene00016238	3896.91	0.712337	0.0502285	14.1819	1.18544e-45	5.38503e-44	3070.47	2912.66	2872.66	4658.75	5036.64	4830.27
WBGene00003084	718.709	0.712303	0.0929346	7.66456	1.79447e-14	2.1378e-13	564.032	501.413	564.634	828.809	947.422	905.945
WBGene00219552	790.896	0.711141	0.0968479	7.34286	2.09082e-13	2.28585e-12	591.844	526.352	677.111	921.894	987.576	1040.6
WBGene00016864	53.7892	0.710678	0.300926	2.36164	0.0181944	0.0465858	41.1621	32.815	48.365	70.6852	59.6886	70.0195
WBGene00017482	2576.2	0.710305	0.0536851	13.231	5.81407e-40	2.20759e-38	1936.84	1937.4	1984.09	3070.33	3278.53	3249.98
WBGene00019354	2663.58	0.710123	0.0530153	13.3947	6.4938e-41	2.54256e-39	2074.79	2059.47	1927.85	3260.98	3357.76	3300.61
WBGene00006705	250.148	0.709793	0.1517	4.67893	2.88372e-06	1.50701e-05	201.361	196.89	173.214	346.457	316.892	266.074
WBGene00011038	5875.35	0.70954	0.0471601	15.0453	3.70444e-51	1.89314e-49	4422.15	4395.89	4549.69	6881.85	7582.63	7419.91
WBGene00011501	3622.8	0.707662	0.0500671	14.1343	2.33502e-45	1.04986e-43	2752.3	2655.39	2843.41	4434.75	4675.25	4375.68
WBGene00019415	86.244	0.707573	0.24064	2.94038	0.00327807	0.0101405	55.6245	72.1929	68.6109	100.552	98.7576	121.726
WBGene00019947	13949.3	0.707449	0.0461101	15.3426	3.96965e-53	2.12763e-51	10930.2	10609.7	10242.1	16608.5	18516.5	16788.5
WBGene00194713	531.56	0.705442	0.104868	6.72694	1.73272e-11	1.60069e-10	412.734	405.593	394.794	673.998	711.923	590.318
WBGene00013934	150.275	0.705424	0.190538	3.70227	0.000213681	0.000832377	110.136	123.384	109.103	178.206	221.391	159.429
WBGene00017926	1639.12	0.705208	0.0643519	10.9586	6.04132e-28	1.537e-26	1237.09	1232.53	1266.49	1975.2	2156.39	1967.01
WBGene00004813	2445.52	0.704812	0.0742774	9.48892	2.33451e-21	4.35213e-20	1894.57	2075.22	1614.04	3102.68	3122.26	2864.34
WBGene00006353	458.877	0.704444	0.107103	6.57728	4.79137e-11	4.24558e-10	320.397	360.965	366.675	577.428	575.181	552.615
WBGene00003083	2871.5	0.703982	0.0570272	12.3447	5.20417e-35	1.66042e-33	2178.25	2195.98	2174.18	3378.95	3820.07	3481.58
WBGene00004888	6123.66	0.703702	0.0461963	15.2329	2.14021e-52	1.12988e-50	4624.62	4729.29	4617.18	7226.82	7979.83	7564.26
WBGene00010051	2474.75	0.703456	0.0652574	10.7797	4.29234e-27	1.04659e-25	2025.84	1844.2	1772.64	2845.83	3215.59	3144.41
WBGene00050943	61.9942	0.703141	0.274788	2.55885	0.010502	0.0287757	51.1745	40.6905	49.4898	78.1519	77.0526	75.4056
WBGene00009712	1848.19	0.702811	0.062803	11.1907	4.52661e-29	1.18243e-27	1365.02	1369.04	1481.32	2190.74	2373.44	2309.57
WBGene00003149	1206.94	0.702131	0.0760916	9.22745	2.77158e-20	4.80043e-19	925.591	970.01	859.323	1416.69	1593.14	1476.87
WBGene00013567	4316.55	0.702107	0.049997	14.043	8.50401e-45	3.74688e-43	3110.52	3318.25	3428.29	5224.73	5540.19	5277.32
WBGene00023451	478.685	0.699304	0.124175	5.63159	1.78553e-08	1.21996e-07	372.684	296.647	425.163	635.669	594.716	547.229
WBGene00005008	637.776	0.699284	0.107232	6.52124	6.97271e-11	6.0864e-10	416.071	504.038	536.515	725.27	853.005	791.759
WBGene00015634	61.2792	0.698727	0.294639	2.37147	0.0177175	0.0455106	44.4996	48.5661	48.365	97.5655	66.2001	62.4789
WBGene00000512	470.991	0.698318	0.260093	2.68488	0.00725559	0.0207404	294.81	286.146	496.023	569.464	575.181	604.322
WBGene00004013	147.303	0.697957	0.182102	3.83278	0.000126701	0.00051382	109.024	110.258	118.101	188.66	163.872	193.9
WBGene00015225	86.6806	0.697699	0.259749	2.68606	0.00723011	0.0206776	90.1117	48.5661	59.6127	118.472	108.525	94.7956
WBGene00004905	1701.99	0.6975	0.0740555	9.41861	4.57078e-21	8.37023e-20	1251.55	1311.29	1326.1	1881.62	2180.26	2261.09
WBGene00005014	1226.42	0.695978	0.0736884	9.44488	3.55816e-21	6.54314e-20	900.004	920.131	984.173	1425.15	1567.1	1561.97
WBGene00021960	1587.49	0.695942	0.0688598	10.1067	5.16154e-24	1.10255e-22	1150.31	1302.1	1182.13	1871.17	2057.63	1961.62
WBGene00006721	308.991	0.695829	0.135593	5.13176	2.87043e-07	1.69906e-06	218.048	242.831	245.2	346.457	430.843	370.565
WBGene00008443	168.271	0.695481	0.166842	4.16851	3.06597e-05	0.000136766	129.049	126.009	130.473	211.06	207.282	205.75
WBGene00018438	679.484	0.695477	0.0965342	7.20446	5.82729e-13	6.16759e-12	471.696	572.293	511.77	787.991	860.602	872.551
WBGene00008789	1528.82	0.694802	0.0782476	8.87954	6.71398e-19	1.05198e-17	1274.91	1030.39	1194.5	1889.09	2007.71	1776.34
WBGene00019864	530.164	0.694714	0.103017	6.74367	1.5444e-11	1.42973e-10	388.259	426.594	398.168	606.798	668.513	692.654
WBGene00003756	62.6445	0.693134	0.282245	2.45579	0.0140577	0.0370961	51.1745	53.8165	38.2421	67.2007	83.5641	81.8689
WBGene00001425	511.918	0.693005	0.104098	6.65723	2.79036e-11	2.52079e-10	383.809	357.027	431.911	633.678	640.296	624.789
WBGene00006513	478.337	0.692205	0.115281	6.00449	1.91937e-09	1.44656e-08	403.834	385.904	308.187	594.851	561.073	616.172
WBGene00000528	1126.82	0.691295	0.0855559	8.08003	6.47495e-16	8.52656e-15	812.117	973.948	804.21	1447.55	1440.12	1282.97
WBGene00011687	4508.86	0.690604	0.0505781	13.6542	1.90513e-42	7.86202e-41	3236.23	3554.52	3558.77	5478.6	5444.69	5780.38
WBGene00001622	145.922	0.690268	0.183036	3.77122	0.000162452	0.000645841	105.687	124.697	105.728	190.153	179.066	170.201
WBGene00021924	1023.8	0.689881	0.0763985	9.03002	1.71634e-19	2.8016e-18	812.117	750.806	783.964	1207.62	1270.83	1317.44
WBGene00019767	4439.86	0.689259	0.0472706	14.5811	3.70254e-48	1.79808e-46	3396.43	3337.94	3460.91	5465.66	5713.83	5264.39
WBGene00019989	1282.79	0.688419	0.0742492	9.27173	1.8315e-20	3.21656e-19	975.653	1012.01	956.053	1476.42	1704.92	1571.67
WBGene00003035	1215.8	0.687819	0.0794432	8.65799	4.80138e-18	7.22055e-17	941.166	1017.26	836.828	1475.93	1582.29	1441.32
WBGene00007625	2163.94	0.68751	0.0660747	10.4051	2.3512e-25	5.3197e-24	1694.32	1582.99	1689.4	2486.43	2627.39	2903.12
WBGene00018437	104.224	0.68724	0.217629	3.15786	0.00158932	0.00527972	80.0992	68.2551	91.1063	133.904	133.486	118.495
WBGene00007666	948.791	0.686761	0.0765226	8.97461	2.84353e-19	4.5694e-18	757.605	721.929	700.731	1153.36	1165.56	1193.56
WBGene00012476	186.786	0.686711	0.163914	4.18945	2.79628e-05	0.000125277	153.524	137.823	137.222	219.522	253.948	218.676
WBGene00008079	71.324	0.686364	0.277089	2.47706	0.013247	0.035236	67.8619	36.7528	58.488	83.1298	99.8428	81.8689
WBGene00011440	371.848	0.685551	0.132792	5.16257	2.43577e-07	1.45798e-06	260.323	254.644	339.68	461.445	495.958	419.04
WBGene00021345	251.689	0.685301	0.164086	4.17646	2.96078e-05	0.000132343	228.06	153.574	197.959	351.933	310.381	268.229
WBGene00004392	19646.6	0.684661	0.0415528	16.4769	5.37874e-61	3.32951e-59	15313.4	14753.6	15132.6	23026.9	25530.5	24122.3
WBGene00003163	713.106	0.684408	0.215958	3.16917	0.00152874	0.00509966	409.396	602.483	628.746	755.635	937.654	944.725
WBGene00010981	100.643	0.683682	0.22172	3.08353	0.00204559	0.00664353	91.2241	66.9425	73.11	123.948	118.292	130.344
WBGene00017153	214.398	0.683123	0.158067	4.32174	1.54806e-05	7.22261e-05	179.111	141.761	170.965	245.407	259.374	289.773
WBGene00022354	308.285	0.682151	0.130329	5.23408	1.65805e-07	1.01421e-06	239.185	233.642	237.326	380.804	344.024	414.731
WBGene00013917	856.331	0.681793	0.0807296	8.44538	3.03047e-17	4.34194e-16	641.906	662.862	665.863	1006.02	1077.65	1083.69
WBGene00009050	12300.2	0.681765	0.0419187	16.264	1.77855e-59	1.06713e-57	9180.26	9675.16	9481.8	14710	15928.2	14825.8
WBGene00019381	2568.74	0.681474	0.0551982	12.3459	5.12359e-35	1.64067e-33	1926.83	1922.96	2068.45	3169.39	3263.34	3061.47
WBGene00021691	1345.88	0.680808	0.0741278	9.18425	4.14418e-20	7.07326e-19	1064.65	1039.58	997.67	1647.66	1795	1530.73
WBGene00017818	499.729	0.679831	0.111945	6.07292	1.25605e-09	9.66787e-09	338.197	425.282	389.17	593.357	668.513	583.855
WBGene00008951	337.6	0.678233	0.154968	4.37659	1.2055e-05	5.70925e-05	311.497	210.016	255.322	389.764	498.129	360.87
WBGene00050941	748.515	0.677606	0.0868196	7.80476	5.96135e-15	7.32359e-14	548.457	602.483	575.882	887.05	968.041	909.176
WBGene00022698	83.8382	0.676963	0.24532	2.75952	0.00578871	0.0169299	78.9868	52.5039	61.8623	107.521	96.5871	105.568
WBGene00004388	2513.9	0.6754	0.0594345	11.3638	6.33563e-30	1.70046e-28	1933.51	1940.02	1927.85	2881.67	3285.05	3115.33
WBGene00021607	78.2884	0.675028	0.270247	2.49782	0.012496	0.0334777	38.9371	64.3173	77.609	92.0899	97.6723	99.1045
WBGene00006368	268.35	0.674844	0.148982	4.5297	5.9068e-06	2.93504e-05	200.248	241.518	179.963	340.484	355.961	291.927
WBGene00003638	598.353	0.673878	0.105445	6.39081	1.6501e-10	1.39253e-09	431.646	483.036	465.654	652.594	809.595	747.593
WBGene00017843	842.241	0.673636	0.0857101	7.85947	3.85756e-15	4.80964e-14	675.281	598.545	671.487	1027.42	1099.36	981.35
WBGene00007126	108.342	0.673376	0.216153	3.11528	0.00183773	0.00602412	94.5616	80.0685	76.4843	145.85	137.827	115.263
WBGene00044665	248.343	0.673231	0.144648	4.65427	3.25129e-06	1.68358e-05	196.911	204.765	172.09	288.216	298.443	329.63
WBGene00009930	627.025	0.673084	0.107536	6.25916	3.87049e-10	3.13708e-09	513.97	522.414	412.79	724.274	846.493	742.207
WBGene00018361	1942.55	0.672404	0.0585703	11.4803	1.65717e-30	4.57347e-29	1476.27	1480.61	1534.18	2337.09	2346.31	2480.84
WBGene00019862	1951.76	0.672342	0.0641685	10.4778	1.093e-25	2.51505e-24	1474.05	1588.24	1449.83	2256.95	2514.52	2426.98
WBGene00013516	78.9953	0.671823	0.256761	2.61653	0.00888287	0.0248111	45.6121	72.1929	65.2366	94.081	107.44	89.4095
WBGene00007327	73.7952	0.670359	0.262575	2.55302	0.0106793	0.0292024	68.9744	55.1291	47.2403	100.552	91.1608	79.7145
WBGene00019131	129.51	0.669636	0.209824	3.19142	0.00141578	0.00474806	106.799	118.134	76.4843	176.215	139.997	159.429
WBGene00019189	383.5	0.668668	0.12775	5.2342	1.65703e-07	1.01394e-06	323.734	245.456	319.434	506.245	462.316	443.816
WBGene00012128	3827.17	0.668668	0.0506309	13.2067	8.02393e-40	3.0401e-38	2894.7	3011.1	2955.89	4455.16	4755.56	4890.59
WBGene00008603	189.426	0.668211	0.162834	4.10363	4.06725e-05	0.000179024	139.061	144.386	155.218	228.482	256.119	213.29
WBGene00007129	672.064	0.668179	0.0975554	6.84922	7.4252e-12	7.10975e-11	467.246	527.664	563.509	838.765	870.369	764.828
WBGene00022259	319.09	0.667367	0.125158	5.33217	9.70437e-08	6.12578e-07	251.423	254.644	232.827	373.337	406.968	395.341
WBGene00003751	78.4395	0.667351	0.252453	2.64347	0.00820617	0.0230971	60.0744	65.6299	57.3632	113.495	86.8198	87.2551
WBGene00004816	783.147	0.666525	0.0898729	7.4163	1.20437e-13	1.34601e-12	654.144	624.797	537.639	959.726	983.235	939.338
WBGene00019871	849.786	0.666422	0.0999537	6.6673	2.60553e-11	2.36353e-10	628.557	588.044	749.096	934.837	1106.95	1091.23
WBGene00007942	557.515	0.666218	0.095457	6.97925	2.96761e-12	2.95082e-11	433.871	417.406	440.909	677.483	702.155	673.264
WBGene00015676	673.64	0.665921	0.0967199	6.88504	5.77693e-12	5.5832e-11	515.083	576.231	472.403	814.871	876.88	786.373
WBGene00020930	1153.81	0.665208	0.0758533	8.76966	1.79201e-18	2.7514e-17	895.554	922.757	860.448	1431.13	1501.98	1310.98
WBGene00020208	1934.09	0.664964	0.068549	9.70056	2.99848e-22	5.83756e-21	1501.86	1446.48	1533.06	2182.78	2358.24	2582.1
WBGene00007981	81.208	0.66395	0.260274	2.55097	0.0107424	0.0293566	64.5244	61.6921	62.987	112.997	113.951	71.0967
WBGene00004927	887.421	0.663842	0.085511	7.76324	8.27854e-15	1.00648e-13	675.281	756.057	629.87	1062.77	1136.25	1064.3
WBGene00020051	189.593	0.662542	0.176072	3.76289	0.000167959	0.000666529	144.624	152.261	143.97	237.94	273.483	185.282
WBGene00004205	1682.02	0.662083	0.0672916	9.839	7.64651e-23	1.5241e-21	1203.71	1308.66	1393.59	1995.61	2061.97	2128.59
WBGene00004819	248.353	0.662035	0.15404	4.29782	1.72488e-05	7.97355e-05	214.71	206.078	156.343	298.67	332.086	282.232
WBGene00007128	97.1852	0.661969	0.221143	2.9934	0.00275891	0.00868428	68.9744	76.1307	80.9833	122.455	109.61	124.958
WBGene00018443	100.35	0.66151	0.260328	2.54107	0.0110515	0.0300566	52.287	81.3811	98.9796	106.526	157.361	105.568
WBGene00007771	564.216	0.661492	0.0998645	6.62389	3.49864e-11	3.13327e-10	452.783	389.842	466.779	686.443	705.411	684.037
WBGene00008939	208.728	0.661344	0.174848	3.78239	0.000155332	0.000619919	200.248	124.697	159.717	271.292	265.886	230.526
WBGene00001130	1506.09	0.661102	0.0683908	9.66653	4.18309e-22	8.06346e-21	1189.25	1216.78	1095.52	1833.34	1939.34	1762.34
WBGene00004512	1955.97	0.66025	0.263123	2.50928	0.0120977	0.0325461	1450.69	1657.81	1440.83	2892.62	1613.76	2680.13
WBGene00010756	120.379	0.659824	0.209521	3.14921	0.00163715	0.0054314	100.124	94.5071	85.4824	149.335	121.548	171.278
WBGene00016568	3557.32	0.659371	0.0635264	10.3795	3.0747e-25	6.94771e-24	2760.09	3032.1	2485.74	4327.23	4556.96	4181.78
WBGene00019143	111.84	0.659077	0.216288	3.04721	0.00230974	0.00741648	72.3118	98.4449	88.8567	119.468	149.764	142.193
WBGene00013694	878.459	0.658807	0.0817534	8.05846	7.72629e-16	1.01063e-14	684.181	686.489	674.861	1105.58	1121.06	998.586
WBGene00006434	7788.79	0.657968	0.0444321	14.8084	1.29318e-49	6.42208e-48	5949.59	6011.7	6160.36	9167.17	10059.2	9384.77
WBGene00010809	1837.87	0.657259	0.0605082	10.8623	1.74273e-27	4.33955e-26	1346.11	1453.05	1481.32	2263.92	2255.15	2227.7
WBGene00006365	73.8475	0.656515	0.263827	2.48843	0.0128309	0.0342704	62.2994	68.2551	41.6164	87.112	91.1608	92.6412
WBGene00004727	832.965	0.656454	0.086207	7.61486	2.6398e-14	3.10835e-13	675.281	576.231	686.109	1015.48	1036.41	1008.28
WBGene00007878	185.176	0.656239	0.173646	3.77918	0.000157345	0.00062724	162.423	154.887	113.602	213.051	234.414	232.68
WBGene00015391	1505.3	0.655578	0.0666494	9.83622	7.86093e-23	1.56506e-21	1212.61	1195.78	1096.65	1778.08	1883.99	1864.67
WBGene00023498	629.602	0.65402	0.100152	6.53025	6.566e-11	5.7428e-10	462.796	551.291	454.407	742.692	747.736	818.689
WBGene00006987	195.384	0.653512	0.168087	3.88793	0.000101102	0.000417126	176.886	149.636	128.224	225.496	260.46	231.603
WBGene00235164	133.68	0.65326	0.19392	3.36872	0.000755187	0.0026643	90.1117	108.946	113.602	174.722	166.043	148.657
WBGene00010609	7451.49	0.653013	0.0497182	13.1343	2.09488e-39	7.8191e-38	5723.76	5611.36	6034.38	8531.01	9627.24	9181.17
WBGene00020951	1556.79	0.65281	0.0680232	9.59687	8.24076e-22	1.57129e-20	1208.16	1261.41	1161.89	1870.67	1808.02	2030.57
WBGene00003749	100.717	0.651816	0.223494	2.91648	0.0035401	0.0108693	77.8743	89.2567	68.6109	128.428	133.486	106.645
WBGene00010759	473.874	0.651808	0.106053	6.14607	7.9425e-10	6.25579e-09	392.709	364.902	349.803	610.282	562.158	563.388
WBGene00003773	314.267	0.651732	0.124806	5.22195	1.77053e-07	1.07889e-06	258.098	240.205	235.077	386.777	374.411	391.032
WBGene00002100	101.755	0.651631	0.212839	3.06161	0.00220149	0.00710002	78.9868	77.4433	80.9833	124.446	122.633	126.035
WBGene00008078	750.447	0.651567	0.0930483	7.00246	2.51502e-12	2.51216e-11	635.232	590.669	524.142	885.058	975.638	891.941
WBGene00016028	135.866	0.650824	0.202912	3.20741	0.00133934	0.00451151	84.5492	119.446	114.726	185.175	143.253	168.047
WBGene00019064	230.984	0.650197	0.145248	4.47646	7.58905e-06	3.7132e-05	181.336	168.013	190.086	289.71	269.142	287.619
WBGene00014035	165.609	0.650172	0.174299	3.7302	0.000191325	0.000751955	140.174	127.322	120.35	222.011	186.663	197.132
WBGene00003784	2813.82	0.649112	0.0618171	10.5005	8.58969e-26	1.98432e-24	2024.73	2168.41	2380.01	3420.27	3584.57	3304.92
WBGene00000157	310.823	0.648396	0.130998	4.94965	7.43464e-07	4.16052e-06	231.398	246.768	249.699	402.707	396.116	338.248
WBGene00016704	666.007	0.648366	0.0910051	7.1245	1.0446e-12	1.08024e-11	510.633	497.475	545.513	774.053	839.982	828.385
WBGene00011680	2098.72	0.648258	0.0617782	10.4933	9.27238e-26	2.13922e-24	1705.45	1660.44	1540.93	2602.91	2655.6	2426.98
WBGene00013553	742.644	0.647757	0.0845916	7.65746	1.89648e-14	2.25423e-13	595.182	584.106	555.636	885.058	913.779	922.103
WBGene00017986	3189.6	0.647543	0.0598729	10.8153	2.91343e-27	7.17339e-26	2549.83	2370.55	2527.36	3609.92	4181.46	3898.47
WBGene00001366	323.001	0.647526	0.146038	4.43396	9.25187e-06	4.46835e-05	243.635	290.084	224.954	452.983	332.086	394.264
WBGene00012125	99.5845	0.647463	0.235598	2.74817	0.00599288	0.0174486	80.0992	84.0063	67.4861	95.5744	139.997	130.344
WBGene00020627	77.8868	0.643664	0.268052	2.40126	0.0163387	0.042438	48.9495	73.5055	60.7375	101.548	71.6264	110.954
WBGene00011614	430.049	0.643594	0.11624	5.53675	3.08131e-08	2.05265e-07	341.534	294.022	371.174	544.077	537.198	492.291
WBGene00016559	153.66	0.642299	0.200829	3.19825	0.00138266	0.00464765	137.949	139.135	83.2329	182.189	182.322	197.132
WBGene00012646	1539	0.642252	0.0622073	10.3244	5.46677e-25	1.22428e-23	1242.65	1176.09	1186.63	1882.12	1883.99	1862.52
WBGene00011645	825.005	0.641794	0.0965247	6.64901	2.95064e-11	2.65876e-10	714.218	641.861	577.006	1003.03	1098.27	915.64
WBGene00020947	69.1298	0.641571	0.267528	2.39815	0.0164783	0.0427457	61.1869	47.2535	52.8641	77.1564	98.7576	77.5601
WBGene00018701	4518.06	0.640991	0.0565229	11.3404	8.27924e-30	2.21199e-28	3488.77	3694.96	3405.8	5278.99	5982.97	5256.85
WBGene00000857	151.407	0.63971	0.17631	3.62832	0.000285271	0.00108622	125.711	116.821	112.477	183.682	181.236	188.514
WBGene00011124	2129.82	0.639435	0.0648355	9.86242	6.05713e-23	1.21836e-21	1670.96	1789.07	1539.81	2627.3	2692.5	2459.3
WBGene00015200	256.144	0.639197	0.137264	4.65669	3.21339e-06	1.66543e-05	211.373	195.577	193.46	307.132	321.233	308.086
WBGene00020261	765.307	0.639134	0.0837277	7.63349	2.28485e-14	2.69944e-13	581.832	628.735	587.129	951.761	919.205	923.18
WBGene00000865	11737.6	0.638018	0.040666	15.6892	1.792e-55	1.00973e-53	8919.94	9408.7	9217.48	13775.2	14824.5	14279.7
WBGene00013899	392.298	0.637624	0.132404	4.81576	1.46643e-06	7.97149e-06	290.36	341.276	292.44	528.646	505.726	395.341
WBGene00010942	1256.43	0.63648	0.0691591	9.20313	3.47682e-20	5.98653e-19	1029.05	967.385	954.929	1547.61	1560.59	1479.03
WBGene00044392	65.8214	0.636179	0.265417	2.3969	0.0165344	0.0428632	47.8371	52.5039	53.9889	75.1653	83.5641	81.8689
WBGene00007332	4240.88	0.635814	0.052083	12.2077	2.82766e-34	8.861e-33	3286.29	3236.87	3431.67	4855.87	5424.07	5210.53
WBGene00004815	559.663	0.635745	0.102766	6.18633	6.15804e-10	4.903e-09	441.658	479.098	394.794	669.021	721.69	651.72
WBGene00021543	430.454	0.635318	0.112723	5.63609	1.73959e-08	1.18903e-07	342.647	367.528	301.438	507.241	525.26	538.612
WBGene00002163	80.842	0.634693	0.23932	2.65206	0.00800014	0.0225932	58.9619	66.9425	64.1118	96.0721	102.013	96.9501
WBGene00017954	507.81	0.63312	0.119232	5.30999	1.09629e-07	6.87825e-07	378.246	451.534	363.3	550.548	699.985	603.245
WBGene00017481	337.922	0.632611	0.136245	4.64319	3.43071e-06	1.7718e-05	288.135	286.146	222.704	441.036	424.332	365.179
WBGene00011319	876.574	0.632371	0.0809695	7.81	5.71899e-15	7.04554e-14	664.156	678.613	717.602	1030.41	1048.35	1120.31
WBGene00009353	1560.59	0.631115	0.0628154	10.0471	9.45708e-24	1.99108e-22	1227.08	1194.46	1248.49	1838.81	1946.94	1907.76
WBGene00008000	8020.68	0.630855	0.0456775	13.8111	2.18552e-43	9.23593e-42	6191	6286.03	6396.56	9148.76	10003.8	10097.9
WBGene00018218	1478.08	0.630438	0.0707609	8.90941	5.13056e-19	8.12569e-18	1064.65	1166.9	1247.37	1747.72	1860.12	1781.73
WBGene00012538	159.8	0.63034	0.197467	3.19212	0.00141231	0.00473916	99.0116	161.45	118.101	218.029	181.236	180.973
WBGene00016558	300.054	0.629987	0.148973	4.22886	2.3488e-05	0.000106094	220.273	284.834	202.458	352.43	328.83	411.499
WBGene00019814	122.63	0.629982	0.217279	2.89941	0.00373864	0.0114186	86.7742	126.009	76.4843	139.379	162.787	144.348
WBGene00015390	105.135	0.629838	0.238813	2.63737	0.0083551	0.0234787	87.8867	65.6299	94.4806	145.85	142.167	94.7956
WBGene00019630	452.762	0.629816	0.118688	5.3065	1.11752e-07	6.99643e-07	302.597	379.341	384.671	536.61	515.493	597.859
WBGene00018214	84.4938	0.628827	0.244275	2.57426	0.0100455	0.027676	67.8619	80.0685	51.7394	104.037	99.8428	103.413
WBGene00008729	7802.78	0.627871	0.0414597	15.1441	8.28209e-52	4.29496e-50	6177.65	5893.57	6314.45	9263.74	9648.94	9518.34
WBGene00016406	251.843	0.627395	0.13969	4.49135	7.07728e-06	3.47926e-05	183.561	199.515	210.332	298.172	301.699	317.781
WBGene00015787	129.383	0.626621	0.199253	3.14485	0.00166172	0.00550256	106.799	93.1945	103.479	134.401	169.299	169.124
WBGene00009977	1538.78	0.626618	0.0635046	9.86729	5.77044e-23	1.16335e-21	1262.68	1176.09	1188.88	1857.23	1912.21	1835.59
WBGene00020311	357.45	0.626021	0.129653	4.82845	1.37597e-06	7.50295e-06	309.272	242.831	289.066	416.644	481.85	405.036
WBGene00002152	6144.79	0.625393	0.0471725	13.2576	4.07892e-40	1.55548e-38	4623.51	4821.17	5056.96	7527.48	7694.41	7145.22
WBGene00002071	721	0.625056	0.0895807	6.97757	3.00325e-12	2.9821e-11	597.407	535.54	565.759	839.76	931.143	856.392
WBGene00011615	498.743	0.6247	0.104274	5.99095	2.0862e-09	1.56465e-08	363.784	409.531	406.041	631.189	609.909	572.005
WBGene00010260	19882.1	0.624463	0.0354802	17.6003	2.44972e-69	1.70221e-67	15844.1	15451.9	15630.9	23500.8	24868.5	23996.2
WBGene00015350	875.293	0.624031	0.096778	6.44807	1.13286e-10	9.69134e-10	656.369	796.747	615.248	1039.87	1144.94	998.586
WBGene00012550	3080.07	0.623862	0.0571215	10.9217	9.08133e-28	2.29712e-26	2301.74	2483.44	2482.36	3502.4	3896.04	3814.45
WBGene00017984	7332.16	0.622832	0.0485617	12.8256	1.17917e-37	4.12125e-36	5799.41	5673.05	5838.67	8361.26	9502.43	8818.15
WBGene00044329	2401.49	0.622722	0.0534909	11.6416	2.5312e-31	7.18876e-30	1851.18	1898.02	1921.1	2836.37	2932.34	2969.9
WBGene00003510	1006.41	0.622329	0.0810837	7.67513	1.65245e-14	1.97083e-13	857.729	715.366	804.21	1256.4	1216.56	1188.18
WBGene00011060	263.748	0.621985	0.14178	4.38697	1.14939e-05	5.46561e-05	216.935	228.392	178.838	323.559	328.83	305.931
WBGene00010542	1765.95	0.621684	0.058318	10.6602	1.56193e-26	3.7207e-25	1371.7	1393.98	1407.09	2119.56	2163.98	2139.36
WBGene00020812	1943.87	0.621289	0.0628419	9.88654	4.76205e-23	9.62263e-22	1461.81	1506.86	1623.04	2284.33	2473.28	2313.88
WBGene00013704	647.62	0.620988	0.0893685	6.94862	3.68864e-12	3.62067e-11	520.645	500.1	510.645	796.453	757.503	800.377
WBGene00010788	113.657	0.619919	0.219803	2.82034	0.00479733	0.0143308	91.2241	103.695	73.11	115.486	150.849	147.58
WBGene00013866	375.273	0.61976	0.118312	5.23837	1.61998e-07	9.91962e-07	298.147	321.587	268.82	454.974	438.44	469.669
WBGene00077658	872.668	0.618881	0.0839508	7.37195	1.68151e-13	1.85537e-12	713.106	693.052	655.74	994.073	1129.74	1050.29
WBGene00019959	773.071	0.618602	0.0879821	7.031	2.05065e-12	2.06593e-11	670.831	569.668	588.254	948.775	946.336	914.562
WBGene00004774	851.649	0.617869	0.0870846	7.09504	1.29315e-12	1.32326e-11	701.981	662.862	646.742	942.303	1085.25	1070.76
[truncated: 5,486 more rows]
