# Supplementary material for: Dietary thiols accelerate aging of C. elegans
Source: Nat Commun. 2021 Jul 15;12:4336. doi: 10.1038/s41467-021-24634-3 (PMC8282788; doi:10.1038/s41467-021-24634-3)
Supplement: Supplementary file 5 — Supplementary Data 2 [file 41467_2021_24634_MOESM5_ESM.xlsx]

## Sheet: Acivicin vs control C.elegans
List of genes regulated by acivicin in C. elegans
List of genes statistically significantly regulated (q-value<0.05) by the treatment of wt (N2) worms with 75 µM acivicin for 24 hours. p-values were clculated used Wald test and then adjusted for for multiple testing using the procedure of Benjamini and Hochberg (padj)
Gene	baseMean	log2FoldChange	lfcSE	stat	pvalue	padj	control1	control2	control3	control4	control5	control6	Aci1	Aci2	Aci3	Aci4	Aci5	Aci6
WBGene00017315	19.842	3.17652	0.469433	6.76671	1.31746e-11	1.57711e-08	2.87445	4.69424	4.06769	3.44988	0	4.97582	24.0888	29.0634	24.1411	78.6273	48.8695	13.2515
WBGene00001762	8.31332	2.84537	0.612054	4.6489	3.33715e-06	0.000813771	0.574889	4.10746	4.06769	0	0	0	13.4614	12.1097	11.4353	21.9425	16.9164	15.1445
WBGene00006539	204.075	2.8385	0.415189	6.83665	8.10676e-12	1.0675e-08	55.1894	92.1244	74.9618	22.4242	12.2985	57.222	262.143	364.503	272.087	539.42	281.939	414.582
WBGene00009038	5.68704	2.68588	0.631653	4.25214	2.11735e-05	0.00335919	1.14978	2.9339	1.45275	1.72494	0	0	4.95946	6.05487	12.5244	9.14271	13.1572	15.1445
WBGene00020609	9.07395	2.37302	0.459674	5.16239	2.43811e-07	0.000103564	5.17401	4.69424	4.64879	0	0	2.48791	22.6718	18.1646	23.2336	14.6283	9.39798	3.78614
WBGene00001702	10.8927	2.25635	0.459199	4.91366	8.93898e-07	0.000287094	4.59912	4.10746	5.22989	5.17482	0	2.48791	16.2954	35.1183	16.8806	21.9425	7.51838	11.3584
WBGene00011009	10.8532	2.25198	0.636622	3.53739	0.000404098	0.029754	9.19823	4.10746	0.581099	1.72494	0	2.48791	9.21043	4.8439	14.158	29.2567	31.9531	22.7168
WBGene00004002	12.4022	1.82228	0.42906	4.24714	2.16512e-05	0.00338926	5.74889	9.97526	8.13539	3.44988	2.04975	0	25.5058	24.2195	11.9798	21.9425	20.6756	15.1445
WBGene00001388	9.71356	1.78462	0.453818	3.93245	8.40846e-05	0.00954505	6.89867	1.76034	4.64879	1.72494	8.19901	2.48791	12.7529	16.9536	14.7025	23.7711	7.51838	15.1445
WBGene00015660	229.035	1.68316	0.319075	5.2751	1.32682e-07	6.50836e-05	126.476	119.116	102.273	70.7226	57.393	179.13	465.481	290.634	312.383	482.735	172.923	369.148
WBGene00020134	15.2583	1.66598	0.326854	5.09702	3.45036e-07	0.000141983	8.62334	11.1488	8.13539	6.89977	4.0995	4.97582	31.1738	36.3292	25.0487	16.4569	11.2776	18.9307
WBGene00044646	10.6826	1.66296	0.461623	3.60241	0.000315275	0.0253143	9.77312	10.562	5.81099	3.44988	0	0	17.0039	14.5317	23.9596	10.9713	7.51838	24.6099
WBGene00008810	42.4608	1.59124	0.330051	4.8212	1.427e-06	0.000408494	21.8458	15.8431	20.3385	1.72494	34.8458	24.8791	50.3031	41.1731	41.5663	45.7136	101.498	109.798
WBGene00008296	398.572	1.59014	0.188586	8.43194	3.39993e-17	1.49234e-13	220.183	220.629	228.953	87.972	219.323	204.009	531.371	609.12	417.66	572.334	736.801	734.511
WBGene00010470	552.971	1.51472	0.146996	10.3045	6.72193e-25	4.42572e-21	316.189	313.927	332.679	188.019	243.92	306.013	665.277	822.252	649.27	822.844	945.437	1029.83
WBGene00001068	28.7618	1.48071	0.318418	4.6502	3.3161e-06	0.000813771	18.3965	24.058	11.9125	15.5245	18.4478	2.48791	69.4325	42.3841	43.3814	23.7711	52.6287	22.7168
WBGene00000056	9.90821	1.41327	0.406638	3.4755	0.000509904	0.0357322	3.44934	5.8678	5.81099	8.62471	4.0995	2.48791	11.3359	14.5317	12.1613	14.6283	9.39798	26.503
WBGene00000657	51.1093	1.41012	0.356311	3.95755	7.57217e-05	0.00874652	34.4934	21.1241	19.4668	22.4242	51.2438	14.9275	35.4247	106.566	40.2957	63.999	154.127	49.2198
WBGene00000845	46.2868	1.39413	0.353609	3.94258	8.06105e-05	0.00923026	34.4934	25.8183	65.6642	17.2494	0	17.4154	77.2259	78.7134	67.5226	73.1417	33.8327	64.3643
WBGene00019105	218.288	1.35829	0.201297	6.74769	1.50223e-11	1.64844e-08	181.09	140.827	178.397	68.9977	65.5921	114.444	347.162	220.397	348.504	373.023	285.699	295.319
WBGene00019967	176.363	1.34896	0.168895	7.98699	1.38272e-15	3.64153e-12	117.852	139.067	127.261	51.7482	84.0398	72.1495	244.431	230.085	249.398	277.938	278.18	244.206
WBGene00012777	15.5707	1.32555	0.343062	3.86388	0.000111602	0.0113044	4.02423	8.8017	13.0747	8.62471	10.2488	7.46374	25.5058	24.2195	19.4218	18.2854	20.6756	26.503
WBGene00001772	21.6266	1.29176	0.315396	4.09567	4.20958e-05	0.00559917	11.4978	14.6695	13.9464	6.89977	12.2985	9.95165	21.2548	36.3292	21.0554	51.1992	22.5551	37.8614
WBGene00000715	246.967	1.28697	0.165416	7.7802	7.24116e-15	1.58919e-11	120.152	197.745	150.214	112.121	149.632	126.884	247.973	440.795	343.24	424.222	345.846	304.784
WBGene00008390	483.378	1.2627	0.102911	12.2699	1.3149e-34	1.73146e-30	255.826	276.373	285.61	310.489	266.468	278.646	573.881	645.45	541.633	927.071	742.44	696.649
WBGene00004052	28.1828	1.23161	0.304265	4.04782	5.1698e-05	0.00654576	19.5462	17.6034	16.2708	5.17482	20.4975	22.3912	38.9672	66.6036	26.8638	43.885	26.3143	34.0752
WBGene00044644	232.975	1.23001	0.357601	3.43961	0.000582543	0.0397141	189.139	147.282	176.364	51.7482	67.6418	204.009	201.213	322.119	272.087	369.366	313.892	480.839
WBGene00019515	356.364	1.21292	0.17013	7.12938	1.00822e-12	1.47515e-09	157.52	211.828	194.668	162.144	182.428	358.259	328.742	474.702	353.405	532.106	639.062	681.505
WBGene00019885	29.6878	1.163	0.290257	4.00678	6.15511e-05	0.00743582	17.2467	19.9505	12.7842	12.0746	28.6965	14.9275	38.2587	30.2744	26.8638	38.3994	82.7022	34.0752
WBGene00018877	112.791	1.16285	0.245197	4.74253	2.11069e-06	0.000544973	82.2092	72.1739	88.6176	34.4988	38.9453	102.004	233.095	169.536	187.139	181.026	62.0267	102.226
WBGene00021779	63.4051	1.1012	0.280627	3.92407	8.70653e-05	0.00979894	62.663	63.959	34.5754	51.7482	8.19901	19.9033	94.9383	139.262	100.921	69.4846	37.5919	77.6158
WBGene00007073	217.65	1.09546	0.141432	7.7455	9.52038e-15	1.79092e-11	104.055	138.48	122.902	91.4219	170.129	199.033	238.054	272.469	224.712	358.394	364.642	327.501
WBGene00011612	28.4557	1.05225	0.294532	3.57262	0.000353432	0.0275221	24.1454	24.058	12.2031	27.5991	8.19901	12.4396	41.0927	50.8609	27.0453	38.3994	41.3511	34.0752
WBGene00012583	67.7388	1.00779	0.248047	4.06291	4.84648e-05	0.00625671	33.3436	27.5787	41.258	82.7972	28.6965	52.2462	61.639	93.2451	52.6386	67.6561	116.535	155.232
WBGene00001387	168.135	0.99582	0.155571	6.40105	1.54316e-10	1.35469e-07	77.6101	102.1	106.341	108.671	122.985	126.884	140.282	201.022	141.035	347.423	270.662	272.602
WBGene00044811	87.5746	0.97503	0.191617	5.08842	3.61059e-07	0.000144073	80.4845	53.397	72.3468	53.4732	53.2935	29.8549	97.0638	119.887	106.911	133.484	150.368	100.333
WBGene00007691	30.8036	0.935259	0.251595	3.71732	0.000201348	0.0186715	22.9956	23.4712	18.8857	10.3496	12.2985	34.8308	40.3842	27.8524	33.0352	49.3707	52.6287	43.5406
WBGene00019189	46.4851	0.929257	0.19403	4.78924	1.67413e-06	0.00045927	29.3194	35.2068	29.3455	39.6737	22.5473	34.8308	50.3031	61.7597	61.8957	43.885	69.545	79.5089
WBGene00010705	90.8167	0.924555	0.188406	4.90725	9.23633e-07	0.000289581	62.0881	81.5624	56.0761	34.4988	67.6418	64.6857	111.942	108.988	90.9377	111.541	161.645	138.194
WBGene00018708	61.2248	0.923891	0.211449	4.36934	1.24622e-05	0.0023113	39.6674	48.7027	30.2172	25.8741	63.5423	54.7341	103.44	78.7134	82.5881	67.6561	73.3042	66.2574
WBGene00004802	33.1658	0.9215	0.253381	3.63681	0.000276037	0.023152	25.87	30.5126	37.4809	18.9744	4.0995	17.4154	41.0927	60.5487	51.9125	40.2279	26.3143	43.5406
WBGene00004003	357.524	0.905183	0.165286	5.47648	4.33873e-08	2.48402e-05	264.449	275.787	191.182	231.142	151.682	373.187	386.13	418.997	441.438	493.707	447.344	615.247
WBGene00003522	44.8316	0.876615	0.248527	3.52724	0.000419921	0.030382	31.6189	45.7688	33.9943	22.4242	26.6468	27.367	55.2626	94.456	49.1898	43.885	75.1838	32.1822
WBGene00015739	47.7494	0.870319	0.215762	4.0337	5.49055e-05	0.00682072	33.3436	52.2234	30.7983	29.324	24.597	24.8791	62.3475	54.4939	54.0907	76.7988	73.3042	56.7921
WBGene00020148	50.9699	0.828414	0.193875	4.27294	1.92914e-05	0.00313616	37.3678	32.8597	45.9068	29.324	32.796	32.3429	55.9711	67.8146	56.4503	58.5134	71.4246	90.8673
WBGene00000395	251.471	0.827163	0.169336	4.88474	1.03564e-06	0.000303052	120.152	157.844	85.7121	257.016	272.617	248.791	292.608	238.562	287.879	367.537	283.819	405.117
WBGene00013855	68.7056	0.822157	0.222108	3.7016	0.000214244	0.0195876	58.6387	71.0004	80.7728	27.5991	22.5473	37.3187	131.78	123.519	121.069	84.113	20.6756	45.4336
WBGene00045488	57.1683	0.816444	0.185132	4.41006	1.03344e-05	0.00206187	31.044	35.2068	53.1706	44.8485	38.9453	42.2945	74.392	69.0256	67.7041	80.4559	86.4614	62.4713
WBGene00016046	60.8555	0.815916	0.176373	4.62609	3.72631e-06	0.000888607	36.218	42.2482	44.4541	31.0489	38.9453	64.6857	55.9711	65.3926	69.3377	89.5986	101.498	90.8673
WBGene00010238	335.109	0.749468	0.188432	3.9774	6.9672e-05	0.00834037	160.969	183.662	205.128	170.769	250.07	455.288	240.888	257.938	238.144	535.763	607.109	715.58
WBGene00017082	118.417	0.741576	0.162172	4.57276	4.81339e-06	0.00105638	76.4603	76.2814	97.6247	86.2471	69.6916	119.42	121.861	168.325	114.716	173.712	191.719	124.943
WBGene00021977	159.832	0.729846	0.144179	5.06209	4.14683e-07	0.000160604	105.78	149.629	115.929	112.121	102.488	131.859	170.039	220.397	193.855	266.967	180.441	168.483
WBGene00000133	103.105	0.727537	0.170462	4.26803	1.97208e-05	0.00316687	94.2819	82.1492	72.3468	67.2727	57.393	94.5407	160.12	98.089	135.227	162.74	114.655	98.4396
WBGene00002827	38.0176	0.723177	0.21386	3.38154	0.000720795	0.0460135	26.4449	38.1407	27.0211	29.324	34.8458	17.4154	49.5946	46.017	55.3613	58.5134	41.3511	32.1822
WBGene00017336	123.071	0.721702	0.172784	4.1769	2.95505e-05	0.00437093	70.1365	84.4963	46.7785	100.047	161.93	99.5165	106.983	140.473	100.558	173.712	214.274	177.948
WBGene00007885	72.6403	0.716048	0.202058	3.54377	0.000394446	0.029754	47.7158	53.9838	49.684	70.7226	28.6965	69.6615	59.5136	95.667	67.1596	93.2557	140.97	94.6534
WBGene00018403	81.9433	0.712567	0.207789	3.42928	0.000605188	0.0406588	64.3876	86.8434	58.691	22.4242	75.8408	62.1978	103.44	104.144	90.5747	126.169	97.739	90.8673
WBGene00011831	252.514	0.711733	0.116416	6.11372	9.7332e-10	7.53922e-07	168.443	222.976	183.337	160.42	207.025	194.057	313.155	242.195	288.242	363.88	368.401	318.036
WBGene00021743	336.682	0.70139	0.153944	4.55615	5.21001e-06	0.00112468	219.608	294.564	216.459	189.744	291.065	338.356	457.688	375.402	444.524	539.42	343.966	329.394
WBGene00021487	95.8497	0.698929	0.201334	3.47149	0.000517575	0.0358707	102.33	86.2566	147.599	46.5734	36.8955	24.8791	128.238	187.701	141.761	93.2557	73.3042	81.4019
WBGene00021518	170.408	0.694266	0.141999	4.88925	1.0122e-06	0.000302925	200.636	188.356	178.688	91.4219	65.5921	64.6857	264.269	220.397	266.823	171.883	144.729	187.414
WBGene00010904	3030.3	0.691542	0.13729	5.03709	4.72659e-07	0.000172888	2012.11	2234.46	2203.82	1719.77	2223.98	3336.29	3140.76	3043.18	2802.01	4004.51	4304.27	5338.45
WBGene00009133	56.9592	0.680458	0.195794	3.47537	0.000510149	0.0357322	33.3436	55.7441	36.6092	50.0233	34.8458	59.7099	73.6835	65.3926	82.2251	73.1417	65.7858	53.0059
WBGene00007840	43.0671	0.674108	0.199477	3.37939	0.000726478	0.0460135	39.6674	41.0746	27.0211	34.4988	28.6965	24.8791	44.6352	50.8609	57.3579	53.0277	54.5083	60.5782
WBGene00010724	137.118	0.663866	0.12846	5.16789	2.36748e-07	0.000103564	116.703	113.835	129.585	72.4475	86.0896	106.98	161.537	162.271	173.163	166.397	193.598	162.804
WBGene00018334	126.586	0.661856	0.17699	3.73951	0.000184378	0.0172191	85.0836	113.249	106.632	72.4475	84.0398	104.492	131.072	131.996	104.914	170.054	199.237	215.81
WBGene00003408	179.871	0.643002	0.123193	5.21947	1.79432e-07	8.14745e-05	153.495	180.141	119.416	143.17	135.284	106.98	219.633	227.663	225.438	234.053	195.478	217.703
WBGene00008964	69.0564	0.637669	0.154747	4.12074	3.77665e-05	0.00524302	64.3876	61.0251	57.2383	37.9487	53.2935	49.7582	87.1449	72.6585	100.739	82.2844	84.5818	77.6158
WBGene00018206	156.376	0.629999	0.145588	4.32728	1.50963e-05	0.00265051	117.277	118.53	124.646	86.2471	114.786	164.202	158.703	191.334	150.655	259.653	193.598	196.879
WBGene00018293	102.68	0.624111	0.159538	3.912	9.15364e-05	0.00987993	55.7643	87.4302	89.7798	98.3217	59.4428	92.0528	119.736	140.473	108.726	137.141	127.812	115.477
WBGene00015057	266.999	0.622945	0.130762	4.76394	1.89846e-06	0.000510181	177.641	215.935	147.309	222.517	196.776	320.941	323.074	276.102	300.221	383.994	317.652	321.822
WBGene00010658	106.594	0.620746	0.148425	4.18222	2.88683e-05	0.00431974	103.48	122.637	87.4554	65.5478	40.995	82.1011	145.95	164.693	137.768	109.713	112.776	106.012
WBGene00015851	85.9215	0.603528	0.13857	4.35539	1.32828e-05	0.00239599	51.1652	61.0251	64.7926	82.7972	79.9403	64.6857	92.8128	99.2999	81.499	107.884	131.572	113.584
WBGene00021675	80.2587	0.598048	0.178123	3.35751	0.000786486	0.0477256	59.7885	95.6451	60.7249	50.0233	79.9403	34.8308	102.023	105.355	102.554	100.57	86.4614	85.1881
WBGene00007282	600.07	0.594012	0.111608	5.3223	1.02466e-07	5.57766e-05	465.086	470.597	342.267	505.408	506.289	604.563	727.624	691.467	676.678	852.101	592.073	766.693
WBGene00004969	94.4081	0.591924	0.161632	3.66217	0.000250091	0.0213844	75.3105	86.2566	83.6783	65.5478	73.7911	69.6615	148.075	108.988	124.517	82.2844	142.849	71.9366
WBGene00013263	134.484	0.58396	0.133433	4.37642	1.20645e-05	0.0023024	86.8083	88.017	114.477	98.3217	131.184	129.371	146.658	168.325	140.309	202.968	167.284	140.087
WBGene00001633	221.98	0.582314	0.117151	4.97062	6.67385e-07	0.000231266	162.694	164.298	163.289	146.62	221.373	221.424	249.39	306.377	248.49	266.967	289.458	223.382
WBGene00017262	642.13	0.571763	0.102933	5.55473	2.7804e-08	1.6642e-05	555.918	625.507	663.906	374.312	401.751	487.631	908.999	801.665	769.068	815.53	689.812	611.461
WBGene00009982	147.649	0.567363	0.12111	4.68468	2.80391e-06	0.000710038	135.674	154.91	131.619	115.571	102.488	69.6615	179.958	220.397	212.006	157.255	163.525	128.729
WBGene00000116	235.779	0.562548	0.107621	5.22712	1.72168e-07	8.0968e-05	183.39	197.158	226.338	146.62	180.378	206.497	289.774	328.174	278.258	288.91	223.672	280.174
WBGene00013425	347.41	0.545919	0.0922462	5.91806	3.25751e-09	2.38305e-06	282.271	272.853	282.705	269.091	272.617	320.941	418.72	496.5	380.45	382.165	360.882	429.727
WBGene00005655	106.605	0.544625	0.144362	3.77263	0.000161536	0.0154138	96.0065	117.356	89.7798	68.9977	55.3433	97.0286	151.618	133.207	153.378	127.998	105.257	83.295
WBGene00008032	572.298	0.537891	0.101178	5.31631	1.05894e-07	5.57766e-05	547.87	535.73	547.395	422.611	364.856	375.675	649.69	813.775	631.844	736.903	614.628	626.606
WBGene00003485	467.286	0.537373	0.0934233	5.75202	8.81833e-09	6.11156e-06	393.799	469.424	403.573	353.613	317.712	350.796	622.058	594.589	612.241	608.905	466.14	414.582
WBGene00003987	79.9945	0.535338	0.145423	3.68125	0.000232092	0.0203746	70.1365	64.5458	79.9011	56.9231	40.995	74.6374	105.566	96.878	94.0234	91.4271	86.4614	98.4396
WBGene00008394	265.858	0.530388	0.157438	3.36887	0.000754764	0.0465735	265.599	220.629	341.686	194.918	118.886	169.178	330.867	412.942	305.667	252.339	236.829	340.752
WBGene00000667	142.211	0.520546	0.116693	4.46082	8.16453e-06	0.00167985	101.181	105.62	118.254	108.671	133.234	129.371	129.655	171.958	157.371	166.397	189.839	194.986
WBGene00004210	155.727	0.518583	0.130903	3.96157	7.4459e-05	0.00874548	174.766	180.141	135.687	87.972	77.8906	111.956	211.84	222.819	207.287	181.026	131.572	145.766
WBGene00010456	990.308	0.508503	0.0761826	6.67479	2.47586e-11	2.50786e-08	758.854	806.822	868.162	707.226	832.199	918.04	1173.27	1072.92	1053.32	1283.64	1144.67	1264.57
WBGene00013947	363.966	0.507435	0.101862	4.98158	6.30674e-07	0.000224452	282.846	217.109	263.528	320.839	309.513	393.09	332.993	366.925	332.531	435.193	541.323	571.707
WBGene00018682	190.405	0.507398	0.119582	4.24308	2.20476e-05	0.00338926	123.601	182.489	137.721	144.895	178.328	184.106	232.386	225.241	203.657	208.454	238.709	225.275
WBGene00007402	131.941	0.506699	0.140399	3.60899	0.000307386	0.0248322	81.0594	118.53	96.1719	146.62	116.836	87.0769	128.238	161.06	125.425	188.34	157.886	176.055
WBGene00017071	213.754	0.506304	0.140283	3.60916	0.000307187	0.0248322	197.187	238.819	185.371	150.07	184.478	99.5165	282.689	237.351	258.474	254.167	281.939	194.986
WBGene00018051	258.499	0.506246	0.129706	3.90304	9.4992e-05	0.0101695	205.81	216.522	142.079	224.242	223.423	291.086	300.402	291.845	304.215	330.966	306.374	265.03
WBGene00021430	247.457	0.500822	0.148906	3.36334	0.000770068	0.0469456	230.531	227.671	151.957	225.967	141.433	248.791	260.018	239.773	297.862	352.909	257.505	335.073
WBGene00001752	292.456	0.498916	0.147718	3.37748	0.000731528	0.0460135	225.932	212.414	276.894	286.34	235.721	204.009	250.099	382.668	309.297	464.45	392.835	268.816
WBGene00001428	146.545	0.491079	0.121011	4.05815	4.94628e-05	0.00632356	142.573	121.463	143.241	115.571	96.3383	102.004	163.662	197.389	176.43	184.683	133.451	181.735
WBGene00007071	838.005	0.489217	0.124967	3.91477	9.04913e-05	0.00987993	576.614	803.888	516.307	653.753	717.413	937.943	974.18	1025.7	887.414	1157.47	875.891	929.497
WBGene00003091	1048.97	0.483441	0.123542	3.91318	9.10874e-05	0.00987993	1199.22	1214.05	1398.42	495.058	436.597	661.785	1494.92	1522.2	1466.8	764.331	860.855	1073.37
WBGene00011803	522.457	0.475427	0.110877	4.28788	1.80388e-05	0.00300677	270.773	362.63	231.277	560.606	584.179	656.809	447.06	379.035	447.972	720.446	849.577	759.12
WBGene00008714	104.082	0.474862	0.128569	3.69343	0.000221251	0.0198193	93.707	88.017	71.1846	86.2471	92.2388	97.0286	127.529	116.254	116.168	107.884	131.572	121.156
WBGene00016059	134.765	0.46776	0.13785	3.39325	0.000690682	0.0452483	105.78	149.042	112.733	70.7226	108.637	131.859	160.12	168.325	158.097	148.112	144.729	159.018
WBGene00010918	120.349	0.464668	0.131726	3.52755	0.000419428	0.030382	102.33	124.984	84.2594	98.3217	94.2886	102.004	128.946	135.629	145.754	133.484	157.886	136.301
WBGene00017436	361.266	0.46139	0.125209	3.68495	0.000228748	0.0202158	255.251	317.448	339.652	243.217	297.214	373.187	421.554	434.74	402.231	535.763	353.364	361.576
WBGene00008273	142.279	0.440402	0.120677	3.64944	0.000262817	0.0221845	105.205	112.075	114.186	129.371	112.736	146.787	160.12	146.528	135.771	204.797	137.21	202.558
WBGene00016862	173.389	0.439213	0.128879	3.40796	0.000654514	0.0433097	150.046	208.894	165.904	105.221	106.587	146.787	227.427	227.663	218.722	212.111	146.608	164.697
WBGene00015647	137.312	0.434511	0.111849	3.88481	0.000102411	0.0107027	98.881	106.207	96.1719	113.846	143.483	154.251	128.238	142.895	150.292	166.397	172.923	174.162
WBGene00007593	210.277	0.431602	0.105196	4.10285	4.0809e-05	0.00553993	168.443	211.241	184.79	155.245	184.478	166.69	273.479	220.397	239.052	215.768	238.709	265.03
WBGene00007574	191.379	0.412507	0.116565	3.53885	0.000401867	0.029754	160.969	168.993	195.249	169.044	137.333	134.347	225.301	202.233	194.944	215.768	240.588	251.778
WBGene00012405	222.32	0.404123	0.119363	3.38567	0.000710036	0.0456085	225.932	182.489	222.27	174.219	131.184	204.009	250.807	289.423	239.778	219.425	244.347	283.96
WBGene00195085	521.819	0.400844	0.103693	3.86567	0.000110785	0.0113044	265.024	381.994	301.881	539.907	709.214	544.853	466.19	435.951	457.048	716.789	727.403	715.58
WBGene00001620	778.137	0.398396	0.0867978	4.58994	4.43381e-06	0.000989566	673.196	809.169	605.505	650.303	655.921	634.418	940.173	953.037	865.632	965.471	748.079	836.736
WBGene00008393	332.469	0.389042	0.0917078	4.24219	2.21352e-05	0.00338926	317.914	281.654	279.218	310.489	282.866	248.791	345.745	437.162	369.378	374.851	336.448	405.117
WBGene00000829	35654.8	0.386425	0.0764732	5.05308	4.34736e-07	0.00016356	24395.4	24599.6	25179.9	32313.3	37758.5	39916.1	29780.9	35144.9	26865.8	48983	53564.7	49356.1
WBGene00009678	284.137	0.384888	0.0934827	4.11721	3.83479e-05	0.00526005	232.255	217.109	188.567	241.492	309.513	293.574	281.981	273.68	272.632	393.137	321.411	384.293
WBGene00015043	285.895	0.37964	0.105149	3.6105	0.000305606	0.0248322	216.733	269.332	240.575	229.417	291.065	256.255	354.247	372.98	325.452	255.996	312.013	306.677
WBGene00019882	391.425	0.37932	0.0864261	4.38896	1.13895e-05	0.00223846	300.092	348.547	299.557	370.862	346.408	393.09	454.145	467.436	405.862	475.421	411.631	424.047
WBGene00011474	533.365	0.376462	0.101519	3.70828	0.000208676	0.0192157	580.063	495.242	418.101	481.259	424.299	383.138	580.966	621.23	659.979	524.792	678.534	552.776
WBGene00003936	605.772	0.376302	0.0816361	4.6095	4.03635e-06	0.000920101	624.33	648.979	550.301	388.112	475.542	477.679	726.916	833.151	746.923	618.047	541.323	637.964
WBGene00019554	214.726	0.375666	0.104399	3.59838	0.000320212	0.0255548	184.54	214.175	170.843	167.319	217.274	174.154	266.394	249.461	247.583	224.911	257.505	202.558
WBGene00001692	393.452	0.368473	0.089877	4.09974	4.13606e-05	0.00555752	345.509	346.2	383.235	313.939	377.154	283.622	389.672	455.327	473.929	460.793	471.778	420.261
WBGene00009482	200.44	0.367438	0.108378	3.39034	0.000698056	0.0452808	150.621	176.621	144.403	160.42	202.925	228.888	216.091	214.343	208.376	268.796	223.672	210.131
WBGene00004161	595.514	0.366479	0.0912565	4.01592	5.92144e-05	0.00728724	474.859	510.499	374.809	576.13	559.582	646.857	602.929	554.626	646.91	672.904	757.477	768.586
WBGene00020592	598.721	0.364615	0.0882928	4.12961	3.63383e-05	0.00518926	478.308	539.838	453.257	489.883	567.781	614.514	699.993	673.302	544.356	729.589	718.005	675.825
WBGene00011398	567.837	0.356183	0.0933279	3.81646	0.000135377	0.0132186	558.793	477.639	527.638	572.681	403.801	430.409	593.01	622.441	635.656	667.418	610.869	713.687
WBGene00013926	468.025	0.344168	0.0798456	4.31042	1.62948e-05	0.00278663	462.211	417.787	399.506	353.613	420.199	432.897	599.387	536.462	538.366	480.907	522.528	452.443
WBGene00006606	430.048	0.338487	0.0774047	4.37296	1.22574e-05	0.00230579	331.711	356.175	331.517	377.762	418.149	477.679	448.477	480.757	415.119	501.021	535.685	486.519
WBGene00005024	1075.19	0.335012	0.0846057	3.95969	7.50486e-05	0.00874548	827.841	948.236	726.955	1074.64	1154.01	1007.6	1168.31	1075.35	1118.48	1159.3	1217.98	1423.59
WBGene00004929	266.293	0.333136	0.0926848	3.59429	0.000325274	0.0258024	235.705	276.373	229.244	210.443	237.771	228.888	332.284	319.697	300.947	307.195	242.468	274.495
WBGene00001089	343.466	0.328709	0.0942279	3.48844	0.000485847	0.0343959	269.623	325.663	238.541	293.24	358.707	350.796	358.498	363.292	347.596	389.48	419.15	407.01
WBGene00012364	322.752	0.327477	0.0893434	3.66537	0.00024698	0.0212564	302.392	358.523	320.186	241.492	260.318	221.424	375.502	398.411	370.285	356.566	310.133	357.79
WBGene00003246	694.451	0.324895	0.0684026	4.74974	2.03674e-06	0.000536397	663.997	612.598	562.213	650.303	627.224	592.123	806.267	727.796	795.387	725.931	761.236	808.34
WBGene00001008	310.985	0.323112	0.0880729	3.66869	0.0002438	0.0211207	250.077	303.952	244.643	265.641	299.264	291.086	308.904	317.275	337.976	360.223	357.123	395.651
WBGene00019006	289.886	0.314136	0.0888895	3.534	0.000409316	0.0299438	235.13	282.241	232.73	284.615	284.915	228.888	317.406	325.752	297.68	334.623	313.892	340.752
WBGene00002053	943.508	0.303159	0.0867381	3.49511	0.000473861	0.0337286	813.469	950.583	786.227	791.748	754.309	982.725	1114.46	1145.58	1071.65	1066.04	853.336	991.968
WBGene00021209	913.361	0.297325	0.0766848	3.87724	0.00010565	0.0109543	771.502	907.162	704.583	881.445	797.353	868.281	1046.45	916.708	1022.64	1034.96	956.714	1052.55
WBGene00010369	2236.95	0.294032	0.073355	4.00834	6.1146e-05	0.00743582	2041.43	2059.01	1865.91	1835.34	2141.99	2129.65	2554.83	2454.65	2580.92	2038.83	2473.55	2667.33
WBGene00015344	2063.94	0.291994	0.0832629	3.50689	0.000453369	0.0324455	1912.08	2022.04	1611.1	1938.83	1703.34	1955.5	2304.73	2078.03	2444.43	2422.82	1924.71	2449.63
WBGene00007533	463.319	0.289	0.0791846	3.6497	0.000262551	0.0221845	358.156	379.06	377.133	384.662	502.189	507.534	444.935	438.373	471.932	585.134	599.591	511.129
WBGene00013202	630.506	0.281118	0.0722128	3.89291	9.90492e-05	0.0104342	607.083	637.243	543.037	572.681	565.731	490.119	739.669	753.226	712.254	596.105	644.701	704.221
WBGene00019207	748.46	0.270731	0.0705864	3.83545	0.000125335	0.0125031	720.336	684.772	723.468	684.802	664.12	577.196	752.421	892.488	842.58	758.845	870.253	810.233
WBGene00022167	685.834	0.248696	0.0702681	3.53924	0.000401273	0.029754	577.764	636.656	538.388	645.128	678.468	706.567	770.134	662.403	714.796	769.816	751.838	778.051
WBGene00001598	4017.48	0.232999	0.0619507	3.76104	0.000169209	0.0160298	3995.48	3720.18	3278.27	3856.97	3927.32	3391.02	4238.22	4548.42	4485.17	4170.91	4291.12	4306.73
WBGene00015308	1532.67	-0.157726	0.0468281	-3.36819	0.000756621	0.0465735	1586.12	1584.89	1635.5	1695.62	1557.81	1634.56	1477.21	1474.97	1395.29	1422.61	1475.48	1451.98
WBGene00015102	22530.7	-0.164007	0.044374	-3.69602	0.000219005	0.0197524	26504.7	24121.9	25305.4	23412.6	21831.9	21627.4	23016.2	22380	23311.3	19426.4	18775.3	20655.3
WBGene00000216	6723.51	-0.183299	0.0527871	-3.47243	0.000515776	0.0358707	8416.96	8052.38	8175.77	6556.5	5882.79	5754.54	6965.21	7885.87	7282.46	4979.12	5463.98	5266.52
WBGene00007493	1094.49	-0.202224	0.0596909	-3.38786	0.000704398	0.0454682	1210.14	1061.48	1233.67	1205.73	1172.46	1146.93	1055.66	1064.45	1012.48	963.642	967.992	1039.29
WBGene00002032	1009.96	-0.204284	0.0598266	-3.4146	0.000638754	0.0424804	1075.04	1042.71	1220.31	1090.16	1039.22	1020.04	986.933	984.523	974.177	890.5	874.012	921.924
WBGene00000776	10203	-0.211644	0.0549364	-3.85253	0.000116902	0.0117509	11865.7	11436.9	11235.6	11612.3	9955.64	9608.32	9260.74	9607.87	10034.7	9226.83	9313.4	9277.93
WBGene00007706	1068.15	-0.213886	0.0603958	-3.54141	0.000397992	0.029754	1052.05	1160.06	1179.63	1202.28	1207.3	1087.22	948.675	1036.59	1014.29	959.985	936.039	1033.62
WBGene00021763	2406.84	-0.216824	0.0642434	-3.37504	0.000738042	0.0460594	2850.3	2483.84	2755.28	2763.36	2398.21	2268.98	2318.2	2299.64	2389.07	1951.06	2253.63	2150.53
WBGene00004392	8157.02	-0.237482	0.0515295	-4.60866	4.05269e-06	0.000920101	8219.77	8557.6	9607.31	8390.11	8904.12	9274.94	7344.97	7647.31	7255.41	7582.97	7311.63	7788.08
WBGene00004952	928.596	-0.238331	0.0707679	-3.36778	0.000757749	0.0465735	996.283	972.294	1114.84	940.093	1080.22	925.503	834.607	874.324	899.938	815.53	930.4	759.12
WBGene00000696	9737.44	-0.240723	0.0700096	-3.43843	0.000585095	0.0397141	10779.8	10993.9	12699.6	9249.14	10517.3	9003.75	9237.36	9966.32	10467.6	7107.55	8516.45	8310.57
WBGene00008224	1043.77	-0.25067	0.0698205	-3.59021	0.000330413	0.0260532	1163.58	969.947	1159.29	1179.86	1199.1	1129.51	924.586	943.349	905.202	1018.5	868.373	1063.9
WBGene00010353	1292.82	-0.253769	0.0711125	-3.56856	0.000358944	0.0275221	1396.98	1329.64	1626.79	1347.18	1496.32	1236.49	1228.53	1235.19	1219.4	1060.55	1223.62	1113.12
WBGene00002226	1645.88	-0.254254	0.0749857	-3.3907	0.00069715	0.0452808	1746.51	1766.79	1669.5	1752.54	1996.46	1836.08	1616.79	1374.46	1613.64	1407.98	1650.28	1319.47
WBGene00011308	1050	-0.259339	0.0749507	-3.46012	0.000539925	0.0370299	1149.78	1050.34	1323.74	1098.79	1098.67	1132	913.25	1013.59	941.686	888.672	1065.73	923.817
WBGene00010204	7962.04	-0.273487	0.0518552	-5.27405	1.33449e-07	6.50836e-05	9666.77	8964.82	10049.2	7784.66	7916.14	7951.37	7334.34	7805.94	7652.92	6324.93	7208.25	6885.09
WBGene00009650	813.634	-0.273584	0.0776226	-3.52454	0.000424218	0.0305252	1012.96	800.368	1025.64	836.597	778.906	888.185	787.138	806.509	776.873	722.274	635.303	692.863
WBGene00003161	1080.65	-0.273692	0.0707195	-3.8701	0.000108791	0.0111919	1242.34	1151.85	1427.76	1072.91	1104.82	1084.73	979.14	1039.02	989.605	994.727	896.567	984.396
WBGene00009656	284.683	-0.278225	0.0829158	-3.35551	0.000792185	0.0478509	301.242	308.646	326.287	319.114	321.811	310.989	277.021	272.469	276.988	245.025	212.394	244.206
WBGene00019989	1094.68	-0.28325	0.0743982	-3.80722	0.000140538	0.0136074	1230.26	1141.29	1435.9	1103.96	1201.15	1092.19	1003.94	955.459	1048.23	970.956	904.085	1048.76
WBGene00020588	3129.7	-0.283481	0.0723828	-3.91641	8.98782e-05	0.00987993	3773	3465.52	4637.46	2839.25	2910.65	3017.84	3062.11	3223.61	3188.26	2559.96	2338.22	2540.5
WBGene00000473	19819.7	-0.284806	0.0627033	-4.54212	5.56903e-06	0.00118279	24062.6	21471.5	27628.4	19814.4	19019.6	18684.2	18998.3	20705.2	19703.3	16078.4	15134.5	16536
WBGene00017301	3632.63	-0.285851	0.0654975	-4.36431	1.27525e-05	0.00233229	3828.76	4075.19	4165.61	3796.6	4245.04	3828.9	3196.73	3815.78	3101.32	3053.67	3400.19	3083.81
WBGene00001977	3198.06	-0.299495	0.0621891	-4.81587	1.46561e-06	0.000410621	3572.94	3310.03	3953.22	3177.34	3623.96	3537.81	2919	3028.65	3056.3	2660.53	2949.09	2587.82
WBGene00018427	902.861	-0.317739	0.086133	-3.68894	0.000225193	0.0200361	1108.39	1087.3	1102.64	907.319	760.458	1049.9	856.57	811.353	882.695	842.958	629.664	795.089
WBGene00000165	706.737	-0.319412	0.0948709	-3.36681	0.000760427	0.0465735	773.801	746.971	1036.68	636.503	780.955	728.958	649.69	720.53	644.369	574.162	614.628	573.6
WBGene00000608	3479.44	-0.327168	0.0872481	-3.74986	0.000176933	0.0166418	4164.5	4364.47	5001.81	3237.71	3650.61	2883.49	3045.82	3463.39	3615	2400.88	2855.11	3070.56
WBGene00010234	565.276	-0.328839	0.0827383	-3.97445	7.05432e-05	0.00836859	504.753	543.358	667.683	727.925	653.871	686.664	489.57	460.17	464.853	539.42	518.768	526.273
WBGene00017964	725.006	-0.33266	0.0853136	-3.89926	9.64869e-05	0.0102463	745.057	802.128	783.322	829.697	746.11	947.895	658.192	557.048	629.666	563.191	663.497	774.265
WBGene00006381	734.786	-0.343532	0.0945254	-3.63428	0.000278753	0.0232317	920.973	730.541	1064.28	788.298	696.916	723.982	716.288	766.547	732.765	607.076	503.732	566.027
WBGene00007202	170.042	-0.37933	0.111088	-3.41467	0.000638594	0.0424804	214.434	216.522	262.657	143.17	149.632	159.226	177.124	170.747	156.827	127.998	135.331	126.836
WBGene00007026	204.777	-0.380176	0.106896	-3.55652	0.000375795	0.0286039	251.227	203.026	258.299	194.918	229.572	241.327	173.581	168.325	167.536	186.511	180.441	202.558
WBGene00001853	721.489	-0.396196	0.0798894	-4.9593	7.07485e-07	0.000232904	931.896	921.244	891.697	807.273	635.423	731.446	648.981	753.226	773.061	490.049	499.972	573.6
WBGene00019097	527.578	-0.400041	0.081661	-4.8988	9.64214e-07	0.000295274	642.726	609.664	739.449	527.832	506.289	569.732	462.647	449.272	503.515	442.507	415.391	461.909
WBGene00002271	1053.86	-0.401359	0.120041	-3.34351	0.000827271	0.049516	2069.6	1688.17	1974.87	689.977	416.1	495.095	1276.71	1305.43	1370.78	385.823	426.668	547.097
WBGene00008275	203.832	-0.406246	0.118352	-3.43253	0.000597977	0.0403803	219.608	214.175	206.581	213.893	282.866	253.767	160.12	155.005	155.738	133.484	236.829	213.917
WBGene00007808	194.249	-0.425418	0.125925	-3.37835	0.000729222	0.0460135	220.183	278.72	215.878	213.893	172.179	231.376	180.666	188.912	153.015	160.912	124.053	191.2
WBGene00022653	1083.65	-0.426947	0.104473	-4.08667	4.37606e-05	0.00576239	1554.5	1476.93	1949.88	827.972	842.448	895.648	1068.41	1138.32	983.071	685.704	766.875	814.019
WBGene00003055	414.709	-0.439825	0.101847	-4.3185	1.5709e-05	0.0027218	550.169	588.54	503.522	432.96	409.95	373.187	345.037	356.027	375.912	345.595	409.752	285.853
WBGene00012664	1934.5	-0.443609	0.117129	-3.78735	0.000152262	0.014635	2187.45	2570.68	1518.7	2031.98	2615.48	2475.47	1505.55	1520.98	1822.02	1735.29	1729.23	1501.2
WBGene00020886	360.619	-0.446534	0.109834	-4.06553	4.79239e-05	0.00624813	523.724	402.531	517.178	408.811	307.463	330.892	303.236	324.541	331.623	296.224	259.384	321.822
WBGene00008572	404.982	-0.449941	0.12608	-3.56871	0.000358746	0.0275221	643.876	484.093	667.974	293.24	350.508	385.626	388.964	352.394	388.073	257.825	295.096	352.111
WBGene00013647	638.508	-0.451578	0.0910075	-4.96198	6.97773e-07	0.000232904	710.563	579.152	704.873	808.997	725.612	860.818	420.137	463.803	454.688	724.103	573.277	636.071
WBGene00019730	224.972	-0.46686	0.122336	-3.81621	0.000135519	0.0132186	272.498	269.919	203.385	296.69	245.97	273.67	178.541	184.068	165.539	186.511	163.525	259.35
WBGene00000785	2828.15	-0.4789	0.0667958	-7.16961	7.52119e-13	1.23799e-09	2952.06	2935.66	2587.63	3910.44	3425.14	3953.29	1885.3	2110.73	2094.47	2548.99	2550.61	2983.48
WBGene00021853	260.243	-0.481962	0.111238	-4.33272	1.47281e-05	0.00262081	351.832	267.572	371.613	294.965	258.269	273.67	245.848	251.883	230.702	206.625	154.127	215.81
WBGene00018762	377.776	-0.493618	0.11004	-4.4858	7.26403e-06	0.0015183	448.989	330.357	482.893	429.51	450.945	512.51	288.357	325.752	313.29	288.91	372.16	289.639
WBGene00019619	539.704	-0.49596	0.107277	-4.62318	3.77901e-06	0.000888607	820.942	827.946	581.68	489.883	530.886	532.413	549.083	566.736	531.287	283.424	366.521	395.651
WBGene00011668	612.494	-0.496676	0.135113	-3.676	0.000236921	0.0206608	911.2	637.83	915.812	598.555	502.189	746.374	559.711	468.647	574.487	387.651	443.585	603.889
WBGene00013080	298.028	-0.499733	0.127466	-3.92053	8.83557e-05	0.0098599	378.277	369.671	317.28	320.839	254.169	460.264	259.309	265.203	258.837	241.368	184.2	266.923
WBGene00006520	161.825	-0.502692	0.113068	-4.44592	8.75182e-06	0.00177298	160.394	188.943	187.404	206.993	176.279	223.912	124.695	139.262	132.322	117.027	165.404	119.263
WBGene00000784	3298.12	-0.504841	0.117834	-4.28434	1.83279e-05	0.00301678	4822.75	4271.17	5087.52	3963.92	2543.74	2686.95	2598.05	2982.63	3304.8	2744.64	2185.97	2385.27
WBGene00016450	181.298	-0.506153	0.121702	-4.15897	3.1969e-05	0.00462602	287.445	287.522	289.968	150.07	139.383	124.396	179.249	150.161	192.04	118.855	135.331	121.156
WBGene00013275	122.196	-0.520233	0.122773	-4.23735	2.26176e-05	0.00342331	144.297	138.48	144.984	112.121	178.328	139.323	87.8534	102.933	94.931	102.398	109.017	111.691
WBGene00001523	90.6693	-0.528806	0.145795	-3.62704	0.000286686	0.0237426	122.451	116.769	131.91	72.4475	90.1891	111.956	97.0638	62.9707	88.0335	62.1705	62.0267	70.0435
WBGene00002230	144.647	-0.530071	0.156079	-3.39616	0.000683375	0.0449934	185.114	153.736	131.328	205.268	174.229	189.081	147.367	119.887	127.966	122.512	78.943	100.333
WBGene00016099	82.7595	-0.554805	0.165523	-3.35183	0.000802785	0.0482697	129.35	117.943	135.687	81.0722	45.0945	79.6132	88.5619	65.3926	76.5982	49.3707	71.4246	53.0059
WBGene00004987	84.9698	-0.5949	0.176182	-3.37662	0.000733811	0.0460135	140.848	105.034	146.728	63.8228	75.8408	77.1253	77.2259	85.9792	67.3411	47.5421	50.7491	81.4019
WBGene00003093	2390.42	-0.622837	0.0987013	-6.31032	2.78461e-10	2.29173e-07	3256.17	3141.62	3897.72	2799.58	1855.03	2480.45	2096.44	2184.6	2106.81	1653	1428.49	1785.16
WBGene00017312	120.749	-0.657692	0.184322	-3.56816	0.000359493	0.0275221	221.907	292.216	212.101	68.9977	53.2935	49.7582	134.614	164.693	111.63	56.6848	28.1939	54.899
WBGene00000781	2684.32	-0.661163	0.0996731	-6.63331	3.28231e-11	3.08725e-08	3223.41	2793.66	3129.8	4357.2	3191.46	2975.54	1679.84	1759.55	1969.77	2684.3	2310.02	2137.27
WBGene00012123	92.468	-0.722409	0.175326	-4.12038	3.78255e-05	0.00524302	121.302	109.141	113.314	125.921	114.786	97.0286	59.5136	54.4939	64.7999	45.7136	118.415	85.1881
WBGene00013904	53.1107	-0.732657	0.1775	-4.12765	3.66495e-05	0.00518926	71.2863	71.5871	63.6304	60.3729	77.8906	54.7341	34.7162	48.439	44.8335	47.5421	24.4347	37.8614
WBGene00006650	410.374	-0.790826	0.189446	-4.17442	2.98742e-05	0.00437093	807.72	442.432	683.663	355.338	340.259	502.558	260.726	244.617	283.159	349.252	296.976	357.79
WBGene00009221	513.062	-0.795737	0.0972813	-8.17975	2.84422e-16	9.36317e-13	554.768	707.657	577.903	636.503	707.164	701.591	334.41	290.634	337.431	495.535	385.317	427.833
WBGene00021335	55.3101	-0.85027	0.229809	-3.69989	0.000215689	0.0195876	64.3876	46.3556	106.632	86.2471	55.3433	64.6857	36.8417	49.65	35.9394	38.3994	37.5919	41.6475
WBGene00016577	29.6032	-0.854843	0.241675	-3.53715	0.000404463	0.029754	56.9141	51.0499	46.1974	18.9744	28.6965	27.367	28.3398	23.0085	27.9529	10.9713	28.1939	7.57227
WBGene00017678	248.846	-0.884683	0.15482	-5.71427	1.10174e-08	6.90846e-06	382.876	508.151	525.314	158.695	174.229	189.081	209.006	247.039	312.383	56.6848	95.8594	126.836
WBGene00016892	62.2613	-0.891984	0.20769	-4.2948	1.74854e-05	0.0029519	56.3392	81.5624	97.6247	100.047	53.2935	94.5407	46.0522	31.4853	41.0218	62.1705	41.3511	41.6475
WBGene00011262	27.6401	-0.978111	0.282438	-3.46311	0.000533978	0.0368137	37.9427	32.8597	45.0352	32.7739	49.194	24.8791	21.2548	7.26585	26.3193	16.4569	22.5551	15.1445
WBGene00001075	44.1307	-0.997921	0.275377	-3.62383	0.000290268	0.023889	44.8414	64.5458	57.2383	106.946	49.194	32.3429	38.2587	35.1183	33.9428	25.5996	15.0368	26.503
WBGene00016119	21.1156	-1.33249	0.371633	-3.58549	0.000336443	0.0263707	17.2467	34.62	41.5486	17.2494	30.7463	39.8066	14.1699	25.4305	13.7949	3.65709	3.75919	11.3584
WBGene00000391	32.271	-1.57849	0.275315	-5.73339	9.84402e-09	6.4813e-06	51.7401	29.9258	54.3328	50.0233	65.5921	39.8066	12.7529	25.4305	16.6991	18.2854	7.51838	15.1445
WBGene00000650	5.96107	-3.00813	0.786182	-3.82625	0.000130109	0.0128818	14.3722	6.45458	30.5077	1.72494	8.19901	2.48791	5.66796	1.21097	0.907562	0	0	0
WBGene00009983	6.04939	-3.60767	0.894191	-4.03456	5.47047e-05	0.00682072	24.1454	5.28102	22.9534	0	14.3483	0	1.41699	0	0.726049	1.82854	0	1.89307
WBGene00018297	6.10881	-4.2874	0.97777	-4.38487	1.16053e-05	0.00224734	11.4978	7.04136	33.9943	0	18.4478	0	1.41699	0	0.907562	0	0	0
