# Supplementary material for: Dietary thiols accelerate aging of C. elegans
Source: Nat Commun. 2021 Jul 15;12:4336. doi: 10.1038/s41467-021-24634-3 (PMC8282788; doi:10.1038/s41467-021-24634-3)
Supplement: Supplementary file 6 — Supplementary Data 3 [file 41467_2021_24634_MOESM6_ESM.xlsx]

## Sheet: Acivicin vs control human 
List of genes regulated by acivicin in human fibroblasts
List of genes statistically significantly regulated (q-value<0.05) by the treatment of human fibroblasts with 75 µM acivicin for 24 hours. p-values were clculated used Wald test and then adjusted for for multiple testing using the procedure of Benjamini and Hochberg (padj)
Gene	baseMean	log2FoldChange	lfcSE	stat	pvalue	padj	control1	control2	control3	Aci1	Aci2	Aci3
TAC1	36.8978	8.72106	1.2223	7.13496	9.68139e-13	6.02369e-12	0	0	0	61.3563	74.5062	85.5242
TGFB2-AS1	36.5501	8.70261	1.22288	7.11647	1.10727e-12	6.85832e-12	0	0	0	87.9827	65.6831	65.6348
SLC24A2	13.5467	7.26916	1.29569	5.61026	2.02018e-08	8.92195e-08	0	0	0	35.8877	24.5086	20.8838
LAMP3	479.447	7.16581	0.328813	21.793	2.70549e-105	1.58988e-103	5.1033	6.05454	8.38013	964.336	943.091	949.716
F2RL3	10.1516	6.85859	1.33535	5.13618	2.80376e-07	1.11778e-06	0	0	0	17.365	14.7052	28.8395
PRDM16	127.133	6.83418	0.573806	11.9103	1.04641e-32	1.56233e-31	1.02066	3.02727	2.51404	226.903	256.85	272.484
LCE1F	9.93297	6.83214	1.35044	5.05919	4.21034e-07	1.65497e-06	0	0	0	9.26133	26.4693	23.8672
BEX2	68.1066	6.73216	0.757908	8.88256	6.53393e-19	5.70872e-18	3.06198	1.00909	0	131.974	130.386	142.209
PACERR	9.08647	6.70377	1.36545	4.90956	9.12791e-07	3.45313e-06	0	0	0	8.10367	22.5479	23.8672
EREG	577.342	6.6782	0.596077	11.2036	3.91589e-29	5.29591e-28	15.3099	16.1454	2.51404	993.278	1217.59	1219.22
OLAH	313.139	6.61464	0.347191	19.0519	6.3371e-81	2.68319e-79	5.1033	10.0909	4.19006	531.369	657.811	670.271
SGCG	847.101	6.54021	0.449322	14.5557	5.36993e-48	1.20154e-46	11.2273	32.2909	10.8942	1573.27	1715.6	1739.32
AREG	244.491	6.48922	0.37437	17.3337	2.61858e-67	8.80663e-66	7.14462	6.05454	3.35205	472.328	448.017	530.051
LOC642423	7.08643	6.33277	1.40164	4.51812	6.23903e-06	2.14412e-05	0	0	0	20.838	13.7248	7.95574
PCDH1	220.343	6.25891	0.366273	17.0881	1.82002e-65	5.92781e-64	6.12396	3.02727	7.54211	451.49	440.175	413.698
LYPLAL1-AS1	48.7421	6.25279	0.772835	8.09071	5.93171e-16	4.4849e-15	0	2.01818	1.67603	97.244	98.0344	93.4799
OCLN	6.42599	6.19642	1.40395	4.41355	1.01687e-05	3.40048e-05	0	0	0	13.892	13.7248	10.9391
CNKSR1	5.76537	6.03838	1.4334	4.21264	2.52401e-05	7.99366e-05	0	0	0	13.892	12.7445	7.95574
ELMOD1	60.6368	5.99266	0.652098	9.18981	3.93518e-20	3.63839e-19	1.02066	0	4.19006	89.1403	140.189	129.281
LINC01312	10.7256	5.95582	1.32612	4.49117	7.08322e-06	2.41863e-05	1.02066	0	0	13.892	19.6069	29.834
KRT33B	41.634	5.94408	2.17052	2.73855	0.00617108	0.0134242	0	4.03636	0	2.31533	82.3489	161.104
TMEM169	27.9807	5.8477	0.908685	6.43534	1.23195e-10	6.56868e-10	3.06198	0	0	53.2527	55.8796	55.6902
SNX29P2	5.02785	5.84292	1.45961	4.00306	6.25281e-05	0.000188693	0	0	0	10.419	9.80344	9.94467
CALCA	4.9167	5.81642	1.47869	3.9335	8.37185e-05	0.000248551	0	0	0	5.78833	10.7838	12.9281
SV2B	4.51519	5.68744	1.50726	3.77338	0.000161053	0.000461073	0	0	0	9.26133	4.90172	12.9281
SPRR2D	4.35415	5.63445	1.54183	3.6544	0.000257787	0.000715435	0	0	0	9.26133	2.94103	13.9225
TREM1	101.692	5.60296	0.454843	12.3185	7.20595e-35	1.15977e-33	4.08264	4.03636	4.19006	150.497	218.617	228.727
EPGN	892.266	5.54015	0.160971	34.417	1.40562e-259	3.05409e-257	32.6611	39.3545	40.2246	1518.86	1918.53	1803.96
IL1RL1	9577.68	5.48352	0.238315	23.0096	3.73751e-117	2.49868e-115	413.367	539.863	304.199	19902.6	18774.6	17531.5
ANKRD22	20.8099	5.43278	0.946399	5.74047	9.44126e-09	4.2925e-08	0	1.00909	1.67603	46.3067	49.0172	26.8506
DMRT2	3.74086	5.40957	1.56313	3.46073	0.000538722	0.00142654	0	0	0	11.5767	4.90172	5.9668
TSLP	199.004	5.40258	0.30401	17.7711	1.18385e-70	4.23136e-69	11.2273	10.0909	6.7041	398.237	411.745	356.019
LRRN2	7.23447	5.36713	1.38279	3.88139	0.000103862	0.000304685	0	1.00909	0	19.6803	10.7838	11.9336
DYSF	39.244	5.3277	0.663868	8.02524	1.01326e-15	7.5779e-15	3.06198	2.01818	0.838013	76.406	69.6044	83.5352
ALOX5AP	3.38001	5.27653	1.6012	3.29536	0.000982949	0.00249139	0	0	0	3.473	6.86241	9.94467
HNF4A	3.40938	5.27407	1.60455	3.28696	0.00101277	0.0025595	0	0	0	11.5767	4.90172	3.97787
KLHDC7B	68.3754	5.25761	0.497455	10.569	4.14828e-26	4.94232e-25	1.02066	7.06363	2.51404	125.028	127.445	147.181
ARAP2	6.70019	5.25394	1.42053	3.69858	0.000216809	0.000608872	1.02066	0	0	18.5227	15.6855	4.97234
KIAA0040	35.4488	5.1752	0.682525	7.58244	3.39129e-14	2.30644e-13	3.06198	2.01818	0.838013	71.7753	86.2703	48.7289
CLDN1	2598.07	5.10671	0.0864633	59.0622	0	0	146.975	141.273	150.842	4909.66	5272.29	4967.36
RGS16	50.5538	5.06315	1.16185	4.35782	1.31364e-05	4.32717e-05	0	8.07272	0.838013	61.3563	113.72	119.336
HSD17B3	2.892	5.03533	1.6874	2.98407	0.00284443	0.006609	0	0	0	10.419	1.96069	4.97234
TGFB2	924.511	5.02771	0.132603	37.9154	0	0	64.3016	44.3999	56.1469	1859.21	1752.86	1770.15
CASP5	14.9272	4.94828	0.98131	5.04252	4.59433e-07	1.80034e-06	1.02066	0	1.67603	19.6803	30.3907	36.7953
TAL1	2.66244	4.91996	1.70796	2.8806	0.00396916	0.00897599	0	0	0	8.10367	5.88207	1.98893
MIR27A	2.56071	4.87349	1.72069	2.83229	0.00462158	0.010306	0	0	0	3.473	2.94103	8.9502
SOX5	2.51938	4.85389	1.73225	2.80207	0.00507759	0.0112394	0	0	0	2.31533	8.8231	3.97787
C9orf50	50.77	4.82693	0.514665	9.37878	6.67409e-21	6.41497e-20	3.06198	2.01818	5.02808	94.9287	90.1917	109.391
CLEC18B	2.44936	4.8031	1.7214	2.79023	0.00526699	0.0116244	0	0	0	5.78833	2.94103	5.9668
DCLK3	2.3879	4.77299	1.72725	2.76335	0.00572111	0.0125312	0	0	0	3.473	5.88207	4.97234
KRTAP4-2	2.3607	4.75933	1.74639	2.72524	0.00642555	0.0139227	0	0	0	2.31533	5.88207	5.9668
ARHGAP9	4.58958	4.70053	1.48144	3.17294	0.00150902	0.00370039	1.02066	0	0	5.78833	10.7838	9.94467
DDC	2.22451	4.66992	1.75833	2.65588	0.00791009	0.0168541	0	0	0	3.473	4.90172	4.97234
RPLP0P2	579.09	4.66051	0.156424	29.7941	4.65839e-195	6.05701e-193	46.9504	50.4545	36.0345	1025.69	1222.49	1092.92
RAB39B	169.029	4.65354	0.272135	17.1001	1.48196e-65	4.86514e-64	11.2273	12.1091	15.0842	303.309	332.337	340.108
FBLL1	8.09904	4.59249	1.23346	3.72325	0.000196674	0.000555442	2.04132	0	0	20.838	9.80344	15.9115
SCN9A	447.841	4.57287	0.170875	26.7614	9.08773e-158	9.3791e-156	36.7438	42.3818	30.1685	809.209	940.15	828.391
UNC13D	34.8205	4.56705	0.588773	7.7569	8.70317e-15	6.16275e-14	2.04132	2.01818	4.19006	54.4103	63.7224	82.5408
NPPA-AS1	7.92878	4.56672	1.22901	3.71577	0.000202586	0.000571164	2.04132	0	0	13.892	12.7445	18.8949
TCF21	58.4473	4.56334	0.450235	10.1355	3.84524e-24	4.22746e-23	5.1033	5.04545	4.19006	98.4017	119.602	118.342
TECTB	2.05406	4.5546	1.82399	2.49706	0.0125228	0.0256786	0	0	0	3.473	6.86241	1.98893
OR1N1	2.00417	4.50624	1.9816	2.27403	0.022964	0.0443306	0	0	0	8.10367	3.92138	0
LUNAR1	1.92964	4.45861	1.88027	2.37126	0.0177274	0.0351701	0	0	0	4.63067	0.980344	5.9668
TLR9	3.89469	4.45455	1.54551	2.88226	0.00394836	0.00893263	1.02066	0	0	4.63067	12.7445	4.97234
BSN-AS2	1.92257	4.45388	1.83314	2.42965	0.0151134	0.0304982	0	0	0	4.63067	3.92138	2.9834
AFAP1L2	68.9812	4.45312	0.421547	10.5638	4.38728e-26	5.21203e-25	10.2066	2.01818	5.86609	166.704	112.74	116.353
S100P	3.85098	4.43777	1.53076	2.89905	0.00374291	0.00850395	0	0	0.838013	10.419	5.88207	5.9668
OSCAR	64.1617	4.42966	0.424778	10.4282	1.84409e-25	2.14447e-24	3.06198	9.08181	5.02808	103.032	121.563	143.203
IL11	301.53	4.40793	0.197839	22.2804	5.7284e-110	3.54281e-108	27.5578	24.2182	29.3304	540.63	548.993	638.448
LOC101928994	1.83862	4.40077	1.89364	2.32397	0.0201269	0.0394231	0	0	0	1.15767	4.90172	4.97234
TCP10L	1.83627	4.39917	1.89716	2.31881	0.0204052	0.0399137	0	0	0	1.15767	5.88207	3.97787
LOC101929680	38.7347	4.39859	0.532867	8.25456	1.52463e-16	1.19772e-15	4.08264	5.04545	1.67603	76.406	68.6241	76.574
ARFGEF3	633.002	4.33824	0.136824	31.7067	1.25523e-220	2.03212e-218	73.4875	57.5181	49.4428	1239.86	1178.37	1199.33
MADCAM1	3.52787	4.29424	1.57376	2.72864	0.00635958	0.0137925	0	1.00909	0	9.26133	2.94103	7.95574
MIR450A1	1.70714	4.28858	1.92504	2.22779	0.0258943	0.0493869	0	0	0	2.31533	1.96069	5.9668
LINC00982	1.70008	4.28364	1.90973	2.24306	0.0248928	0.0476476	0	0	0	2.31533	4.90172	2.9834
TTC29	47.301	4.23887	0.470713	9.00521	2.15247e-19	1.92188e-18	6.12396	5.04545	3.35205	71.7753	96.0737	101.436
IL18R1	618.808	4.20996	0.279637	15.0551	3.19751e-51	7.64117e-50	65.3222	85.7726	40.2246	1099.78	1227.39	1194.36
IL1A	56.1533	4.15175	0.41965	9.89336	4.4482e-23	4.68451e-22	5.1033	5.04545	7.54211	115.767	97.0541	106.408
XIRP2	3.19402	4.14119	1.59794	2.59158	0.00955371	0.0200918	0	1.00909	0	9.26133	3.92138	4.97234
SYT7	1381.73	4.12146	0.0966287	42.6526	0	0	151.058	162.463	138.272	2675.37	2418.51	2744.73
RAP1GAP	89.4435	4.11073	0.340194	12.0835	1.29144e-33	1.99303e-32	13.2686	6.05454	10.0562	150.497	153.914	202.871
BCRP3	5.82719	4.09957	1.29481	3.16617	0.00154463	0.0037765	0	2.01818	0	9.26133	12.7445	10.9391
IL1B	278.054	4.07207	0.199053	20.4573	5.175e-93	2.59741e-91	32.6611	27.2454	33.5205	454.963	609.774	510.162
GRAMD2	3.05548	4.07019	1.63167	2.49449	0.0126138	0.0258426	0	1.00909	0	10.419	3.92138	2.9834
MIR2682	2.97388	4.03626	1.61421	2.50045	0.0124034	0.025459	0	1.00909	0	6.946	3.92138	5.9668
LINC00943	5.39246	4.01247	1.30582	3.07275	0.00212098	0.0050532	0	1.00909	0.838013	12.7343	8.8231	8.9502
TDGF1	10.8216	4.00187	0.930942	4.29873	1.71782e-05	5.55658e-05	1.02066	2.01818	0.838013	19.6803	27.4496	13.9225
FER1L6-AS2	31.8091	3.98032	0.542282	7.33995	2.13674e-13	1.38532e-12	6.12396	1.00909	4.19006	65.987	56.86	56.6846
KCNMA1-AS1	2.83402	3.97147	1.65212	2.40386	0.0162232	0.0324917	0	0	0.838013	9.26133	3.92138	2.9834
SYCE3	2.80535	3.94527	1.64289	2.40142	0.0163315	0.0326926	1.02066	0	0	6.946	5.88207	2.9834
LINC00944	26.066	3.93653	0.591016	6.66061	2.72693e-11	1.5254e-10	4.08264	4.03636	1.67603	56.7257	43.1351	46.74
HERC2P9	7.66251	3.90643	1.28763	3.03382	0.00241481	0.00568759	0	2.01818	0.838013	38.203	3.92138	0.994467
MT1H	4.97659	3.89157	1.32364	2.94005	0.00328161	0.00754514	1.02066	0	0.838013	9.26133	10.7838	7.95574
THBD	1476.13	3.88968	0.192213	20.2363	4.69353e-91	2.29983e-89	165.347	205.854	188.553	2233.14	2786.14	3277.76
SH3BGR	543.77	3.84415	0.130278	29.5072	2.32441e-191	2.9078e-189	73.4875	67.609	71.2311	1029.17	1009.75	1011.37
EDNRA	106.529	3.84053	0.290875	13.2034	8.39167e-40	1.56401e-38	10.2066	18.1636	13.4082	180.596	199.01	217.788
BFAR	71.2083	3.81748	1.08397	3.52177	0.000428678	0.00115158	6.12396	12.1091	10.0562	68.3023	310.769	19.8893
TEX22	6.96472	3.805	1.11255	3.42008	0.000626029	0.00164063	0	1.00909	1.67603	10.419	10.7838	17.9004
RASGRF2	18.4081	3.80365	0.711003	5.34969	8.8105e-08	3.67115e-07	0	2.01818	5.02808	24.311	32.3514	46.74
DIRAS2	12.0742	3.80318	0.858254	4.4313	9.36651e-06	3.1488e-05	1.02066	4.03636	0	21.9957	24.5086	20.8838
LOC101929771	9.27886	3.76396	0.949298	3.96499	7.33976e-05	0.000219528	1.02066	2.01818	0.838013	16.2073	14.7052	20.8838
PTHLH	39.1914	3.76141	0.469229	8.01615	1.09113e-15	8.14915e-15	8.16528	3.02727	5.02808	72.933	82.3489	63.6459
CALB2	34.2381	3.75207	0.494856	7.58213	3.39929e-14	2.31093e-13	5.1033	4.03636	5.02808	57.8833	60.7813	72.5961
CUTA	28.2806	3.72698	1.10868	3.36163	0.000774853	0.0019983	4.08264	1.00909	6.7041	76.406	73.5258	7.95574
HTR7	109.723	3.72621	0.285141	13.068	5.01782e-39	9.16585e-38	20.4132	7.06363	18.4363	196.803	211.754	203.866
PTPRH	128.646	3.67388	0.263349	13.9506	3.11889e-44	6.42974e-43	11.2273	28.2545	16.7603	253.529	229.401	232.705
COL4A4	220.782	3.62878	0.200079	18.1367	1.63426e-73	6.06438e-72	35.7231	38.3454	25.9784	373.926	451.939	398.781
FER1L6	659.625	3.59527	0.12222	29.4164	3.38883e-190	4.14517e-188	104.107	94.8544	103.076	1325.53	1232.29	1097.89
ANGPTL1	311.68	3.59417	0.162462	22.1232	1.89111e-108	1.14809e-106	42.8677	50.4545	49.4428	566.099	574.482	586.736
MLXIPL	43.5476	3.58187	0.450532	7.95032	1.86033e-15	1.36897e-14	8.16528	8.07272	4.19006	91.4557	52.9386	96.4633
MORN3	5.8469	3.53979	1.17528	3.01187	0.00259646	0.00607382	1.02066	0	1.67603	5.78833	17.6462	8.9502
LOC730202	5.97843	3.52776	1.15468	3.05519	0.00224917	0.00533322	0	2.01818	0.838013	16.2073	6.86241	9.94467
OR1J4	80.6816	3.5142	0.309054	11.3708	5.84353e-30	8.06808e-29	14.2892	13.1182	11.7322	144.708	144.111	156.131
AMDHD1	9.87297	3.50861	0.881943	3.97827	6.94179e-05	0.000208002	2.04132	2.01818	0.838013	13.892	22.5479	17.9004
IFI27L1	5.80836	3.4984	1.21741	2.87364	0.0040577	0.00915616	0	2.01818	0.838013	2.31533	10.7838	18.8949
ATP1A2	35.518	3.49531	0.484469	7.21472	5.40458e-13	3.41546e-12	7.14462	8.07272	2.51404	78.7213	48.0369	68.6182
COL4A3	31.2728	3.49207	0.495944	7.04126	1.9051e-12	1.16256e-11	7.14462	5.04545	3.35205	62.514	55.8796	53.7012
TRIB3	4842.49	3.48157	0.0608164	57.2471	0	0	778.764	837.545	772.648	8679.03	8488.8	9498.16
SPX	5.70478	3.42415	1.15246	2.97117	0.00296669	0.00687083	1.02066	2.01818	0	10.419	7.84275	12.9281
HEY1	17.9598	3.42278	0.718124	4.76628	1.87662e-06	6.86348e-06	3.06198	0	5.86609	15.0497	51.9582	31.8229
PTAFR	5.52614	3.41708	1.1667	2.92883	0.00340237	0.0077882	1.02066	1.00909	0.838013	4.63067	13.7248	11.9336
RCAN1	8178.54	3.41216	0.0526153	64.8511	0	0	1415.66	1438.96	1361.77	14274	15811	14769.8
DMD	108.911	3.39943	0.274351	12.3908	2.93197e-35	4.79363e-34	23.4752	23.2091	10.8942	178.281	211.754	205.855
FOXG1	9.32458	3.38232	0.956152	3.53743	0.000404039	0.00108909	5.1033	0	0	16.2073	11.7641	22.8727
AMIGO2	17.6204	3.37299	0.659623	5.11351	3.16227e-07	1.25616e-06	1.02066	3.02727	5.02808	25.4687	29.4103	41.7676
SNORA51	3.68813	3.36347	1.45339	2.31422	0.0206554	0.040383	2.04132	0	0	9.26133	7.84275	2.9834
TMEM200C	70.6421	3.36341	0.350757	9.58899	8.89483e-22	8.86958e-21	11.2273	20.1818	6.7041	150.497	99.9951	135.248
TGFA	189.052	3.33963	0.219211	15.2348	2.07706e-52	5.06625e-51	44.909	30.2727	27.6544	277.84	356.845	396.792
LOC101928516	7.0856	3.33935	1.05432	3.1673	0.00153862	0.00376403	3.06198	0	0.838013	6.946	10.7838	20.8838
GPR65	30.8888	3.33507	0.527509	6.32229	2.57714e-10	1.33531e-09	6.12396	1.00909	9.21814	42.8337	79.4079	46.74
TSPEAR	5.42985	3.32768	1.22374	2.71928	0.00654251	0.0141539	1.02066	2.01818	0	19.6803	5.88207	3.97787
ERICH2	442.302	3.30525	0.132731	24.9019	7.08915e-137	6.09703e-135	82.6735	82.7454	78.7732	771.006	847.017	791.596
ACTN2	22.3796	3.30446	0.579076	5.70643	1.15368e-08	5.20937e-08	3.06198	5.04545	4.19006	49.7797	27.4496	44.751
PTGS2	582.43	3.30111	0.148479	22.2329	1.65168e-109	1.01016e-107	88.7974	107.973	124.026	834.678	1234.25	1104.85
LINC01114	10.2358	3.29493	0.858184	3.83942	0.000123327	0.000358728	1.02066	3.02727	1.67603	9.26133	21.5676	24.8617
SPP1	27.1455	3.29235	0.551227	5.97276	2.3327e-09	1.12763e-08	8.16528	1.00909	5.86609	37.0453	41.1745	69.6127
GDF15	2532.62	3.2861	0.150469	21.839	9.89449e-106	5.87726e-104	480.731	512.618	420.682	4062.25	4315.48	5403.93
CXCL8	50226	3.27622	0.160378	20.4281	9.40431e-93	4.66347e-91	8377.58	10626.7	9191.32	77359.9	104648	91152.9
PLCXD1	9.73594	3.24574	0.891309	3.64154	0.000271012	0.000748739	0	2.01818	3.35205	25.4687	18.6265	8.9502
DACT1	32.8199	3.24527	0.491636	6.60095	4.08521e-11	2.25861e-10	4.08264	7.06363	7.54211	38.203	82.3489	57.6791
SYT1	71.6426	3.21796	0.341091	9.43432	3.9355e-21	3.8363e-20	20.4132	8.07272	13.4082	93.771	149.993	144.198
CMYA5	189.41	3.21659	0.200994	16.0034	1.2097e-57	3.37428e-56	37.7644	40.3636	32.6825	357.719	369.59	298.34
MSH4	9.5085	3.21186	0.869686	3.69313	0.00022151	0.000620701	1.02066	1.00909	3.35205	16.2073	23.5283	11.9336
KIAA0226L	23.9406	3.19388	0.55932	5.71029	1.12785e-08	5.09974e-08	4.08264	5.04545	5.02808	28.9417	61.7617	38.7842
ERN1	796.797	3.19128	0.122757	25.9967	5.38959e-149	5.20458e-147	185.76	116.045	169.279	1344.05	1370.52	1595.13
EGR1	103.468	3.17645	0.277713	11.4379	2.70379e-30	3.77092e-29	15.3099	17.1545	28.4924	191.015	214.695	154.142
ATP8A1	162.32	3.16247	0.212564	14.8777	4.5994e-50	1.0773e-48	30.6198	38.3454	29.3304	260.475	305.867	309.279
GGT1	78.3404	3.16224	0.309622	10.2132	1.73016e-24	1.93961e-23	15.3099	14.1273	17.5983	134.289	115.681	173.037
PCDHAC2	165.563	3.16212	0.21557	14.6686	1.02403e-48	2.33238e-47	23.4752	36.3272	39.3866	267.421	327.435	299.335
PECR	294.395	3.15908	0.162534	19.4364	3.80182e-84	1.71999e-82	51.033	52.4727	72.9071	498.954	547.032	543.974
BDNF	548.797	3.15238	0.133106	23.6833	5.36497e-124	3.8856e-122	113.293	91.8272	126.54	909.926	924.465	1126.73
CCL20	26.6692	3.15021	0.509189	6.18672	6.14303e-10	3.09551e-09	4.08264	8.07272	4.19006	43.9913	52.9386	46.74
GOLGA2P7	21.2979	3.14752	0.642561	4.8984	9.66194e-07	3.63765e-06	1.02066	4.03636	7.54211	49.7797	15.6855	49.7234
LOC440300	12.1482	3.13556	0.85094	3.68482	0.000228861	0.000639779	3.06198	0	4.19006	35.8877	5.88207	23.8672
PDE2A	9.14021	3.12362	0.85717	3.64411	0.000268321	0.000742175	1.02066	2.01818	2.51404	19.6803	15.6855	13.9225
GALNT9	4.74137	3.11169	1.24477	2.49982	0.0124257	0.025492	3.06198	0	0	11.5767	7.84275	5.9668
FOXF1	122.978	3.09066	0.245602	12.584	2.58526e-36	4.36281e-35	18.3719	30.2727	28.4924	233.849	189.206	237.678
CELF6	19.1418	3.0672	0.601464	5.09956	3.40443e-07	1.34846e-06	4.08264	3.02727	5.02808	34.73	44.1155	23.8672
SNX29P1	17.8435	3.05931	0.640342	4.77762	1.77378e-06	6.51044e-06	5.1033	3.02727	3.35205	46.3067	31.371	17.9004
MTRNR2L3	4.18491	3.05833	1.29356	2.36427	0.0180656	0.0357308	0	0	2.51404	5.78833	6.86241	9.94467
SAT1	3384.79	3.04801	0.0583459	52.2404	0	0	760.392	737.645	695.551	5864.74	6171.27	6079.18
MXD1	727.939	3.04316	0.102779	29.6088	1.14955e-192	1.46019e-190	159.223	171.545	143.3	1271.12	1308.76	1313.69
LOC541472	190.295	3.04001	0.198602	15.307	6.86449e-53	1.69691e-51	45.9297	30.2727	46.9287	364.665	302.926	351.047
ESM1	3952.15	3.03066	0.165283	18.3361	4.26135e-75	1.63646e-73	711.4	988.908	884.941	6110.16	7659.43	7358.06
LRRC2-AS1	4.21535	3.02056	1.24868	2.419	0.0155631	0.0313064	1.02066	0	1.67603	5.78833	6.86241	9.94467
LINC00571	8.94503	3.01532	0.929514	3.24397	0.00117875	0.00294252	4.08264	2.01818	0	21.9957	19.6069	5.9668
HHEX	4.16844	3.01205	1.3221	2.27823	0.0227129	0.0439127	0	1.00909	1.67603	3.473	2.94103	15.9115
GALNT3	18.2272	2.9852	0.603449	4.9469	7.54039e-07	2.87895e-06	5.1033	2.01818	5.02808	37.0453	34.312	25.8561
FAM86B2	12.5778	2.9808	0.757588	3.93459	8.33377e-05	0.000247465	5.1033	0	3.35205	18.5227	16.6659	31.8229
IL6	1270.73	2.97252	0.0882503	33.6828	1.033e-248	2.05517e-246	290.888	310.8	262.298	2069.91	2375.37	2315.12
PCDH17	13.8606	2.96283	0.701655	4.22263	2.41465e-05	7.66202e-05	1.02066	5.04545	3.35205	25.4687	31.371	16.9059
EYA4	66.9665	2.95619	0.342858	8.62221	6.56759e-18	5.49952e-17	25.5165	9.08181	11.7322	93.771	127.445	134.253
CEP170	104.555	2.9338	0.989097	2.96614	0.00301563	0.0069734	36.7438	24.2182	11.7322	316.043	212.735	25.8561
LTK	11.1715	2.93187	0.883882	3.31704	0.00090977	0.00231909	6.12396	1.00909	0.838013	4.63067	18.6265	35.8008
OR1J1	4.07854	2.92603	1.25923	2.32367	0.0201433	0.0394434	0	2.01818	0.838013	5.78833	5.88207	9.94467
SMARCB1	21.8599	2.9252	1.31147	2.23048	0.0257154	0.0490741	3.06198	2.01818	10.0562	53.2527	60.7813	1.98893
ESRG	9.2227	2.90054	0.828329	3.50168	0.000462339	0.00123617	2.04132	1.00909	3.35205	17.365	17.6462	13.9225
HBEGF	517.565	2.90006	0.128625	22.5465	1.45287e-112	9.26306e-111	120.438	127.145	119.836	781.425	1005.83	950.711
BHMT	16.2656	2.88928	0.686278	4.21007	2.55291e-05	8.07898e-05	9.18594	1.00909	1.67603	18.5227	29.4103	37.7898
GLI1	10.5004	2.87291	0.776678	3.69897	0.000216474	0.000608137	2.04132	3.02727	2.51404	13.892	16.6659	24.8617
KCNA4	9.03018	2.86808	0.831331	3.44998	0.000560628	0.0014817	1.02066	2.01818	3.35205	16.2073	16.6659	14.917
VNN3	8.85112	2.85302	0.962304	2.96478	0.00302897	0.00700038	0	3.02727	3.35205	2.31533	23.5283	20.8838
IL12A-AS1	12.8715	2.83957	0.694758	4.08714	4.36732e-05	0.000134523	2.04132	4.03636	3.35205	24.311	18.6265	24.8617
FLJ43879	84.5474	2.83793	0.307795	9.22021	2.9653e-20	2.75865e-19	32.6611	15.1363	15.0842	123.87	185.285	135.248
FAM86B1	44.9316	2.8362	0.374905	7.56513	3.87466e-14	2.6233e-13	10.2066	11.1	11.7322	78.7213	89.2113	68.6182
MFAP3L	256.871	2.82617	0.17079	16.5477	1.66364e-61	5.01309e-60	66.3429	51.4636	72.0691	395.922	500.956	454.471
ELOVL7	29.7381	2.81125	0.477692	5.88506	3.97908e-09	1.88433e-08	4.08264	5.04545	12.5702	59.041	52.9386	44.751
KIAA1211	203.145	2.80165	0.187488	14.9431	1.72707e-50	4.06254e-49	54.095	59.5363	40.2246	370.453	315.671	378.892
ESYT3	116.09	2.78125	0.235307	11.8197	3.08833e-32	4.5493e-31	31.6405	31.2818	25.9784	185.227	223.518	198.893
GPER1	1098.77	2.77705	0.0932913	29.7675	1.03027e-194	1.32913e-192	294.971	274.472	270.678	1882.37	1750.89	2119.21
ZFAS1	3166.31	2.7717	0.0583691	47.4858	0	0	773.66	836.535	815.386	5715.4	5366.4	5490.45
GPR1-AS	4.99045	2.76536	1.09414	2.52742	0.0114903	0.0237798	2.04132	1.00909	0.838013	9.26133	7.84275	8.9502
ITPR1	257.565	2.74253	0.177019	15.4929	3.87539e-54	9.98351e-53	84.7148	46.4181	69.5551	479.274	466.644	398.781
MATN1	7.211	2.74192	0.937715	2.92405	0.00345513	0.00789902	0	3.02727	2.51404	15.0497	13.7248	8.9502
FAM66C	95.9903	2.72786	0.256671	10.6278	2.21196e-26	2.6759e-25	28.5785	28.2545	19.2743	175.965	160.776	163.093
RSPO3	342.972	2.72189	0.141121	19.2876	6.82496e-83	2.99736e-81	97.9834	90.8181	82.9633	552.207	640.165	593.697
LSM14A	57.8533	2.71648	0.784199	3.46401	0.000532181	0.00141058	14.2892	18.1636	13.4082	134.289	145.091	21.8783
MYHAS	19.3811	2.6917	0.587456	4.58195	4.60656e-06	1.60957e-05	3.06198	2.01818	10.0562	30.0993	38.2334	32.8174
CAMK2B	8.08795	2.6916	0.86584	3.10866	0.00187941	0.00452202	1.02066	2.01818	3.35205	11.5767	18.6265	11.9336
MSTN	10.4816	2.69037	0.790821	3.402	0.00066895	0.0017437	3.06198	1.00909	4.19006	28.9417	11.7641	13.9225
GPR26	20.9221	2.66584	0.544918	4.89219	9.97188e-07	3.74666e-06	6.12396	6.05454	5.02808	25.4687	47.0565	35.8008
LOC101929224	4.51266	2.64385	1.13943	2.32033	0.020323	0.0397623	1.02066	1.00909	1.67603	4.63067	10.7838	7.95574
TMIE	11.7238	2.64275	0.756622	3.49283	0.000477935	0.00127375	2.04132	7.06363	0.838013	15.0497	27.4496	17.9004
BCL11A	32.2401	2.62919	0.468002	5.61792	1.93272e-08	8.57238e-08	17.3512	4.03636	5.86609	48.622	53.9189	63.6459
GFAP	5.79445	2.61892	1.1076	2.3645	0.0180546	0.0357134	1.02066	3.02727	0.838013	21.9957	4.90172	2.9834
PPIL6	131.116	2.61827	0.213841	12.244	1.80865e-34	2.87729e-33	38.7851	37.3363	34.3585	214.168	233.322	228.727
HIST1H4H	18.2646	2.61293	0.599699	4.35707	1.31816e-05	4.34121e-05	4.08264	8.07272	3.35205	42.8337	32.3514	18.8949
CEACAM19	178.022	2.61249	0.201247	12.9815	1.55765e-38	2.8111e-37	40.8264	60.5454	48.6047	362.35	283.319	272.484
CLDN24	4.63115	2.60639	1.14993	2.26656	0.0234173	0.0451161	1.02066	3.02727	0	6.946	7.84275	8.9502
GABRR2	6.50346	2.58957	1.01299	2.55637	0.0105771	0.0220641	1.02066	1.00909	3.35205	20.838	8.8231	3.97787
LOC101927040	7.97885	2.58835	0.928762	2.78689	0.00532172	0.011728	1.02066	5.04545	0.838013	23.1533	5.88207	11.9336
C17orf107	56.1501	2.57925	0.323095	7.98293	1.42902e-15	1.06056e-14	16.3306	15.1363	16.7603	97.244	103.916	87.5131
LOC344887	207.17	2.57801	0.184588	13.9663	2.50264e-44	5.1852e-43	59.1983	68.6181	51.1188	369.296	299.985	394.803
SIK1	19.8375	2.57487	0.541555	4.75459	1.98853e-06	7.23115e-06	6.12396	6.05454	5.02808	27.784	38.2334	35.8008
DNAJB9	2184.82	2.56226	0.064264	39.8708	0	0	658.326	652.881	589.961	3717.27	3785.11	3705.38
LINC01356	13.0089	2.55683	0.667441	3.83079	0.000127733	0.00037089	2.04132	5.04545	4.19006	24.311	20.5872	21.8783
CSTF3-AS1	5.17352	2.54855	1.0838	2.35149	0.0186986	0.0368989	0	1.00909	3.35205	6.946	10.7838	8.9502
SCN3B	25.4464	2.53133	0.483393	5.23659	1.63568e-07	6.6609e-07	8.16528	4.03636	10.0562	47.4643	40.1941	42.7621
NTRK3	13.8844	2.52181	0.669789	3.76508	0.000166498	0.000475672	3.06198	5.04545	4.19006	33.5723	24.5086	12.9281
ADGRL4	4346.35	2.51716	0.0709964	35.4548	2.44868e-275	6.22077e-273	1264.6	1422.82	1194.17	6739.93	8035.88	7420.71
GLRX	1604.04	2.49676	0.0721863	34.5877	3.863e-262	8.62023e-260	470.524	519.681	460.069	2661.48	2819.47	2693.02
IL12A	100.827	2.49542	0.255727	9.75813	1.70273e-22	1.74641e-21	27.5578	26.2363	36.8726	144.708	162.737	206.849
RNU86	12.5873	2.49035	0.672034	3.70569	0.000210815	0.000592945	3.06198	5.04545	3.35205	19.6803	25.4889	18.8949
GPR1	3936.69	2.48653	0.0605916	41.0376	0	0	1290.11	1171.55	1118.75	6344.01	6841.82	6853.87
FAM86HP	71.713	2.48403	0.284715	8.7246	2.67114e-18	2.26779e-17	17.3512	24.2182	23.4644	127.343	122.543	115.358
FAM129C	8.62502	2.48156	0.916169	2.70862	0.00675632	0.0145801	4.08264	3.02727	0.838013	28.9417	3.92138	10.9391
ARHGAP26	716.935	2.48105	0.0991537	25.0223	3.49948e-138	3.07377e-136	210.256	245.209	199.447	1205.13	1232.29	1209.27
GSAP	265.492	2.47606	0.176441	14.0333	9.74491e-45	2.03951e-43	86.7561	60.5454	94.6954	382.03	530.366	438.56
HSPA5	63343.5	2.46496	0.0398779	61.8127	0	0	19555.8	19743.9	18985.2	104459	105662	111655
NUDT9P1	5.14424	2.46333	1.10506	2.22913	0.0258053	0.0492342	2.04132	1.00909	1.67603	9.26133	1.96069	14.917
SCN4A	5.13718	2.46098	1.05234	2.33859	0.0193568	0.0380658	2.04132	1.00909	1.67603	9.26133	4.90172	11.9336
MILR1	309.516	2.45277	0.146171	16.7802	3.40874e-63	1.07421e-61	108.19	78.709	99.7235	504.743	506.838	558.891
CYP2R1	188.323	2.4494	0.18385	13.3228	1.70568e-40	3.24118e-39	44.909	67.609	62.0129	307.939	340.179	307.29
EPHB1	100.484	2.44447	0.273734	8.9301	4.25611e-19	3.75433e-18	27.5578	42.3818	24.3024	121.555	189.206	197.899
DDIT3	1596.9	2.43304	0.072568	33.5278	1.89907e-246	3.68934e-244	530.743	481.336	486.047	2652.21	2602.81	2828.26
CNGA3	30.3889	2.42022	0.468182	5.16941	2.3484e-07	9.43074e-07	9.18594	4.03636	15.0842	39.3607	48.0369	66.6293
ST6GALNAC3	84.6725	2.41567	0.271732	8.88989	6.11711e-19	5.35588e-18	21.4339	29.2636	29.3304	126.186	172.541	129.281
CREB5	1351.53	2.41381	0.0807057	29.9087	1.51474e-196	1.98515e-194	448.07	461.154	375.43	2286.39	2318.51	2219.65
NPIPB8	6.82557	2.41035	0.920816	2.61763	0.00885433	0.0187283	2.04132	1.00909	3.35205	6.946	16.6659	10.9391
ADAP1	194.578	2.40895	0.198402	12.1418	6.34207e-34	9.87987e-33	43.8884	73.6636	67.041	306.782	286.26	389.831
CD274	96.9629	2.408	0.270946	8.88739	6.25596e-19	5.46875e-18	25.5165	47.4272	20.1123	153.97	164.698	170.054
C5AR1	23.9527	2.40036	0.503106	4.77108	1.83239e-06	6.71214e-06	5.1033	11.1	6.7041	48.622	28.43	43.7566
CCL11	14.453	2.3968	0.671585	3.56886	0.000358533	0.00097232	0	6.05454	7.54211	20.838	29.4103	22.8727
C16orf74	105.412	2.38565	0.243301	9.80532	1.06812e-22	1.10305e-21	28.5785	41.3727	31.8445	162.073	161.757	206.849
TARID	9.45347	2.37455	0.785617	3.02252	0.00250676	0.00588403	2.04132	1.00909	5.86609	16.2073	15.6855	15.9115
TMCC3	73.6574	2.35584	0.304186	7.74476	9.57657e-15	6.75514e-14	30.6198	28.2545	14.2462	98.4017	143.13	127.292
BMP2	27.8959	2.35092	0.4496	5.22892	1.70502e-07	6.92961e-07	7.14462	11.1	9.21814	38.203	49.9976	51.7123
TMEM71	177.015	2.34884	0.190557	12.3262	6.54525e-35	1.05755e-33	59.1983	57.5181	57.8229	250.056	342.14	295.357
GPR37	128.534	2.34378	0.221728	10.5705	4.08251e-26	4.86748e-25	45.9297	35.3181	45.2527	254.687	194.108	195.91
MARVELD2	6.02047	2.34315	1.02267	2.29121	0.0219511	0.0425694	2.04132	4.03636	0	16.2073	5.88207	7.95574
CDRT1	28.7374	2.34223	0.478597	4.89395	9.883e-07	3.71495e-06	15.3099	3.02727	10.0562	45.149	39.2138	59.668
CLIP1-AS1	7.58181	2.3367	0.855706	2.73072	0.00631953	0.013711	2.04132	2.01818	3.35205	17.365	11.7641	8.9502
EGR2	30.477	2.3293	0.499684	4.66156	3.13827e-06	1.11662e-05	2.04132	19.1727	9.21814	35.8877	55.8796	60.6625
TMEM132B	613.113	2.32856	0.108488	21.4638	3.39188e-102	1.91161e-100	227.607	198.791	186.039	946.971	1031.32	1087.95
TNFSF18	163.536	2.32298	0.194401	11.9494	6.5371e-33	9.84919e-32	55.1156	46.4181	61.1749	307.939	248.027	262.539
SLC22A15	847.255	2.3194	0.091993	25.2128	2.89775e-140	2.58652e-138	266.392	285.572	295.818	1348.68	1509.73	1377.34
CNKSR2	33.1187	2.30968	0.417889	5.52702	3.2571e-08	1.4076e-07	9.18594	15.1363	9.21814	49.7797	66.6634	48.7289
ITPKA	574.245	2.30853	0.111058	20.7868	5.69857e-96	2.92237e-94	203.111	191.727	184.363	985.174	858.781	1022.31
ARHGEF10	15.3757	2.30681	0.77661	2.97036	0.00297456	0.00688807	4.08264	2.01818	9.21814	10.419	7.84275	58.6736
PARM1	26.2528	2.3032	0.470165	4.8987	9.64739e-07	3.63466e-06	10.2066	8.07272	8.38013	30.0993	47.0565	53.7012
CH25H	822.857	2.30163	0.0969367	23.7436	1.278e-124	9.3379e-123	233.731	307.772	289.952	1391.52	1361.7	1352.48
LOC100505622	96.3724	2.29961	0.248549	9.25215	2.20018e-20	2.05728e-19	38.7851	35.3181	24.3024	147.024	161.757	171.048
MAP2K6	45.4588	2.27842	0.374006	6.09192	1.11561e-09	5.52719e-09	11.2273	20.1818	15.0842	101.875	63.7224	60.6625
UBL4B	16.9659	2.27521	0.620585	3.66623	0.000246155	0.000685572	2.04132	4.03636	10.8942	39.3607	19.6069	25.8561
ARHGAP27	7.44609	2.27255	0.856312	2.65388	0.00795725	0.0169502	2.04132	4.03636	1.67603	9.26133	12.7445	14.917
PPP1R15A	5317.1	2.27114	0.0587326	38.6691	0	0	1849.44	1858.74	1769.04	8354.88	8489.78	9580.7
VCAM1	640.051	2.26761	0.104992	21.598	1.87746e-103	1.084e-101	206.173	245.209	209.503	1106.73	1089.16	983.528
EPB41L4A-AS1	368.238	2.25781	0.127504	17.7078	3.65356e-70	1.29466e-68	124.521	137.236	120.674	640.19	593.108	593.697
ZNF300P1	124.699	2.24252	0.235246	9.53264	1.53333e-21	1.5198e-20	31.6405	37.3363	60.3369	197.961	189.206	231.711
LRRC69	8.31946	2.24251	0.831044	2.69843	0.00696677	0.0150049	5.1033	2.01818	1.67603	17.365	7.84275	15.9115
ALPL	239.859	2.23386	0.163735	13.6432	2.21658e-42	4.39404e-41	75.5288	100.909	76.2592	424.864	356.845	404.748
CCDC181	8.16802	2.22545	0.862588	2.57996	0.00988108	0.0207248	3.06198	4.03636	1.67603	4.63067	13.7248	21.8783
LOC101929715	13.3005	2.22306	0.66843	3.3258	0.000881655	0.00225151	1.02066	7.06363	5.86609	24.311	15.6855	25.8561
C15orf48	142.735	2.22105	0.21025	10.5638	4.38438e-26	5.21203e-25	59.1983	38.3454	53.6328	211.853	267.634	225.744
CCDC171	165.16	2.21248	0.201342	10.9887	4.33165e-28	5.65442e-27	70.4255	65.5908	41.0626	291.732	272.536	249.611
PLAC8L1	6.39783	2.21197	0.927216	2.3856	0.0170513	0.0339608	3.06198	3.02727	0.838013	12.7343	11.7641	6.96127
YJEFN3	40.6306	2.20146	0.389559	5.65116	1.59367e-08	7.11251e-08	9.18594	20.1818	14.2462	50.9373	64.7027	84.5297
LOC90768	40.6468	2.19256	0.379717	5.77419	7.73264e-09	3.55383e-08	14.2892	16.1454	13.4082	69.46	48.0369	82.5408
PTX3	65985.8	2.19133	0.0470526	46.5719	0	0	24221.3	23801.4	23095.6	101363	108423	115010
ST3GAL1	3673.23	2.19054	0.0626344	34.9734	5.71652e-268	1.38819e-265	1418.72	1320.9	1225.17	5674.88	6093.82	6305.92
SPINT1	9.02067	2.18047	0.813772	2.67946	0.00737416	0.0158224	2.04132	7.06363	0.838013	18.5227	13.7248	11.9336
SNHG15	380.655	2.17746	0.13171	16.5322	2.15072e-61	6.44552e-60	133.706	140.263	139.11	678.393	546.052	646.404
PATL2	10.3775	2.17578	0.73825	2.94721	0.00320656	0.00738803	2.04132	5.04545	4.19006	11.5767	25.4889	13.9225
BLID	7.75918	2.1703	0.83116	2.61117	0.00902324	0.0190661	3.06198	2.01818	3.35205	10.419	9.80344	17.9004
NAMPT	12030.5	2.17008	0.0616602	35.1942	2.45596e-271	6.05302e-269	4351.07	4477.33	4296.49	18147.6	22084.2	18826.3
MYCL	6.03436	2.16893	0.94378	2.29814	0.021554	0.0419168	3.06198	1.00909	2.51404	6.946	13.7248	8.9502
ZDHHC11	6.68299	2.16879	0.959846	2.25952	0.0238509	0.0458498	2.04132	0	5.02808	16.2073	5.88207	10.9391
APBA1	40.0271	2.16771	0.402663	5.38343	7.30794e-08	3.06829e-07	17.3512	20.1818	6.7041	77.5637	67.6437	50.7178
MYH3	51.472	2.16719	0.341367	6.34858	2.17313e-10	1.13524e-09	27.5578	12.1091	16.7603	85.6673	92.1524	74.585
DIRAS3	20.709	2.16466	0.548966	3.94316	8.04166e-05	0.000239265	4.08264	11.1	7.54211	19.6803	48.0369	33.8119
CEBPA-AS1	9.43905	2.16207	0.795054	2.71941	0.00653994	0.0141502	6.12396	0	4.19006	12.7343	15.6855	17.9004
SYN1	11.6343	2.15953	0.73714	2.9296	0.00339397	0.00777318	9.18594	3.02727	0.838013	16.2073	15.6855	24.8617
FAM186B	11.831	2.15237	0.695497	3.09473	0.00196994	0.00472539	4.08264	2.01818	6.7041	26.6263	18.6265	12.9281
FLJ46906	139.785	2.14156	0.203006	10.5493	5.12024e-26	6.06097e-25	56.1363	43.3909	55.3088	204.907	232.342	246.628
MICAL2	5198.17	2.14141	0.051734	41.3927	0	0	1836.17	2003.04	1924.08	8187.02	8449.59	8789.1
SYTL3	57.8496	2.1401	0.307003	6.97096	3.14788e-12	1.88678e-11	23.4752	16.1454	24.3024	99.5593	94.113	89.502
CCDC184	11.7816	2.12784	0.697492	3.05071	0.00228304	0.0054081	2.04132	6.05454	5.02808	16.2073	28.43	12.9281
CHST2	881.957	2.12446	0.103503	20.5257	1.26931e-93	6.39028e-92	276.599	380.427	330.177	1357.94	1381.3	1565.29
ABCG1	75.249	2.12268	0.279464	7.59553	3.06536e-14	2.09264e-13	35.7231	19.1727	29.3304	126.186	108.818	132.264
APCDD1L-AS1	47.6223	2.10527	0.366931	5.73749	9.60902e-09	4.36637e-08	9.18594	17.1545	26.8164	91.4557	75.4865	65.6348
SEPHS2	2401.73	2.0906	0.0593589	35.2196	1.00184e-271	2.50658e-269	921.656	928.363	890.808	3991.63	3753.74	3924.17
UNC5B	3823.42	2.08628	0.062717	33.265	1.24054e-242	2.32784e-240	1550.38	1415.75	1407.86	6296.55	5713.45	6556.52
GADD45A	3943.68	2.08407	0.0523126	39.8388	0	0	1537.11	1510.61	1469.87	6254.87	6257.54	6632.1
ZSCAN31	20.0309	2.08115	0.523736	3.97366	7.07753e-05	0.000211915	5.1033	12.1091	5.86609	35.8877	30.3907	30.8285
DUSP6	2125.79	2.07483	0.0692641	29.9554	3.74441e-197	4.94651e-195	829.797	837.545	781.866	3150.01	3564.53	3591.02
TSPAN12	52.7741	2.07056	0.347031	5.9665	2.42401e-09	1.17075e-08	24.4958	10.0909	25.9784	77.5637	102.936	75.5795
LIF	197.69	2.05853	0.199996	10.2928	7.59086e-25	8.63277e-24	84.7148	78.709	67.041	248.898	296.064	410.715
AIFM2	1911.67	2.05557	0.0682962	30.0978	5.17244e-199	6.94411e-197	785.908	735.626	704.769	3020.35	2968.48	3254.89
BEX4	447.065	2.04277	0.115956	17.6168	1.83005e-69	6.38893e-68	153.099	185.673	184.363	710.807	724.474	723.972
SNHG8	1290	2.04078	0.0881965	23.1391	1.87381e-118	1.2786e-116	558.301	495.463	460.907	2292.18	1929.32	2003.85
PLAC8	15.9204	2.03782	0.572911	3.55695	0.000375183	0.00101464	4.08264	6.05454	8.38013	26.6263	23.5283	26.8506
KIAA1324L	402.767	2.03767	0.131041	15.5499	1.59414e-54	4.14552e-53	168.409	178.609	128.216	642.505	684.28	614.581
LOC284648	14.6334	2.03676	0.613544	3.31967	0.000901245	0.00229913	6.12396	7.06363	4.19006	16.2073	33.3317	20.8838
HOMER1	338.389	2.03668	0.138564	14.6985	6.59337e-49	1.51217e-47	127.583	111	157.546	559.153	549.973	525.079
SPATA17-AS1	7.94854	2.03438	0.801361	2.53866	0.0111277	0.0231106	3.06198	2.01818	4.19006	12.7343	11.7641	13.9225
MAB21L3	12.5131	2.03406	0.716717	2.83802	0.00453939	0.0101515	9.18594	5.04545	0.838013	11.5767	20.5872	27.8451
DUSP5	929.372	2.02767	0.0895106	22.6528	1.30905e-113	8.51038e-112	368.458	391.527	340.233	1397.3	1598.94	1479.77
TMEM232	8.74201	2.02484	0.853428	2.3726	0.0176636	0.0350534	2.04132	4.03636	4.19006	17.365	2.94103	21.8783
GTF2IRD2	43.004	2.02274	0.402632	5.02378	5.0663e-07	1.97684e-06	17.3512	15.1363	18.4363	55.568	43.1351	108.397
SLC9A1	2788.98	2.01827	0.0717512	28.1287	4.36313e-174	5.03835e-172	1079.86	1084.77	1147.24	4312.31	4116.47	4993.22
BEST1	581.747	2.01826	0.100186	20.1451	2.96817e-90	1.44157e-88	228.628	229.063	232.968	965.494	929.366	904.965
ATP6V0E2-AS1	114.919	2.01809	0.245556	8.21845	2.06154e-16	1.60804e-15	25.5165	59.5363	51.1188	171.335	198.03	183.976
OR1J2	18.995	2.01801	0.558436	3.61367	0.000301888	0.000826575	10.2066	3.02727	9.21814	32.4147	39.2138	19.8893
C10orf10	222.73	2.01779	0.162096	12.4481	1.43214e-35	2.3649e-34	92.8801	81.7363	89.6674	401.71	337.238	333.147
GOT1	2613.2	2.00584	0.0590859	33.9479	1.31006e-252	2.67074e-250	1066.59	1012.12	1047.52	3989.32	4259.6	4304.05
SRSF12	15.6909	2.00268	0.578006	3.46481	0.000530601	0.00140662	7.14462	4.03636	7.54211	23.1533	30.3907	21.8783
AP3B2	22.6871	2.00081	0.49022	4.08146	4.47537e-05	0.000137594	6.12396	10.0909	10.8942	28.9417	33.3317	46.74
MSC	1871.63	1.99844	0.0885778	22.5614	1.03819e-112	6.6448e-111	780.805	770.945	697.227	3226.42	2527.33	3227.05
KCNG1	994.223	1.99692	0.0947571	21.0741	1.37509e-98	7.3485e-97	403.161	386.481	404.76	1682.09	1378.36	1710.48
MAB21L2	8.67588	1.99196	0.774067	2.57337	0.0100712	0.0210888	5.1033	2.01818	3.35205	13.892	10.7838	16.9059
FLT1	181.979	1.98623	0.180936	10.9775	4.90231e-28	6.37918e-27	68.3842	64.5817	86.3153	265.106	285.28	322.207
FGF2	15868.1	1.98355	0.0522748	37.9446	0	0	6379.13	6750.81	6089.84	24987.1	27005.5	23996.5
FSCN2	7.78754	1.97563	0.885203	2.23184	0.0256256	0.0489198	0	6.05454	3.35205	18.5227	6.86241	11.9336
NRCAM	2228.38	1.97554	0.0636129	31.0557	9.55103e-212	1.44694e-209	910.429	930.381	871.533	3489.21	3753.74	3415
CRYM-AS1	33.4721	1.97044	0.402259	4.89843	9.66059e-07	3.63765e-06	18.3719	9.08181	13.4082	54.4103	58.8207	46.74
LOC101929709	67.341	1.96809	0.276307	7.12283	1.05733e-12	6.55391e-12	24.4958	28.2545	29.3304	107.663	103.916	110.386
NUDT6	1951.26	1.96536	0.0874415	22.4762	7.08896e-112	4.46794e-110	740.999	887.999	759.24	2931.21	3543.94	2844.18
GALNT13	126.726	1.96522	0.208571	9.42232	4.41239e-21	4.27844e-20	55.1156	50.4545	49.4428	229.218	192.147	183.976
CPEB4	1442.84	1.95302	0.0848737	23.0109	3.62912e-117	2.43609e-115	639.954	606.463	533.814	2073.38	2475.37	2328.05
LUCAT1	131.978	1.9517	0.209614	9.31089	1.26765e-20	1.20165e-19	55.1156	41.3727	65.365	214.168	196.069	219.777
COL23A1	11.3021	1.95156	0.738839	2.64139	0.00825669	0.0175496	1.02066	6.05454	6.7041	17.365	8.8231	27.8451
FLRT2	8373.42	1.94908	0.0499045	39.0563	0	0	3435.54	3669.05	3234.73	13263.4	13529.7	13108.1
PRR15	22.3589	1.94406	0.477423	4.07199	4.66124e-05	0.000142856	10.2066	10.0909	7.54211	31.257	36.2727	38.7842
TCTEX1D4	45.1191	1.941	0.345857	5.61214	1.99838e-08	8.84226e-08	15.3099	21.1909	19.2743	85.6673	69.6044	59.668
KLHL29	636.572	1.94067	0.100432	19.3231	3.43158e-83	1.52327e-81	242.917	271.445	274.03	1033.8	942.111	1055.13
LRRC49	595.128	1.93922	0.0991154	19.5653	3.0582e-85	1.41062e-83	239.855	254.291	244.7	906.453	953.875	971.594
SERPINB2	7571.19	1.9384	0.159771	12.1324	7.11308e-34	1.10497e-32	2896.63	3313.85	3189.48	9547.28	13582.7	12897.2
ASAH2B	52.7539	1.93463	0.414818	4.6638	3.10426e-06	1.10571e-05	39.8057	11.1	15.0842	82.1943	49.9976	118.342
SLC25A34	15.5131	1.92306	0.60809	3.16245	0.00156447	0.00381936	7.14462	2.01818	10.0562	18.5227	24.5086	30.8285
LOC152225	22.9829	1.92195	0.508858	3.77698	0.000158739	0.000454843	4.08264	11.1	13.4082	25.4687	48.0369	35.8008
ANKRD30B	7.6216	1.92067	0.808506	2.37558	0.0175214	0.0348004	4.08264	3.02727	2.51404	10.419	11.7641	13.9225
POU3F3	38.9804	1.9106	0.396647	4.81688	1.45819e-06	5.39286e-06	15.3099	9.08181	24.3024	49.7797	57.8403	77.5684
TLR4	518.755	1.90902	0.108172	17.648	1.055e-69	3.69876e-68	228.628	212.918	213.693	758.272	864.664	834.358
MYO15B	22.9328	1.90449	0.488877	3.89564	9.79394e-05	0.00028813	13.2686	10.0909	5.86609	45.149	29.4103	33.8119
SPATA17	40.8423	1.90403	0.362467	5.253	1.49645e-07	6.11355e-07	17.3512	20.1818	14.2462	78.7213	55.8796	58.6736
ALPK1	925.134	1.90359	0.0832045	22.8785	7.61465e-116	5.02963e-114	400.099	381.436	389.676	1389.2	1516.59	1473.8
SEL1L3	425.695	1.90234	0.130847	14.5387	6.88878e-48	1.5393e-46	198.008	182.645	160.06	574.203	741.14	698.116
LINC00999	32.8443	1.89601	0.43585	4.35013	1.36054e-05	4.47543e-05	8.16528	12.1091	20.9503	57.8833	34.312	63.6459
PAPPA2	523.332	1.89535	0.119945	15.8018	3.02348e-56	8.21164e-55	271.496	194.754	200.285	828.889	847.998	796.568
C7orf13	80.4057	1.89064	0.272027	6.95019	3.64792e-12	2.17545e-11	45.9297	23.2091	33.5205	112.294	140.189	127.292
C5orf56	122.829	1.88059	0.2095	8.97659	2.79292e-19	2.47821e-18	55.1156	56.509	46.0907	213.011	187.246	179.004
GCLC	692.205	1.87734	0.101129	18.5638	6.30676e-77	2.50345e-75	340.9	285.572	263.974	1106.73	1100.93	1055.13
RND3	20148.3	1.87469	0.0447178	41.9227	0	0	8651.11	8704.41	8548.57	30084.3	33374.8	31526.6
TAS2R5	8.30913	1.87379	0.81323	2.30414	0.0212149	0.0413164	2.04132	7.06363	1.67603	17.365	11.7641	9.94467
NRG1	492.191	1.87143	0.244484	7.65458	1.93938e-14	1.3439e-13	208.215	235.118	191.067	554.522	825.45	938.777
HYOU1	9619.4	1.87115	0.0509132	36.7517	1.09391e-295	3.11444e-293	4088.76	4166.53	4134.75	15043.9	14154.2	16128.3
ASIC3	30.4319	1.8671	0.446184	4.18459	2.85678e-05	8.99923e-05	13.2686	8.07272	17.5983	55.568	29.4103	58.6736
PQLC2L	227.732	1.8632	0.166003	11.2239	3.11095e-29	4.22807e-28	101.045	95.8635	98.0475	306.782	420.568	344.086
HIST2H2BE	286.261	1.85818	0.149648	12.417	2.11301e-35	3.47878e-34	129.624	145.309	98.0475	434.125	447.037	463.422
PHLDA1	9307.65	1.84941	0.0566949	32.6204	2.10873e-233	3.70442e-231	3970.37	4128.19	4034.19	13181.2	15059.1	15472.9
SYBU	790.033	1.84162	0.0883394	20.8471	1.62036e-96	8.41418e-95	358.252	358.227	319.283	1220.18	1237.19	1247.06
IDNK	69.4041	1.84065	0.273497	6.73007	1.69583e-11	9.65963e-11	25.5165	33.3	31.8445	120.397	102.936	102.43
LINC00936	291.656	1.83973	0.147382	12.4827	9.27525e-36	1.54242e-34	126.562	139.254	117.322	390.134	476.447	500.217
PHEX	58.864	1.83965	0.374087	4.91771	8.75605e-07	3.32082e-06	22.4545	45.409	10.0562	78.7213	94.113	102.43
CCDC122	168.261	1.8314	0.17587	10.4134	2.15468e-25	2.50036e-24	70.4255	73.6636	77.0972	266.263	274.496	247.622
MYEOV	15.4202	1.83137	0.596749	3.06891	0.00214838	0.00511257	12.2479	4.03636	4.19006	26.6263	22.5479	22.8727
DLGAP1-AS2	78.7252	1.83037	0.268002	6.82967	8.51108e-12	4.95744e-11	45.9297	33.3	25.1404	119.24	129.405	119.336
TTC25	21.8334	1.82384	0.536905	3.39695	0.00068141	0.00177394	8.16528	13.1182	7.54211	56.7257	20.5872	24.8617
OR1Q1	28.8071	1.82172	0.427691	4.25942	2.04957e-05	6.56028e-05	9.18594	18.1636	10.8942	42.8337	49.9976	41.7676
C1orf101	36.9529	1.8209	0.369362	4.92987	8.22853e-07	3.12794e-06	15.3099	14.1273	19.2743	55.568	62.742	54.6957
UFSP1	39.4131	1.81974	0.405895	4.48329	7.35025e-06	2.50515e-05	24.4958	9.08181	18.4363	85.6673	45.0958	53.7012
LFNG	68.7079	1.81631	0.316157	5.74498	9.1931e-09	4.18428e-08	44.909	17.1545	29.3304	85.6673	103.916	131.27
TFPI2	9559.01	1.81591	0.0432824	41.955	0	0	4268.4	4268.45	4152.35	14474.3	14806.1	15384.4
FERMT3	159.723	1.81508	0.204723	8.86602	7.58035e-19	6.6055e-18	59.1983	77.6999	74.5831	306.782	240.184	199.888
JHDM1D-AS1	104.704	1.81287	0.260318	6.96406	3.306e-12	1.97797e-11	26.5372	44.3999	67.041	171.335	159.796	159.115
SORBS2	25.7171	1.81159	0.451775	4.00993	6.0737e-05	0.000183556	8.16528	15.1363	10.8942	45.149	43.1351	31.8229
LOC728730	196.822	1.80567	0.163722	11.0289	2.7728e-28	3.64258e-27	91.8594	90.8181	80.4492	313.728	314.69	289.39
PLEKHF1	471.138	1.80402	0.117377	15.3694	2.62625e-53	6.59077e-52	204.132	199.8	224.587	714.28	670.555	813.474
GAREM	189.23	1.78698	0.163891	10.9035	1.10958e-27	1.42255e-26	84.7148	85.7726	84.6393	291.732	290.182	298.34
AFAP1L1	233.071	1.78435	0.176577	10.1053	5.23563e-24	5.7029e-23	104.107	107.973	103.076	278.998	362.727	441.543
DTWD2	286.971	1.78224	0.140791	12.6588	1.00038e-36	1.72076e-35	121.459	139.254	127.378	424.864	488.211	420.66
ZNF528-AS1	68.4672	1.7742	0.284101	6.24498	4.23851e-10	2.15953e-09	39.8057	22.2	31.0065	100.717	118.622	98.4523
LOC100507053	184.255	1.77396	0.187557	9.45821	3.13255e-21	3.06626e-20	75.5288	69.6272	103.914	261.633	266.654	328.174
PAQR6	14.2462	1.77342	0.644762	2.7505	0.00595042	0.0129887	2.04132	7.06363	10.0562	13.892	19.6069	32.8174
ROBO3	188.487	1.76953	0.174793	10.1235	4.34415e-24	4.75696e-23	81.6528	78.709	95.5335	280.155	263.713	331.158
FAM86B3P	53.3394	1.76916	0.308824	5.72871	1.01198e-08	4.58961e-08	24.4958	21.1909	26.8164	71.7753	87.2506	88.5076
HES6	55.3646	1.76568	0.325656	5.42192	5.89639e-08	2.49723e-07	23.4752	25.2272	26.8164	64.8293	75.4865	116.353
LOC374443	238.492	1.76381	0.157215	11.2191	3.28653e-29	4.45937e-28	129.624	102.927	93.8574	382.03	377.433	345.08
KCNT2	74.4589	1.7617	0.267373	6.58893	4.43006e-11	2.44171e-10	28.5785	35.3181	37.7106	97.244	118.622	129.281
CHST1	23.9702	1.76152	0.470357	3.74507	0.000180341	0.00051256	9.18594	9.08181	14.2462	39.3607	45.0958	26.8506
FZD9	11.0307	1.75303	0.758271	2.31188	0.0207842	0.0405781	1.02066	2.01818	11.7322	13.892	18.6265	18.8949
POPDC2	11.7609	1.75259	0.739436	2.37017	0.01778	0.035259	2.04132	2.01818	11.7322	17.365	26.4693	10.9391
LRRC73	11.3863	1.75176	0.691826	2.53209	0.0113386	0.0235042	4.08264	3.02727	8.38013	10.419	24.5086	17.9004
SPTBN5	38.2101	1.74559	0.367856	4.74532	2.08174e-06	7.5518e-06	16.3306	16.1454	20.1123	46.3067	62.742	67.6238
TAP2	148.138	1.74543	0.436585	3.9979	6.39056e-05	0.000192638	40.8264	60.5454	102.238	292.89	171.56	220.772
VNN1	15.5718	1.74039	0.615932	2.82562	0.00471887	0.0105102	3.06198	9.08181	9.21814	27.784	32.3514	11.9336
NTNG2	25.7908	1.73519	0.461106	3.76311	0.000167815	0.000479021	9.18594	12.1091	14.2462	43.9913	25.4889	49.7234
MOV10L1	13.3164	1.72893	0.684216	2.52688	0.0115081	0.0238106	4.08264	4.03636	10.0562	37.0453	12.7445	11.9336
JARID2	354.28	1.72303	0.127061	13.5606	6.85283e-42	1.34876e-40	156.161	177.6	160.898	507.058	537.229	586.736
PARD6A	19.0925	1.72265	0.523843	3.28849	0.00100726	0.00254794	8.16528	11.1	7.54211	19.6803	38.2334	29.834
IL1RL2	20.592	1.71797	0.512123	3.35461	0.000794773	0.00204521	8.16528	7.06363	13.4082	20.838	35.2924	38.7842
ABCC9	402.621	1.71494	0.144637	11.8569	1.9825e-32	2.9387e-31	183.719	237.136	144.976	632.086	649.968	567.841
ADTRP	141.878	1.71142	0.208832	8.19523	2.5011e-16	1.93627e-15	57.157	71.6454	70.3931	172.492	258.811	220.772
TNFRSF10B	7352.95	1.71002	0.0455915	37.5074	6.9679e-308	2.21271e-305	3413.09	3508.61	3408.2	10825.3	11374.9	11587.5
OPCML	215.961	1.70962	0.171097	9.99212	1.65008e-23	1.76589e-22	94.9214	103.936	104.752	266.263	349.983	375.909
RSPO4	22.8359	1.70914	0.467219	3.65812	0.000254074	0.000706079	7.14462	13.1182	11.7322	35.8877	33.3317	35.8008
ZNF582-AS1	70.7059	1.7081	0.284706	5.9995	1.97922e-09	9.64097e-09	20.4132	37.3363	41.0626	118.082	103.916	103.425
IRF7	12.8933	1.70326	0.650775	2.61727	0.0088635	0.0187452	10.2066	3.02727	5.02808	18.5227	13.7248	26.8506
LOC101928650	14.5211	1.70083	0.620179	2.74248	0.00609772	0.0132797	6.12396	4.03636	10.0562	32.4147	21.5676	12.9281
BDNF-AS	108.017	1.69744	0.213321	7.95724	1.75918e-15	1.29684e-14	51.033	51.4636	50.2808	165.546	164.698	165.082
CCL26	22.5898	1.69627	0.490112	3.46097	0.000538226	0.00142546	8.16528	10.0909	13.4082	48.622	30.3907	24.8617
LOC100131564	206.096	1.69596	0.179828	9.43103	4.06099e-21	3.95163e-20	107.169	70.6363	113.132	303.309	351.944	290.384
PDE4D	466.046	1.69296	0.113943	14.858	6.1749e-50	1.44224e-48	215.359	238.145	207.827	705.019	767.609	662.315
FAM24B	60.6541	1.6873	0.30424	5.54595	2.92368e-08	1.27049e-07	38.7851	25.2272	22.6263	91.4557	78.4275	107.402
CKMT2	15.7854	1.68581	0.580117	2.90599	0.00366095	0.00833264	7.14462	5.04545	10.0562	30.0993	27.4496	14.917
RCHY1	727.259	1.68266	0.0987039	17.0475	3.64514e-65	1.17105e-63	354.169	364.281	319.283	1119.46	1198.96	1007.4
SPATA24	41.3143	1.68133	0.352958	4.76355	1.90212e-06	6.94445e-06	17.3512	15.1363	25.9784	65.987	60.7813	62.6514
COBLL1	899.643	1.6801	0.0904721	18.5704	5.57739e-77	2.21926e-75	411.326	409.69	461.745	1273.43	1486.2	1355.46
MIR137HG	23.6428	1.68	0.504103	3.33265	0.000860236	0.00220029	3.06198	17.1545	13.4082	31.257	41.1745	35.8008
SQSTM1	14698.7	1.67973	0.0460944	36.4412	9.47618e-291	2.52387e-288	7330.38	6768.97	6882.6	21773.4	22057.7	23378.9
STAC	641.091	1.67924	0.1044	16.0847	3.26466e-58	9.19953e-57	278.64	338.045	298.333	1063.9	964.659	902.976
CAP2	718.966	1.67706	0.106129	15.8021	3.00775e-56	8.18236e-55	344.983	382.445	302.523	992.12	1209.74	1081.98
XPC	4291.63	1.67364	0.0508729	32.8985	2.30925e-237	4.14485e-235	1972.94	2116.06	2056.48	6348.64	6531.05	6724.59
VEGFA	11616.2	1.67299	0.0504598	33.1549	4.80644e-241	8.81875e-239	5563.62	5476.33	5599.6	16797.7	17207	19053
COL15A1	10911.4	1.67242	0.0415712	40.2302	0	0	5395.21	5117.09	5123.61	16779.2	16405.1	16648.4
ELFN1	448.974	1.6705	0.136473	12.2405	1.88865e-34	2.99878e-33	240.876	208.882	195.257	640.19	588.207	820.435
NRBF2	1337.71	1.67008	0.0769366	21.7073	1.75126e-104	1.02186e-102	635.871	663.981	620.967	1862.69	2115.58	2127.17
TYMP	1012.39	1.66976	0.0896309	18.6293	1.85914e-77	7.43343e-76	455.214	488.399	507.836	1543.17	1391.11	1688.61
LINC01003	51.2467	1.66821	0.310928	5.36526	8.08327e-08	3.37922e-07	27.5578	26.2363	20.1123	77.5637	77.4472	78.5629
ADAMTS14	286.579	1.66533	0.160192	10.3958	2.58991e-25	2.997e-24	112.273	172.554	127.378	495.481	393.118	418.671
AOC2	26.781	1.66196	0.483183	3.43961	0.000582555	0.00153449	5.1033	18.1636	15.0842	52.095	25.4889	44.751
ATP2B1	13065.4	1.66158	0.0415511	39.9889	0	0	6293.39	6397.63	6140.12	19279.8	20392.1	19889.3
NALCN-AS1	13.3816	1.65782	0.656559	2.52501	0.0115696	0.0239229	2.04132	6.05454	10.8942	27.784	20.5872	12.9281
GTPBP2	3430.99	1.65633	0.0612735	27.0318	6.24436e-161	6.65246e-159	1602.44	1786.09	1571.27	5273.17	4932.11	5420.84
IL24	44.6943	1.65384	0.359803	4.59652	4.29596e-06	1.5087e-05	27.5578	18.1636	19.2743	46.3067	87.2506	69.6127
WARS	13309	1.65168	0.0380412	43.4183	0	0	6508.75	6424.87	6347.11	20183.9	20280.4	20109.1
HKDC1	14.4397	1.64928	0.59169	2.78741	0.00531311	0.0117121	5.1033	10.0909	5.86609	16.2073	24.5086	24.8617
LOC100506207	13.3561	1.64421	0.626789	2.62323	0.00871017	0.0184446	11.2273	5.04545	3.35205	21.9957	18.6265	19.8893
VAC14	818.137	1.64375	0.102862	15.9802	1.7556e-57	4.88052e-56	352.128	416.754	420.682	1117.15	1201.9	1400.21
LOC100996437	87.302	1.64236	0.292708	5.61091	2.01266e-08	8.89588e-08	20.4132	59.5363	46.9287	119.24	121.563	156.131
LOC101928020	19.5224	1.64187	0.501731	3.27242	0.00106633	0.00268378	7.14462	12.1091	9.21814	25.4687	31.371	31.8229
PROSER2	229.222	1.64118	0.155384	10.5621	4.46781e-26	5.30388e-25	108.19	108.982	116.484	332.25	319.592	389.831
LINC00959	44.4719	1.63941	0.382244	4.28891	1.79556e-05	5.79782e-05	21.4339	10.0909	32.6825	76.406	74.5062	51.7123
ALS2CL	148.908	1.63691	0.189422	8.64157	5.54452e-18	4.66412e-17	66.3429	72.6545	77.9352	233.849	198.03	244.639
NRP2	4487.64	1.63371	0.053126	30.7516	1.163e-207	1.66996e-205	2167.88	2318.89	2079.11	6610.28	6960.44	6789.23
FTCDNL1	26.0029	1.63293	0.456413	3.57776	0.000346555	0.000941846	12.2479	7.06363	18.4363	32.4147	46.0762	39.7787
AFF2	27.31	1.6303	0.43783	3.7236	0.000196405	0.00055478	11.2273	9.08181	19.2743	46.3067	41.1745	36.7953
LINC01483	10.5355	1.62909	0.72924	2.23396	0.0254859	0.0486832	2.04132	3.02727	10.0562	18.5227	18.6265	10.9391
TMEM178A	17.1877	1.6288	0.580796	2.80443	0.0050405	0.0111648	5.1033	16.1454	4.19006	24.311	22.5479	30.8285
LENG1	16.9805	1.62813	0.581948	2.79773	0.00514636	0.0113749	11.2273	8.07272	5.86609	11.5767	34.312	30.8285
ZNF853	23.7558	1.62705	0.467093	3.48336	0.000495156	0.00131773	8.16528	14.1273	12.5702	27.784	46.0762	33.8119
ITIH4	23.53	1.62688	0.465594	3.4942	0.000475483	0.00126824	9.18594	10.0909	15.0842	27.784	36.2727	42.7621
OSGIN1	199.734	1.6248	0.169762	9.57107	1.05807e-21	1.05126e-20	112.273	100.909	81.2872	296.363	279.398	328.174
TSPEAR-AS1	19.6973	1.62351	0.512282	3.16917	0.00152875	0.00374322	14.2892	9.08181	5.86609	27.784	34.312	26.8506
PALM2	115.277	1.6215	0.214799	7.5489	4.38959e-14	2.95858e-13	65.3222	47.4272	56.9849	166.704	193.128	162.098
PPARG	306.78	1.62145	0.131947	12.2886	1.04335e-34	1.67432e-33	153.099	156.409	142.462	468.855	485.27	434.582
SLC38A1	5650.3	1.6172	0.0563371	28.7058	3.22848e-181	3.75435e-179	2967.06	2752.8	2618.79	8056.2	8881.92	8625.01
LRRC8C	1892.21	1.61337	0.0761565	21.185	1.31417e-99	7.162e-98	878.788	1011.11	908.406	2579.28	3042.99	2932.68
TIGD2	264.946	1.60821	0.143669	11.1938	4.37258e-29	5.89522e-28	127.583	137.236	128.216	371.611	440.175	384.859
FAM86DP	636.677	1.60634	0.102316	15.6998	1.51696e-55	4.04026e-54	284.764	347.127	312.579	962.021	1020.54	893.032
GAPDHS	37.1457	1.60598	0.386412	4.15613	3.23684e-05	0.000101423	16.3306	13.1182	25.1404	69.46	43.1351	55.6902
P2RX4	382.499	1.60488	0.123369	13.0088	1.09078e-38	1.97717e-37	162.285	195.763	208.665	566.099	576.442	585.741
HK2	2215.63	1.60461	0.0687943	23.3247	2.48729e-120	1.73303e-118	1145.18	1085.78	1060.92	3073.6	3326.31	3601.96
MIR155HG	45.167	1.60349	0.335824	4.77478	1.79901e-06	6.59422e-06	16.3306	27.2454	23.4644	64.8293	75.4865	63.6459
SMG7-AS1	32.2382	1.60293	0.405247	3.95545	7.63909e-05	0.00022788	14.2892	21.1909	12.5702	54.4103	36.2727	54.6957
MFSD2A	153.646	1.60203	0.206136	7.77169	7.7448e-15	5.51012e-14	59.1983	81.7363	87.1533	189.857	225.479	278.451
CLDN15	117.116	1.60114	0.235787	6.79061	1.11658e-11	6.44012e-11	41.8471	59.5363	72.0691	171.335	145.091	212.816
OSBPL10	131.874	1.6005	0.199731	8.01329	1.11681e-15	8.3372e-15	64.3016	60.5454	71.2311	173.65	216.656	204.86
CASP4	1689.93	1.6003	0.0748492	21.3803	2.03855e-101	1.13342e-99	737.937	916.254	859.801	2484.35	2566.54	2574.68
FBLIM1	612.983	1.59601	0.101872	15.6669	2.54686e-55	6.76146e-54	315.384	299.7	299.171	952.76	831.332	979.55
TUFT1	542.872	1.59415	0.11568	13.7807	3.33149e-43	6.73353e-42	270.475	314.836	227.101	809.209	779.374	856.236
MT1F	74.2641	1.5884	0.262402	6.05333	1.41885e-09	6.9793e-09	30.6198	45.409	35.1965	118.082	104.897	111.38
MIR31HG	225.732	1.5883	0.149844	10.5997	2.98968e-26	3.59306e-25	109.211	119.073	109.78	350.773	327.435	338.119
ST20	56.8334	1.58599	0.3107	5.10457	3.31541e-07	1.31478e-06	24.4958	23.2091	36.8726	99.5593	87.2506	69.6127
NEK10	234.886	1.58563	0.149869	10.5801	3.68475e-26	4.40915e-25	132.686	112.009	108.104	355.404	344.101	357.014
AFP	16.3472	1.5831	0.552615	2.86474	0.00417357	0.00939837	7.14462	9.08181	8.38013	16.2073	28.43	28.8395
SLFNL1	13.2928	1.58261	0.706066	2.24144	0.0249975	0.0478257	5.1033	8.07272	6.7041	30.0993	3.92138	25.8561
ASAH2	22.8223	1.58089	0.511341	3.09166	0.00199041	0.00476964	15.3099	15.1363	4.19006	43.9913	25.4889	32.8174
SPG20-AS1	17.6879	1.58019	0.523101	3.0208	0.00252104	0.00591587	11.2273	7.06363	8.38013	23.1533	26.4693	29.834
LOC729603	36.6474	1.57975	0.435219	3.62978	0.000283664	0.000781603	6.12396	32.2909	16.7603	53.2527	63.7224	47.7344
FIBIN	1105.88	1.5786	0.0860512	18.3449	3.62517e-75	1.39865e-73	575.652	593.345	497.78	1627.68	1560.71	1780.1
KCNH1	103.265	1.57525	0.224239	7.02485	2.14291e-12	1.3e-11	53.0743	43.3909	58.6609	170.177	143.13	151.159
FAM69B	52.2216	1.5669	0.311996	5.02219	5.10853e-07	1.99238e-06	29.5991	26.2363	23.4644	75.2483	92.1524	66.6293
TMEM206	260.737	1.56127	0.140985	11.074	1.67663e-28	2.21312e-27	128.603	126.136	140.786	376.242	409.784	382.87
SLC25A25-AS1	27.5379	1.56104	0.430694	3.62448	0.000289544	0.000796078	11.2273	17.1545	13.4082	46.3067	30.3907	46.74
TNFSF4	368.163	1.56014	0.120585	12.9381	2.74296e-38	4.91797e-37	180.657	179.618	198.609	524.423	556.835	568.835
NBR2	163.287	1.55853	0.179661	8.67486	4.14069e-18	3.50283e-17	91.8594	72.6545	83.8013	241.952	263.713	225.744
GAS5-AS1	81.122	1.55783	0.249773	6.23698	4.461e-10	2.2659e-09	40.8264	34.3091	47.7667	130.816	116.661	116.353
SFXN4	326.982	1.55773	0.131472	11.8484	2.19387e-32	3.23748e-31	179.636	153.382	164.25	527.896	487.231	449.499
CTH	242.535	1.55508	0.149205	10.4224	1.95935e-25	2.2753e-24	109.211	137.236	123.188	339.196	377.433	368.947
NKAPL	62.4213	1.55402	0.347147	4.47655	7.58588e-06	2.5812e-05	12.2479	34.3091	47.7667	106.505	92.1524	81.5463
MORN4	259.056	1.55151	0.143559	10.8075	3.17367e-27	3.97926e-26	132.686	144.3	118.998	402.868	366.649	388.837
FLYWCH1	1144.39	1.55116	0.0780265	19.8799	6.07079e-88	2.90571e-86	580.756	578.208	587.447	1737.66	1583.26	1798.99
SWSAP1	13.9429	1.54952	0.620095	2.49885	0.0124598	0.0255557	6.12396	11.1	4.19006	26.6263	12.7445	22.8727
BRINP1	29.8869	1.54822	0.444501	3.48306	0.000495712	0.001319	20.4132	17.1545	8.38013	61.3563	40.1941	31.8229
SLC16A1-AS1	76.9903	1.54693	0.257998	5.99589	2.02375e-09	9.84044e-09	45.9297	34.3091	37.7106	108.821	104.897	130.275
CD14	28.3061	1.54496	0.421735	3.66335	0.000248936	0.000693202	11.2273	15.1363	16.7603	49.7797	44.1155	32.8174
FAM132B	267.036	1.54402	0.159037	9.70857	2.77188e-22	2.82021e-21	111.252	153.382	144.138	382.03	349.983	461.433
GADD45G	13.0571	1.54074	0.660636	2.3322	0.0196901	0.0386705	8.16528	5.04545	6.7041	34.73	11.7641	11.9336
STXBP5-AS1	359.061	1.53908	0.14539	10.5858	3.46625e-26	4.15371e-25	208.215	186.682	157.546	586.937	577.423	437.566
CSRP1	4482.27	1.53887	0.0529164	29.0812	6.2077e-186	7.4281e-184	2236.27	2279.53	2369.06	6335.91	6701.63	6971.21
MT1G	81.4568	1.53783	0.249098	6.17359	6.67548e-10	3.36074e-09	40.8264	42.3818	41.9006	130.816	130.386	102.43
C5orf45	607.732	1.53653	0.0968872	15.859	1.21852e-56	3.33136e-55	304.157	321.9	309.227	852.043	938.189	920.877
VAC14-AS1	36.4631	1.53497	0.380902	4.02982	5.58195e-05	0.000169501	19.3925	12.1091	24.3024	53.2527	46.0762	63.6459
NLRC4	24.9342	1.52827	0.442417	3.45437	0.000551582	0.00145849	12.2479	11.1	15.0842	31.257	44.1155	35.8008
SPIRE1	1557.4	1.52662	0.0729979	20.9132	4.05992e-97	2.11487e-95	890.016	743.699	775.162	2322.28	2285.18	2328.05
EBF2	294.353	1.5264	0.140762	10.8438	2.13372e-27	2.69994e-26	146.975	142.282	165.089	444.544	479.388	387.842
DNER	14.4086	1.52571	0.597369	2.55405	0.0106478	0.022192	7.14462	4.03636	10.8942	21.9957	26.4693	15.9115
FAM129A	13020.5	1.52514	0.0457549	33.3328	1.29134e-243	2.45103e-241	7000.71	6620.64	6526.44	18859.5	20196.1	18919.7
CXCL5	20888.2	1.52242	0.112815	13.4949	1.67657e-41	3.28024e-40	10261.7	11358.3	10742.5	28045.6	35408.1	29512.8
RAPH1	4124.46	1.51856	0.0496104	30.6098	9.06769e-206	1.27978e-203	2183.19	2149.36	2071.57	6269.92	6082.06	5990.67
STX11	106.34	1.51258	0.242195	6.2453	4.22993e-10	2.15583e-09	38.7851	71.6454	55.3088	130.816	180.383	161.104
PMAIP1	1494.83	1.512	0.0722173	20.9368	2.47732e-97	1.29866e-95	758.35	800.208	770.134	2204.2	2363.61	2072.47
LPAL2	17.4547	1.51037	0.530837	2.84526	0.00443754	0.00993453	5.1033	11.1	10.8942	24.311	26.4693	26.8506
IL31RA	93.6893	1.5093	0.231987	6.50597	7.71928e-11	4.18341e-10	44.909	54.4908	46.9287	127.343	133.327	155.137
ASB1	3003.57	1.50566	0.0520899	28.905	1.03221e-183	1.21749e-181	1585.09	1560.05	1549.49	4384.08	4525.27	4417.42
BNC1	1000.7	1.50131	0.0854661	17.5661	4.47958e-69	1.55076e-67	574.632	510.599	484.371	1394.99	1551.88	1487.72
SLC35D2	438.466	1.50029	0.115623	12.9756	1.68173e-38	3.0317e-37	260.268	208.882	218.721	628.613	647.027	667.287
PDCD1LG2	3322.94	1.49601	0.0637983	23.4491	1.34946e-121	9.5638e-120	1636.12	1910.21	1674.35	4650.35	5063.48	5003.16
C6orf58	11.914	1.49467	0.648395	2.30518	0.0211563	0.0412218	4.08264	6.05454	8.38013	24.311	12.7445	15.9115
JAZF1-AS1	23.9151	1.4944	0.450989	3.31362	0.000920978	0.00234476	11.2273	11.1	15.0842	37.0453	40.1941	28.8395
HOXD-AS2	42.2504	1.48975	0.339335	4.39021	1.13243e-05	3.76179e-05	26.5372	19.1727	20.9503	62.514	67.6437	56.6846
ZGLP1	18.7163	1.48912	0.525031	2.83625	0.00456471	0.010202	15.3099	5.04545	9.21814	25.4687	29.4103	27.8451
ATE1-AS1	41.0895	1.48737	0.369348	4.02701	5.64898e-05	0.00017144	12.2479	26.2363	25.9784	70.6177	63.7224	47.7344
PF4	17.851	1.48654	0.537975	2.76321	0.00572351	0.0125348	5.1033	11.1	11.7322	34.73	21.5676	22.8727
PPP1R3F	115.446	1.4802	0.224761	6.58564	4.52937e-11	2.49395e-10	53.0743	73.6636	56.1469	180.596	136.268	192.927
TOB2P1	34.1026	1.4795	0.373374	3.96251	7.41665e-05	0.000221667	20.4132	15.1363	18.4363	50.9373	51.9582	47.7344
GAS5	2832.19	1.47286	0.0606218	24.2958	2.17087e-130	1.68298e-128	1553.44	1449.05	1497.53	4330.83	3886.08	4276.21
EVC2	853.624	1.4722	0.0876672	16.7931	2.7435e-63	8.66221e-62	478.69	464.181	415.654	1279.22	1186.22	1297.78
AMZ1	27.3585	1.47191	0.445424	3.30452	0.0009514	0.00241737	12.2479	23.2091	8.38013	39.3607	41.1745	39.7787
GCH1	169.568	1.46733	0.177299	8.27606	1.27315e-16	1.00303e-15	79.6115	102.927	87.9913	224.587	262.732	259.556
PLEKHH2	259.095	1.46659	0.144016	10.1835	2.34852e-24	2.60451e-23	156.161	122.1	134.92	390.134	384.295	366.958
CTF1	178.277	1.46557	0.179131	8.18157	2.80161e-16	2.16283e-15	108.19	99.8999	77.0972	276.682	233.322	274.473
HSF4	27.9323	1.46476	0.428681	3.41689	0.00063341	0.00165813	9.18594	21.1909	14.2462	37.0453	41.1745	44.751
LOC100129534	56.1282	1.46211	0.315561	4.63337	3.59761e-06	1.27211e-05	23.4752	39.3545	26.8164	103.032	76.4668	67.6238
BBOX1-AS1	14.3586	1.46199	0.581796	2.51289	0.0119748	0.0246773	8.16528	8.07272	6.7041	26.6263	14.7052	21.8783
SPOCD1	354.347	1.46113	0.143359	10.1922	2.14945e-24	2.39338e-23	178.616	190.718	196.933	486.22	444.096	629.498
MAFF	3412.3	1.46075	0.0594924	24.5536	3.96072e-133	3.22184e-131	1727.98	1856.73	1870.44	4820.52	4839.96	5358.19
LOC100130357	11.0507	1.45998	0.656386	2.22427	0.0261304	0.0497856	5.1033	4.03636	8.38013	16.2073	16.6659	15.9115
ATF3	568.718	1.45851	0.0973441	14.9831	9.4757e-51	2.24172e-49	309.26	298.691	302.523	828.889	810.745	862.203
FAM86FP	145.127	1.45784	0.195748	7.44752	9.51116e-14	6.29238e-13	61.2396	95.8635	75.4211	203.749	213.715	220.772
CAMKK1	358.254	1.45729	0.132096	11.0321	2.67591e-28	3.51809e-27	186.781	181.636	204.475	556.838	450.958	568.835
PCNXL2	420.406	1.45601	0.113373	12.8427	9.45698e-38	1.67557e-36	216.38	220.991	235.482	651.766	588.207	609.608
SEMA7A	1083.18	1.4539	0.0991528	14.6632	1.10857e-48	2.52147e-47	511.351	648.845	578.229	1445.93	1507.77	1806.95
ANGPTL4	168.951	1.45196	0.179141	8.10509	5.27071e-16	4.00162e-15	95.942	88.7999	87.1533	209.538	259.791	272.484
RAB43	95.6196	1.45051	0.241897	5.99638	2.01765e-09	9.81947e-09	58.1776	49.4454	46.0907	169.019	111.759	139.225
LCA5L	23.3435	1.45005	0.48195	3.00872	0.0026235	0.00613016	8.16528	14.1273	15.0842	34.73	46.0762	21.8783
AKNA	1529.25	1.44958	0.0802727	18.0582	6.80357e-73	2.51336e-71	888.995	720.49	848.907	2209.99	2124.41	2382.74
IL1RAP	866.915	1.44461	0.0872051	16.5656	1.23484e-61	3.74834e-60	493.999	443.999	460.069	1250.28	1356.8	1196.34
FLJ31104	16.7128	1.44456	0.566846	2.54841	0.0108215	0.0225198	8.16528	13.1182	5.86609	19.6803	17.6462	35.8008
ZMAT1	188.8	1.44445	0.168345	8.5803	9.46246e-18	7.85984e-17	99.004	119.073	87.1533	269.736	280.378	277.456
RRP15	1116.21	1.44305	0.076793	18.7914	8.87694e-79	3.61047e-77	590.962	641.781	569.849	1581.37	1677.37	1635.9
TSGA10	17.5829	1.44276	0.520514	2.7718	0.00557476	0.0122333	7.14462	11.1	10.0562	27.784	21.5676	27.8451
FAM86EP	116.711	1.44253	0.203879	7.07541	1.49011e-12	9.15746e-12	57.157	66.5999	64.527	164.389	170.58	177.015
LURAP1L	1638.06	1.44163	0.0765688	18.828	4.45664e-79	1.8171e-77	981.875	875.89	790.246	2358.17	2484.19	2337.99
PFN4	17.3239	1.44104	0.57333	2.51346	0.0119552	0.0246462	6.12396	9.08181	12.5702	28.9417	35.2924	11.9336
CCDC103	104.093	1.43827	0.214331	6.7105	1.93959e-11	1.09875e-10	54.095	54.4908	59.4989	156.285	148.032	152.153
SLC35F6	1503.8	1.43564	0.0671654	21.3746	2.30207e-101	1.27564e-99	836.941	771.954	825.443	2252.82	2157.74	2177.88
BRSK1	114.849	1.42615	0.22654	6.29539	3.06638e-10	1.57938e-09	80.6321	43.3909	62.851	171.335	156.855	174.032
GOLGA6L9	27.0788	1.42437	0.436141	3.26585	0.00109138	0.00274264	17.3512	15.1363	11.7322	46.3067	45.0958	26.8506
UPP1	1350.82	1.42128	0.0789221	18.0086	1.66795e-72	6.09354e-71	715.483	781.035	708.121	1910.15	1841.09	2149.04
SLC35F2	287.657	1.41683	0.134865	10.5055	8.14606e-26	9.60142e-25	167.388	153.382	150.004	408.656	399	447.51
RRN3	61.2067	1.41581	0.632778	2.23745	0.0252571	0.0483057	56.1363	12.1091	31.8445	123.87	63.7224	79.5574
C15orf65	70.346	1.41357	0.287232	4.92135	8.59508e-07	3.26352e-06	28.5785	50.4545	36.0345	127.343	92.1524	87.5131
SLCO4A1	141.981	1.41089	0.203657	6.92779	4.27459e-12	2.53908e-11	73.4875	83.7545	75.4211	232.691	159.796	226.739
PLD6	120.876	1.41079	0.211074	6.68386	2.32735e-11	1.30809e-10	57.157	76.6908	64.527	163.231	160.776	202.871
C8orf88	384.338	1.40971	0.132595	10.6317	2.12299e-26	2.57205e-25	233.731	175.582	221.235	514.004	625.46	536.018
TIFA	818.894	1.40954	0.0857468	16.4384	1.0155e-60	3.00518e-59	420.512	454.09	468.449	1142.62	1228.37	1199.33
TSPAN1	14.9452	1.40944	0.619162	2.27636	0.0228242	0.0441021	13.2686	8.07272	3.35205	32.4147	17.6462	14.917
ULBP1	410.622	1.40823	0.11515	12.2295	2.16157e-34	3.41242e-33	238.834	232.091	204.475	593.883	614.676	579.774
PPP1R3C	2189.41	1.40753	0.0724809	19.4193	5.30337e-84	2.38623e-82	1229.9	1233.11	1136.35	2846.7	3407.68	3282.74
GATA6	279.674	1.40749	0.146903	9.5811	9.60168e-22	9.55711e-21	152.078	158.427	149.166	390.134	355.865	472.372
AP1AR	1012.32	1.40594	0.0850202	16.5365	2.00319e-61	6.01431e-60	570.549	512.618	580.743	1355.63	1563.65	1490.71
HECW1	155.284	1.40038	0.194584	7.19679	6.16487e-13	3.88403e-12	94.9214	85.7726	75.4211	268.579	188.226	218.783
RAB40A	16.8859	1.40033	0.554916	2.5235	0.0116193	0.0240137	10.2066	11.1	6.7041	20.838	16.6659	35.8008
POU2F2	3281.67	1.39604	0.0606654	23.0122	3.52105e-117	2.37319e-115	1789.22	1761.87	1869.61	4556.58	4569.38	5143.38
KLHL35	44.8101	1.3953	0.347825	4.01151	6.03323e-05	0.0001824	34.7024	15.1363	24.3024	61.3563	61.7617	71.6016
LINC01352	14.1297	1.39483	0.611142	2.28233	0.0224699	0.0434785	8.16528	4.03636	10.8942	30.0993	16.6659	14.917
CIDECP	118.964	1.39481	0.203954	6.83883	7.98401e-12	4.65701e-11	56.1363	71.6454	68.717	166.704	170.58	179.999
IDH1	2049.84	1.39385	0.0616894	22.5946	4.89554e-113	3.15781e-111	1120.68	1137.24	1131.32	3118.75	2950.84	2840.2
RAP2C-AS1	57.5016	1.3929	0.292595	4.76048	1.93132e-06	7.04014e-06	31.6405	35.3181	28.4924	72.933	96.0737	80.5518
TIMP4	62.8255	1.39199	0.291189	4.78037	1.74977e-06	6.42659e-06	33.6818	26.2363	43.5767	94.9287	101.956	76.574
RUSC2	2114.88	1.39133	0.0717915	19.3802	1.13427e-83	5.07594e-82	1112.52	1199.81	1189.98	2861.75	2941.03	3384.17
SNHG11	112.874	1.39042	0.207636	6.69643	2.1358e-11	1.20411e-10	61.2396	57.5181	67.879	167.862	169.6	153.148
FLRT1	64.7425	1.38438	0.282107	4.90731	9.23339e-07	3.48904e-06	32.6611	28.2545	46.0907	93.771	88.231	99.4467
BAMBI	42.653	1.38386	0.352655	3.92412	8.7048e-05	0.000257695	33.6818	19.1727	18.4363	53.2527	61.7617	69.6127
LOC100506302	39.7724	1.38345	0.38928	3.55388	0.000379589	0.00102555	12.2479	17.1545	36.0345	56.7257	60.7813	55.6902
GUCY1A2	4808.36	1.38307	0.0729184	18.9673	3.17756e-80	1.34197e-78	2744.55	2844.62	2410.12	6719.1	7775.11	6356.63
FAM46A	1707.8	1.38201	0.0728915	18.9598	3.66248e-80	1.54282e-78	1001.27	990.926	852.259	2493.61	2550.86	2357.88
RHBDD3	371.114	1.38054	0.133737	10.3228	5.56027e-25	6.3541e-24	220.463	208.882	189.391	519.792	468.605	619.553
SPHK1	692.665	1.37846	0.102859	13.4015	5.92696e-41	1.13937e-39	389.892	372.354	392.19	955.075	906.818	1139.66
AOC3	13.6425	1.37666	0.59149	2.32745	0.0199415	0.0390947	8.16528	7.06363	7.54211	18.5227	14.7052	25.8561
PANX2	80.192	1.37582	0.250965	5.48213	4.20225e-08	1.80098e-07	52.0537	44.3999	37.7106	122.713	101.956	122.319
HIST1H2AC	251.421	1.37491	0.165452	8.30999	9.57119e-17	7.58029e-16	126.562	136.227	155.87	416.76	286.26	386.848
HOXD8	438.133	1.37168	0.117375	11.6864	1.49615e-31	2.1615e-30	277.62	214.936	240.51	621.667	610.754	663.31
FICD	540.481	1.37088	0.12117	11.3136	1.12345e-29	1.54211e-28	244.958	331.991	325.987	818.47	694.084	827.397
ZNF468	388.095	1.36972	0.11644	11.7633	6.0325e-32	8.83108e-31	213.318	215.945	220.397	537.157	545.071	596.68
NECAB1	365.696	1.36846	0.144478	9.47178	2.75126e-21	2.70104e-20	204.132	240.163	170.117	442.229	561.737	575.796
CHIC2	656.922	1.36823	0.101289	13.5082	1.3992e-41	2.7408e-40	324.57	356.209	417.33	966.652	951.914	924.854
PDE1A	19.5042	1.36346	0.508962	2.6789	0.00738639	0.0158466	17.3512	8.07272	7.54211	27.784	28.43	27.8451
LOC100289230	23.435	1.36267	0.460887	2.95664	0.00311014	0.00718089	19.3925	10.0909	10.0562	35.8877	31.371	33.8119
SH2D3A	21.4893	1.36177	0.496764	2.74128	0.00612001	0.0133234	5.1033	13.1182	17.5983	28.9417	32.3514	31.8229
TIMP3	44978.3	1.36042	0.0364687	37.3038	1.42219e-304	4.34901e-302	25508.3	24907.4	25228.4	65290.1	63079.3	65856.6
FAM86JP	63.6774	1.35953	0.277815	4.89365	9.89837e-07	3.71988e-06	38.7851	31.2818	36.8726	105.348	88.231	81.5463
LINC00638	26.1471	1.3547	0.467999	2.89467	0.00379562	0.00860911	19.3925	7.06363	17.5983	27.784	33.3317	51.7123
LOC100128176	17.3288	1.35396	0.515411	2.62694	0.00861553	0.0182606	9.18594	9.08181	10.8942	25.4687	26.4693	22.8727
LINC00942	33.6281	1.35094	0.372961	3.62221	0.000292093	0.000802418	20.4132	17.1545	19.2743	45.149	46.0762	53.7012
ATP2A3	89.4393	1.34648	0.247788	5.43399	5.51091e-08	2.34299e-07	40.8264	53.4818	56.9849	107.663	122.543	155.137
C4orf32	598.399	1.34541	0.103635	12.9822	1.54308e-38	2.78784e-37	314.363	375.381	325.149	805.736	924.465	845.297
LOC102606465	86.5118	1.34537	0.237038	5.67576	1.38073e-08	6.19398e-08	46.9504	49.4454	50.2808	108.821	135.287	128.286
C11orf63	61.7768	1.34271	0.296628	4.52657	5.99478e-06	2.06577e-05	30.6198	43.3909	31.0065	85.6673	70.5848	109.391
PLGRKT	651.342	1.34204	0.0942543	14.2385	5.28494e-46	1.13044e-44	366.417	360.245	377.944	978.228	871.526	953.694
CCPG1	1848.13	1.34184	0.0699323	19.1877	4.69267e-82	2.02324e-80	1028.83	1073.67	1035.78	2501.72	2891.03	2557.77
LOC728673	106.389	1.34028	0.230859	5.80564	6.41217e-09	2.97427e-08	52.0537	78.709	50.2808	167.862	135.287	154.142
GBP3	1850.04	1.34021	0.0691229	19.3888	9.59402e-84	4.30506e-82	1101.29	940.472	1099.47	2667.26	2678.3	2613.46
OSBP2	234.619	1.33999	0.173302	7.7321	1.05786e-14	7.43972e-14	170.45	114.027	114.808	354.246	288.221	365.964
ANO10	1500.79	1.33955	0.0694749	19.2811	7.74842e-83	3.39389e-81	834.9	867.817	848.069	2094.22	2069.51	2290.26
NR1D1	807.509	1.3376	0.0870713	15.3621	2.93707e-53	7.3596e-52	443.987	442.99	485.209	1164.61	1097.99	1210.27
SMURF2	12065.1	1.33685	0.0445228	30.0262	4.4726e-198	5.95613e-196	6862.92	6817.41	6850.75	17045.5	18187.3	16626.5
TNFSF8	18.6036	1.33541	0.51505	2.59279	0.00952016	0.0200263	8.16528	16.1454	7.54211	25.4687	27.4496	26.8506
DPH6	100.328	1.33288	0.24029	5.54698	2.90654e-08	1.26371e-07	40.8264	64.5817	65.365	127.343	169.6	134.253
ZNF583	147.498	1.33283	0.190913	6.98135	2.92357e-12	1.75552e-11	88.7974	73.6636	88.8293	209.538	240.184	183.976
HEBP2	911.344	1.33195	0.0873921	15.2411	1.88646e-52	4.62183e-51	538.908	519.681	497.78	1179.66	1364.64	1367.39
CORO2B	476.133	1.33127	0.124592	10.6851	1.19577e-26	1.46157e-25	299.053	223.009	289.952	644.82	638.204	761.762
HIST1H2BD	112.322	1.33107	0.243976	5.45573	4.87723e-08	2.08323e-07	85.7354	52.4727	53.6328	202.592	134.307	145.192
ZFAND2A	414.25	1.33105	0.118876	11.197	4.21967e-29	5.69742e-28	232.71	226.036	247.214	635.559	528.406	615.575
TBRG1	2284.37	1.33014	0.0568533	23.396	4.68971e-121	3.29537e-119	1327.88	1269.43	1303.11	3219.47	3246.9	3339.42
EFR3A	3739.21	1.32845	0.059658	22.2678	7.58612e-110	4.67424e-108	2296.49	2132.21	1964.3	5421.35	5453.65	5167.25
FGFBP3	24.1582	1.32726	0.440459	3.01335	0.00258378	0.00605088	13.2686	11.1	16.7603	34.73	36.2727	32.8174
NGF	922.589	1.32301	0.0864374	15.306	6.9689e-53	1.72014e-51	512.371	509.59	557.278	1339.42	1212.69	1404.19
LOC100499484	24.0105	1.3221	0.468746	2.8205	0.00479484	0.0106636	18.3719	11.1	11.7322	40.5183	21.5676	40.7732
CLCN4	40.2682	1.32172	0.350396	3.77209	0.000161889	0.000463144	25.5165	20.1818	23.4644	45.149	68.6241	58.6736
PAWR	277.153	1.321	0.137704	9.59301	8.55547e-22	8.54667e-21	166.368	154.391	155.032	373.926	433.312	379.886
TM6SF1	130.657	1.32097	0.19946	6.62272	3.52638e-11	1.95866e-10	61.2396	82.7454	79.6112	204.907	178.423	177.015
RRS1	840.512	1.32087	0.0931309	14.1829	1.16846e-45	2.48324e-44	440.925	527.754	472.639	1267.64	1097.99	1236.12
UAP1	9461.84	1.32084	0.0434162	30.4227	2.75219e-203	3.78724e-201	5491.15	5352.21	5387.58	12980.9	13700.3	13858.9
C3orf33	62.0283	1.32044	0.30772	4.29104	1.77841e-05	5.74808e-05	33.6818	27.2454	45.2527	62.514	96.0737	107.402
ADAMTS9	73.0329	1.31961	0.268742	4.91032	9.09273e-07	3.44193e-06	36.7438	55.4999	33.5205	103.032	99.0148	110.386
ZNF790-AS1	50.401	1.31919	0.318495	4.14194	3.44387e-05	0.000107502	35.7231	22.2	28.4924	85.6673	65.6831	64.6404
EXOC3-AS1	41.8087	1.31817	0.351301	3.75225	0.000175257	0.000498883	20.4132	33.3	18.4363	53.2527	58.8207	66.6293
LRIF1	572.772	1.31551	0.112344	11.7097	1.13731e-31	1.65176e-30	299.053	379.418	307.551	784.898	898.976	766.734
ATP10D	601.949	1.31366	0.10524	12.4825	9.30017e-36	1.54501e-34	387.851	302.727	345.261	909.926	814.666	851.264
NR2F1-AS1	324.377	1.31345	0.13315	9.86443	5.93693e-23	6.21665e-22	171.471	191.727	195.257	406.341	488.211	493.256
PHLDB2	1091.28	1.31259	0.0744712	17.6254	1.57193e-69	5.49941e-68	620.561	654.899	605.045	1540.85	1538.16	1588.16
SLC4A7	3023.93	1.31122	0.0620224	21.1411	3.33082e-99	1.79159e-97	1833.11	1759.85	1622.39	4092.35	4554.68	4281.18
SH2D5	160.29	1.30867	0.178439	7.33398	2.23409e-13	1.44672e-12	97.9834	84.7635	93.8574	218.799	211.754	254.584
CDKN2B	687.711	1.30828	0.100006	13.0821	4.16967e-39	7.65041e-38	426.636	358.227	401.408	1038.43	887.211	1014.36
UCHL1	2251.22	1.3081	0.0581091	22.5112	3.22437e-112	2.04e-110	1329.92	1303.74	1253.67	3210.21	3283.17	3126.6
ZNF239	194.537	1.30579	0.164288	7.94817	1.89283e-15	1.39103e-14	113.293	128.154	95.5335	281.313	277.437	271.49
C12orf29	1037.69	1.30551	0.0917344	14.2314	5.84687e-46	1.24902e-44	611.375	638.754	545.546	1390.36	1655.8	1384.3
WBSCR27	21.6579	1.30538	0.465409	2.80481	0.00503465	0.0111569	14.2892	14.1273	9.21814	30.0993	30.3907	31.8229
RYR3	23.5781	1.30512	0.454873	2.86921	0.00411502	0.00927663	13.2686	13.1182	14.2462	41.676	35.2924	23.8672
NFE2L2	4228.12	1.30504	0.0653205	19.979	8.39195e-89	4.05194e-87	2374.06	2548.96	2388.34	5434.09	6589.87	6033.43
RDH14	91.135	1.30312	0.294407	4.42627	9.58759e-06	3.21723e-05	75.5288	38.3454	44.4147	87.9827	123.523	177.015
LARP6	2098.34	1.30207	0.0655785	19.8551	9.95466e-88	4.7509e-86	1260.52	1180.64	1191.65	3063.19	2770.45	3123.62
TRPV1	120.601	1.30137	0.208968	6.22759	4.73675e-10	2.4008e-09	68.3842	57.5181	82.1252	188.7	158.816	168.065
RALA	3322.97	1.30052	0.0660789	19.6813	3.12129e-86	1.46011e-84	1900.47	2089.82	1769.88	4700.13	5022.3	4455.21
SLC5A10	47.5911	1.30015	0.324361	4.00835	6.11434e-05	0.000184683	25.5165	36.3272	20.9503	69.46	66.6634	66.6293
SRXN1	2134.01	1.30006	0.0666368	19.5096	9.10099e-85	4.17457e-83	1355.44	1200.82	1144.73	3020.35	3065.54	3017.21
ZNF493	194.109	1.29884	0.16042	8.09653	5.65468e-16	4.28329e-15	101.045	118.064	117.322	260.475	282.339	285.412
RBCK1	2529.28	1.29799	0.0679854	19.0922	2.93285e-81	1.25467e-79	1459.54	1456.12	1470.71	3780.94	3218.47	3789.91
ZFAND3	3270.67	1.29751	0.0528609	24.5458	4.79685e-133	3.88286e-131	1957.63	1817.37	1899.77	4641.09	4558.6	4749.58
TOP1P1	27.9195	1.29706	0.446051	2.90788	0.00363886	0.00828693	10.2066	22.2	15.9222	50.9373	25.4889	42.7621
SLC22A5	112.955	1.29651	0.22185	5.84409	5.09345e-09	2.38267e-08	75.5288	62.5636	58.6609	129.659	188.226	163.093
LOC100287015	27.4786	1.2961	0.424779	3.05123	0.00227904	0.0053994	13.2686	13.1182	20.9503	47.4643	37.2531	32.8174
LOC389199	185.886	1.29546	0.188123	6.88627	5.72737e-12	3.3657e-11	142.892	80.7272	99.7235	255.844	268.614	267.512
SIX4	246.854	1.29496	0.151699	8.53636	1.38514e-17	1.14079e-16	161.264	118.064	149.166	361.192	325.474	365.964
MSC-AS1	1886.18	1.29353	0.0604542	21.3968	1.43042e-101	7.97993e-100	1080.88	1134.22	1065.11	2675.37	2670.46	2691.03
C18orf32	103.423	1.29127	0.21529	5.99782	1.9998e-09	9.73548e-09	64.3016	61.5545	54.4708	145.866	139.209	155.137
NCOA7	1643.25	1.28965	0.0698502	18.4632	4.08774e-76	1.60716e-74	985.958	935.426	941.926	2253.98	2512.62	2229.6
KREMEN2	37.1362	1.2888	0.377589	3.41324	0.000641952	0.00167916	25.5165	13.1182	25.9784	41.676	56.86	59.668
SMPD3	44.0525	1.28757	0.343371	3.7498	0.000176977	0.000503606	24.4958	25.2272	26.8164	81.0367	46.0762	60.6625
SLC13A3	52.7002	1.28485	0.309822	4.14707	3.36757e-05	0.00010528	30.6198	38.3454	23.4644	70.6177	68.6241	84.5297
FOXN2	923.529	1.28471	0.0880327	14.5936	3.08705e-48	6.95449e-47	549.115	544.908	519.568	1272.28	1444.05	1211.26
LBX2-AS1	76.0608	1.28439	0.257036	4.99692	5.82527e-07	2.25065e-06	38.7851	42.3818	51.1188	121.555	93.1327	109.391
PAX9	20.1975	1.28266	0.491563	2.60936	0.00907123	0.0191527	8.16528	10.0909	16.7603	28.9417	31.371	25.8561
LINC00662	184.327	1.28208	0.164971	7.77157	7.75166e-15	5.51263e-14	101.045	114.027	107.266	254.687	284.3	244.639
CBARP	47.8982	1.28148	0.324195	3.9528	7.7243e-05	0.000230191	29.5991	29.2636	25.1404	59.041	58.8207	85.5242
ZNF202	354.608	1.28035	0.141431	9.0528	1.3935e-19	1.25673e-18	206.173	239.154	176.821	438.756	574.482	492.261
MAP7D2	24.9629	1.27992	0.457375	2.79839	0.00513573	0.0113605	13.2686	15.1363	15.0842	50.9373	23.5283	31.8229
THNSL1	170.626	1.27843	0.183045	6.98424	2.8641e-12	1.72107e-11	87.7768	109.991	100.562	287.101	223.518	214.805
AQP11	47.2244	1.27821	0.329574	3.87838	0.000105154	0.000308311	28.5785	35.3181	19.2743	65.987	73.5258	60.6625
XKR9	19.4881	1.27735	0.498711	2.5613	0.0104283	0.0217733	12.2479	10.0909	11.7322	33.5723	30.3907	18.8949
SLC3A2	6207.32	1.27672	0.0584738	21.8341	1.1008e-105	6.51521e-104	3734.6	3578.23	3569.93	8300.47	8408.41	9652.3
MEG3	4241.02	1.2757	0.0517844	24.6349	5.34309e-134	4.41152e-132	2504.7	2538.87	2396.72	5900.63	5827.17	6278.07
LBX2	28.9365	1.27465	0.45129	2.82446	0.00473604	0.0105424	27.5578	16.1454	7.54211	39.3607	36.2727	46.74
RPS10P7	16.8774	1.27451	0.526055	2.42276	0.0154031	0.0310259	13.2686	8.07272	8.38013	23.1533	23.5283	24.8617
AGFG2	168.1	1.27378	0.187479	6.79426	1.0887e-11	6.28808e-11	91.8594	102.927	100.562	194.488	231.361	287.401
PQLC2	450.784	1.27326	0.108961	11.6855	1.51275e-31	2.18167e-30	245.979	274.472	270.678	635.559	612.715	665.299
SEMA6D	63.0381	1.27197	0.296445	4.29073	1.78085e-05	5.75482e-05	50.0123	34.3091	26.8164	104.19	82.3489	80.5518
C11orf70	172.805	1.27091	0.171874	7.39442	1.42027e-13	9.29195e-13	91.8594	98.8908	112.294	254.687	223.518	255.578
ASNS	10129.8	1.26859	0.046452	27.3097	3.25608e-164	3.53734e-162	6091.3	6036.38	5704.35	13820.2	14928.7	14198
PABPC1L	463.746	1.26322	0.1194	10.5798	3.69827e-26	4.42212e-25	232.71	280.527	303.361	694.6	597.03	674.249
SLC31A1	2570.82	1.26251	0.0688201	18.3451	3.61585e-75	1.39832e-73	1659.59	1539.87	1342.5	3631.6	3611.59	3639.75
LINC00893	32.9661	1.26247	0.428223	2.94815	0.00319682	0.00736763	14.2892	33.3	10.8942	54.4103	43.1351	41.7676
ATP5S	146.098	1.26168	0.18267	6.90685	4.95535e-12	2.92974e-11	90.8387	89.809	77.9352	194.488	215.676	207.844
U2AF1L4	174.526	1.25857	0.171713	7.32948	2.31048e-13	1.49398e-12	102.066	109.991	97.2095	216.484	254.889	266.517
ZNF670	90.7536	1.2582	0.251088	5.01098	5.4154e-07	2.1051e-06	45.9297	71.6454	43.5767	109.978	144.111	129.281
SSTR1	1379.59	1.25621	0.0699605	17.956	4.30583e-72	1.56613e-70	825.714	794.154	822.928	1888.15	1894.02	2052.58
AJAP1	17.8879	1.2556	0.521985	2.40544	0.0161531	0.0323748	14.2892	9.08181	8.38013	30.0993	18.6265	26.8506
DKFZP434I0714	67.1088	1.25539	0.278951	4.50038	6.78328e-06	2.32102e-05	35.7231	47.4272	36.0345	79.879	88.231	115.358
CKMT2-AS1	114.358	1.25341	0.213441	5.87241	4.29498e-09	2.02521e-08	64.3016	69.6272	68.717	163.231	134.307	185.965
PVR	2725.07	1.25056	0.068485	18.2604	1.71043e-74	6.53804e-73	1584.06	1566.11	1686.92	3717.27	3558.65	4237.42
CSTA	147.091	1.25016	0.187551	6.66569	2.63433e-11	1.4751e-10	97.9834	91.8272	72.0691	218.799	199.99	201.877
ARSD	877.352	1.24999	0.0874054	14.3011	2.15414e-46	4.65592e-45	547.074	544.908	468.449	1210.92	1198.96	1293.8
TRIB1	231.312	1.24941	0.164493	7.59552	3.06552e-14	2.09264e-13	115.335	146.318	149.166	270.894	339.199	366.958
NRP1	31652.3	1.24801	0.0402042	31.0417	1.47753e-211	2.21804e-209	18791.4	19411.9	18070.1	43659.1	45339	44642.6
HSPA13	5616.24	1.24789	0.0589361	21.1735	1.67496e-99	9.09821e-98	3436.56	3334.03	3217.13	7405.59	8639.77	7664.36
FZD8	127.114	1.2458	0.220575	5.64798	1.62347e-08	7.2416e-08	80.6321	54.4908	90.5054	171.335	154.894	210.827
CSGALNACT2	3229.51	1.2445	0.059159	21.0365	3.03898e-98	1.60842e-96	1965.79	1932.41	1855.36	4337.78	4875.25	4410.46
SLC25A6	25.6083	1.2419	0.435756	2.84998	0.00437216	0.00980412	17.3512	14.1273	14.2462	34.73	27.4496	45.7455
KDM6B	365.32	1.2413	0.132045	9.40053	5.42902e-21	5.24266e-20	250.062	196.773	205.313	508.216	462.722	568.835
INHBE	449.25	1.23926	0.119296	10.3881	2.80857e-25	3.24548e-24	254.144	244.2	301.685	696.915	605.853	592.702
NTRK2	145.483	1.23894	0.194197	6.37984	1.77274e-10	9.33755e-10	97.9834	66.5999	94.6954	218.799	205.872	188.949
TSSK6	28.3495	1.23672	0.443309	2.78974	0.00527506	0.0116391	26.5372	16.1454	8.38013	43.9913	37.2531	37.7898
STIM1	2290.98	1.23554	0.057857	21.355	3.50439e-101	1.92893e-99	1402.39	1329.98	1365.12	3225.26	3117.49	3305.61
C12orf66	121.132	1.23547	0.209955	5.88445	3.99388e-09	1.89025e-08	65.3222	89.809	62.0129	170.177	182.344	157.126
C5orf28	772.626	1.23467	0.0884057	13.9659	2.51545e-44	5.20522e-43	473.586	474.272	435.767	1084.73	1142.1	1025.3
BCL2L1	3997.2	1.23322	0.0535998	23.008	3.87996e-117	2.58346e-115	2313.84	2312.83	2527.45	5520.91	5516.4	5791.78
SERTAD2	3265.58	1.233	0.0573365	21.5046	1.4109e-102	8.06164e-101	2031.11	1933.42	1886.37	4319.25	4778.2	4645.16
MAP4K3	1642.74	1.23299	0.0715186	17.2402	1.32598e-66	4.44137e-65	966.565	1012.12	964.553	2157.89	2501.84	2253.46
CNIH3	153.394	1.23242	0.201851	6.10559	1.02418e-09	5.08489e-09	109.211	66.5999	98.8855	192.173	205.872	247.622
LOC101927905	58.0144	1.22803	0.290463	4.22783	2.35956e-05	7.49872e-05	33.6818	35.3181	35.1965	75.2483	98.0344	70.6072
NFIL3	614.573	1.22756	0.099019	12.3972	2.70512e-35	4.43151e-34	392.954	333	377.106	864.777	816.627	902.976
WDFY2	1306.01	1.22703	0.0722749	16.9773	1.20875e-64	3.84589e-63	825.714	731.59	788.57	1767.76	1854.81	1867.61
ODF3B	19.7873	1.22651	0.512445	2.39345	0.0166909	0.0333072	11.2273	10.0909	14.2462	15.0497	35.2924	32.8174
RGS7	66.9297	1.22488	0.270578	4.52691	5.98515e-06	2.06301e-05	34.7024	39.3545	46.0907	81.0367	102.936	97.4578
MAMDC2	582.531	1.22482	0.101298	12.0913	1.17409e-33	1.81874e-32	378.665	336.027	333.529	805.736	872.506	768.723
CYSTM1	458.316	1.2244	0.115938	10.5608	4.52625e-26	5.36939e-25	305.177	248.236	271.516	582.306	681.339	661.321
NAV3	3614.66	1.22419	0.0561975	21.7837	3.31201e-105	1.9394e-103	2158.7	2242.2	2102.57	4807.79	5355.62	5021.06
DISP2	32.869	1.22416	0.389952	3.13925	0.00169379	0.00411015	22.4545	12.1091	24.3024	47.4643	42.1548	48.7289
SNHG1	1007.94	1.22305	0.0837172	14.6093	2.44887e-48	5.53948e-47	580.756	640.772	591.637	1532.75	1330.33	1371.37
TMEM178B	71.4265	1.2218	0.289312	4.22312	2.40942e-05	7.64689e-05	34.7024	43.3909	50.2808	90.298	134.307	75.5795
MMP1	38282.9	1.22174	0.0617214	19.7944	3.32781e-87	1.57908e-85	21493.1	24387.7	23052.1	47610.2	56763.9	56390.3
WNT16	666.102	1.22173	0.1141	10.7075	9.38526e-27	1.1514e-25	363.355	456.109	381.296	789.529	1001.91	1004.41
EMILIN2	2217.39	1.22129	0.0683613	17.8652	2.20294e-71	7.92529e-70	1421.78	1305.76	1268.75	2883.75	3104.75	3319.53
PVT1	173.115	1.22102	0.183701	6.64675	2.99637e-11	1.67046e-10	124.521	79.7181	107.266	265.106	231.361	230.716
MTO1	779.222	1.22088	0.0847342	14.4084	4.58477e-47	1.00143e-45	471.545	446.018	485.209	1095.15	1068.58	1108.83
ALG1L	17.1132	1.21958	0.528678	2.30685	0.0210633	0.0410598	6.12396	11.1	13.4082	26.6263	22.5479	22.8727
ID4	22.8714	1.21788	0.450862	2.70122	0.00690855	0.0148833	13.2686	11.1	16.7603	28.9417	32.3514	34.8064
PTPRN	53.2368	1.216	0.313361	3.88052	0.000104231	0.000305714	26.5372	35.3181	34.3585	54.4103	87.2506	81.5463
MOCOS	2116.94	1.21581	0.0574723	21.1547	2.49642e-99	1.34717e-97	1271.74	1284.57	1266.24	3015.72	2967.5	2895.89
LOC102724776	21.6736	1.21378	0.531548	2.28349	0.0224017	0.0433617	6.12396	23.2091	10.0562	18.5227	32.3514	39.7787
TMEM9B-AS1	80.9674	1.21368	0.243906	4.97599	6.49134e-07	2.49863e-06	50.0123	49.4454	46.9287	120.397	121.563	97.4578
TENM3	463.153	1.2123	0.126018	9.62001	6.58248e-22	6.61573e-21	236.793	341.072	260.622	628.613	682.32	629.498
PTPDC1	443.164	1.21014	0.117527	10.2966	7.29691e-25	8.30992e-24	245.979	284.563	271.516	641.347	666.634	548.946
BCL2L11	135.437	1.20938	0.226357	5.34281	9.15185e-08	3.80666e-07	62.2603	108.982	74.5831	157.443	232.342	177.015
MORC2-AS1	63.3085	1.20924	0.27136	4.45622	8.34191e-06	2.82506e-05	33.6818	42.3818	38.5486	91.4557	86.2703	87.5131
WTAPP1	6580.43	1.20901	0.0611744	19.7634	6.15705e-87	2.91322e-85	3676.42	4205.89	4040.06	8464.86	9277.98	9817.38
NICN1	250.294	1.20868	0.148919	8.11633	4.80492e-16	3.65976e-15	162.285	131.182	160.06	312.57	361.747	373.92
LOC100506860	38.0471	1.20644	0.359005	3.3605	0.000778003	0.00200549	29.5991	22.2	17.5983	46.3067	54.8993	57.6791
TLCD1	129.929	1.20587	0.202596	5.95208	2.64758e-09	1.27574e-08	92.8801	72.6545	70.3931	206.065	175.482	162.098
NR2F1	422.32	1.20445	0.110102	10.9394	7.47232e-28	9.65497e-27	255.165	268.418	243.862	585.779	602.912	577.785
PGM5P2	83.6362	1.20444	0.249843	4.82076	1.4301e-06	5.29371e-06	59.1983	36.3272	56.1469	111.136	114.7	124.308
SGK494	96.9201	1.20428	0.231441	5.20337	1.95706e-07	7.90727e-07	53.0743	66.5999	56.1469	159.758	116.661	129.281
IRF1	1771.32	1.2029	0.0792639	15.1759	5.10567e-52	1.23803e-50	1026.78	1139.26	1053.38	2360.48	2271.46	2776.55
PDGFC	3322.62	1.20189	0.0533494	22.5287	2.1746e-112	1.38112e-110	2022.95	2059.55	1960.11	4517.21	4828.2	4547.7
NRXN2	534.926	1.19991	0.111806	10.732	7.19821e-27	8.89035e-26	314.363	302.727	354.479	818.47	661.732	757.784
POLR3E	774.372	1.19964	0.0957984	12.5225	5.6202e-36	9.38386e-35	424.595	465.19	517.054	1156.51	1002.89	1079.99
AMT	69.7443	1.19662	0.275922	4.33682	1.4456e-05	4.73916e-05	33.6818	43.3909	49.4428	118.082	80.3882	93.4799
TXNIP	6114.68	1.19643	0.0479702	24.9412	2.66159e-137	2.30109e-135	3740.72	3746.75	3659.6	8368.77	8229.99	8942.25
ZNF26	263.301	1.19458	0.144909	8.24366	1.67026e-16	1.3084e-15	154.12	185.673	141.624	346.142	384.295	367.953
HIST1H2BC	24.3023	1.19321	0.468786	2.54532	0.0109177	0.0227029	11.2273	24.2182	9.21814	30.0993	38.2334	32.8174
AVL9	1611.7	1.19206	0.0681868	17.4823	1.95528e-68	6.67097e-67	1018.62	1021.2	906.73	2250.5	2277.34	2195.78
CLIP4	1811.29	1.19069	0.0659692	18.0492	7.99755e-73	2.94128e-71	1087	1139.26	1085.23	2497.09	2671.44	2387.72
MRPL45P2	33.2701	1.19066	0.405827	2.93392	0.00334715	0.00768086	27.5578	21.1909	12.5702	34.73	58.8207	44.751
ICAM5	30.8925	1.1893	0.395676	3.00574	0.00264935	0.00618794	23.4752	18.1636	15.0842	42.8337	49.9976	35.8008
ZNF213	271.931	1.18875	0.157665	7.53974	4.70905e-14	3.16873e-13	188.822	169.527	139.948	402.868	311.749	418.671
YRDC	346.155	1.18843	0.122741	9.68243	3.58116e-22	3.63241e-21	198.008	205.854	228.777	470.013	503.897	470.383
AGTR1	129.291	1.18687	0.204755	5.79654	6.76978e-09	3.13048e-08	65.3222	79.7181	91.3434	157.443	203.912	178.01
MAFG	1381.82	1.18436	0.0722648	16.3892	2.28437e-60	6.68826e-59	853.272	829.472	851.421	1789.75	1926.38	2040.65
C9orf91	390.668	1.18433	0.116473	10.1682	2.74821e-24	3.03383e-23	254.144	235.118	227.939	507.058	553.894	565.852
MT1X	222.553	1.18351	0.155731	7.59973	2.96748e-14	2.02991e-13	145.954	149.345	113.97	306.782	296.064	323.202
SLC25A33	159.232	1.1833	0.210216	5.62898	1.81275e-08	8.06847e-08	63.2809	128.154	100.562	208.38	238.224	216.794
LINC01138	113.71	1.18273	0.205209	5.76355	8.23653e-09	3.76967e-08	62.2603	76.6908	69.5551	166.704	154.894	152.153
IFI35	577.342	1.18226	0.0956855	12.3557	4.53995e-35	7.35704e-34	364.376	338.045	356.993	803.421	819.568	781.651
SNHG17	451.117	1.17994	0.123837	9.52821	1.60013e-21	1.58411e-20	294.971	273.463	260.622	667.974	524.484	685.188
TMEM136	337.779	1.17965	0.122831	9.60385	7.70129e-22	7.70736e-21	196.987	199.8	222.911	482.747	457.821	466.405
HDAC9	577.936	1.17843	0.0989079	11.9144	9.9598e-33	1.48838e-31	355.19	342.081	365.374	747.853	804.863	852.258
KCTD13	202.311	1.17816	0.173925	6.77392	1.25339e-11	7.20152e-11	105.128	122.1	144.138	253.529	258.811	330.163
ZXDB	447.856	1.17813	0.115771	10.1764	2.52656e-24	2.79632e-23	305.177	242.182	276.544	586.937	662.713	613.586
LOC100272217	17.6267	1.1775	0.510843	2.30502	0.0211653	0.0412343	11.2273	12.1091	9.21814	20.838	23.5283	28.8395
RNF185	1566.46	1.17666	0.0656805	17.9149	9.02354e-72	3.27485e-70	959.42	981.844	942.764	2079.17	2193.03	2242.52
CDC42EP2	1008.71	1.17448	0.103001	11.4027	4.05565e-30	5.61365e-29	589.941	633.708	634.376	1326.69	1207.78	1659.77
LOC646903	22.0902	1.17448	0.462382	2.54006	0.0110833	0.0230271	10.2066	16.1454	14.2462	34.73	32.3514	24.8617
HINFP	239.997	1.17308	0.144795	8.10165	5.42196e-16	4.11456e-15	135.748	158.427	148.328	316.043	329.396	352.041
HOTAIRM1	41.7075	1.17288	0.342706	3.42241	0.000620689	0.00162845	22.4545	23.2091	31.0065	53.2527	69.6044	50.7178
PPP3CB-AS1	138.309	1.17139	0.189871	6.16939	6.85553e-10	3.45033e-09	81.6528	96.8726	77.0972	186.384	206.853	180.993
ABALON	1805.14	1.17109	0.0663346	17.6543	9.43634e-70	3.32953e-68	1133.95	1082.75	1113.72	2519.08	2342.04	2639.32
HLX-AS1	24.0298	1.17073	0.507608	2.30638	0.0210896	0.0411015	8.16528	14.1273	21.7883	27.784	19.6069	52.7068
TMEM41B	1131.61	1.16934	0.0802368	14.5737	4.13085e-48	9.26804e-47	757.33	669.027	665.382	1464.45	1624.43	1609.05
ABCB6	560.521	1.16661	0.104242	11.1914	4.49376e-29	6.05265e-28	341.921	358.227	336.043	839.308	697.025	790.601
B3GALT2	292.279	1.16474	0.152658	7.62973	2.35239e-14	1.62396e-13	137.789	184.663	217.045	402.868	426.45	384.859
IGF2R	16581.9	1.16296	0.04922	23.6277	2.00039e-123	1.44247e-121	10933.3	9742.76	10041.9	22008.4	23116.5	23648.4
ZBED3	48.184	1.16095	0.318891	3.64057	0.000272039	0.000751326	28.5785	25.2272	35.1965	70.6177	54.8993	74.585
PTPRB	37.1664	1.16084	0.382129	3.03782	0.002383	0.00562149	21.4339	17.1545	30.1685	34.73	56.86	62.6514
SLC12A8	180.05	1.16078	0.167276	6.93928	3.94108e-12	2.34603e-11	104.107	106.964	122.35	239.637	271.555	235.689
NFE2L1	23860.4	1.15994	0.0374387	30.9824	9.30786e-211	1.38469e-208	14568.9	15116.2	14578.1	32636.9	32773.9	33488.7
CDH4	53.4528	1.15938	0.321263	3.60882	0.000307595	0.000841085	21.4339	42.3818	35.1965	78.7213	84.3096	58.6736
SLC25A22	810.603	1.15906	0.0949027	12.2131	2.64536e-34	4.16716e-33	468.483	509.59	525.434	1097.47	1019.56	1243.08
RNASEH1-AS1	212.148	1.15767	0.15734	7.35773	1.87059e-13	1.21947e-12	121.459	134.209	138.272	265.106	327.435	286.407
E2F5	86.9525	1.15664	0.258563	4.47333	7.7011e-06	2.61555e-05	58.1776	62.5636	41.0626	150.497	98.0344	111.38
NPAS1	21.9944	1.15059	0.472216	2.43658	0.014827	0.0299497	9.18594	13.1182	18.4363	28.9417	25.4889	36.7953
SPIN3	426.353	1.15016	0.110213	10.4358	1.70172e-25	1.98171e-24	261.289	262.363	270.678	583.464	559.777	620.548
IFRD1	1389.94	1.14925	0.070627	16.2721	1.55811e-59	4.49808e-58	816.528	906.163	869.019	1868.47	2000.88	1878.55
KCTD15	943.291	1.14871	0.0924633	12.4234	1.94969e-35	3.21631e-34	665.47	505.554	588.285	1301.22	1264.64	1334.57
RTN4	27266.2	1.1475	0.0451932	25.391	3.16763e-142	2.85831e-140	17556.4	16645.9	16681.5	35962.9	37107	39643.4
FMN1	102.566	1.14667	0.265914	4.31218	1.61654e-05	5.25678e-05	63.2809	48.4363	79.6112	90.298	163.717	170.054
WASF1	776.352	1.1449	0.0849242	13.4815	2.01094e-41	3.91588e-40	503.185	462.163	485.209	1067.37	1097.99	1042.2
GFPT1	7214.78	1.14398	0.0543398	21.0524	2.17487e-98	1.1585e-96	4771.59	4555.03	4164.09	9776.49	10365.2	9656.28
TICAM1	710.656	1.14014	0.106961	10.6594	1.57542e-26	1.91709e-25	422.553	442.99	464.259	1011.8	826.43	1095.9
NDUFAF4	362.346	1.1396	0.129874	8.77468	1.71397e-18	1.47027e-17	220.463	252.272	206.989	478.116	559.777	456.46
MAP1LC3B	3215.65	1.13859	0.0740267	15.3807	2.20393e-53	5.56476e-52	2115.83	2018.18	1895.58	3936.07	4959.56	4368.69
SESN2	2767.75	1.13465	0.0604873	18.7584	1.65342e-78	6.70832e-77	1820.86	1724.53	1653.4	3771.68	3624.33	4011.68
DYRK3	639.97	1.13443	0.101285	11.2004	4.05709e-29	5.48239e-28	459.297	359.236	383.81	893.719	865.644	878.115
C17orf51	1473.41	1.13336	0.0664306	17.0609	2.90089e-65	9.37425e-64	952.276	903.135	913.434	1984.24	1993.04	2094.35
SLFN5	5183.5	1.13324	0.0534435	21.2045	8.68019e-100	4.74622e-98	3243.66	3302.75	3193.67	7059.45	7591.79	6709.67
TBPL1	494.86	1.1312	0.105101	10.763	5.14757e-27	6.38152e-26	328.653	315.845	287.438	662.185	711.73	663.31
RRN3P1	82.1526	1.13082	0.255447	4.42683	9.56268e-06	3.20952e-05	51.033	65.5908	38.5486	108.821	124.504	104.419
TMEM158	4763.41	1.12845	0.0598631	18.8505	2.90981e-79	1.1923e-77	2765.99	3059.56	3141.71	6575.55	6129.11	6908.56
PFDN2	1285.45	1.12815	0.0744374	15.1557	6.94311e-52	1.67865e-50	754.268	817.363	847.231	1830.27	1668.55	1795.01
SNX24	470.33	1.1272	0.104945	10.7408	6.54448e-27	8.09506e-26	301.095	280.527	304.199	645.978	665.654	624.525
ZNF787	643.208	1.12695	0.112296	10.0355	1.0641e-23	1.15072e-22	382.748	451.063	378.782	905.295	755.845	985.517
ICAM1	1206.81	1.12679	0.0885509	12.7248	4.30701e-37	7.49438e-36	765.495	769.935	739.965	1545.48	1518.55	1901.42
ACTR3B	93.9364	1.12592	0.233735	4.81707	1.45682e-06	5.38898e-06	68.3842	52.4727	56.1469	151.654	119.602	115.358
NALCN	160.161	1.12551	0.176044	6.39337	1.62267e-10	8.5662e-10	90.8387	107.973	103.076	219.957	237.243	201.877
KLF3-AS1	48.481	1.12412	0.320997	3.50198	0.000461816	0.00123497	28.5785	30.2727	32.6825	52.095	63.7224	83.5352
PPAPDC1B	548.841	1.12407	0.104956	10.7099	9.14706e-27	1.12301e-25	351.107	376.39	310.065	708.492	787.216	759.773
CFAP70	47.7667	1.12387	0.356776	3.15007	0.0016323	0.00397203	16.3306	38.3454	35.1965	67.1447	48.0369	81.5463
ENOX1	438.951	1.12231	0.11049	10.1575	3.06776e-24	3.38171e-23	278.64	278.509	271.516	651.766	573.501	579.774
SDSL	105.024	1.12175	0.210649	5.32522	1.00833e-07	4.17514e-07	70.4255	63.5727	64.527	141.235	138.229	152.153
KLF11	752.604	1.12155	0.0850593	13.1855	1.06383e-39	1.97604e-38	488.896	462.163	470.963	1032.64	1005.83	1055.13
STAC3	27.5042	1.1213	0.473457	2.36833	0.0178687	0.0354007	24.4958	16.1454	11.7322	19.6803	35.2924	57.6791
AVEN	508.669	1.12098	0.110888	10.1091	5.03357e-24	5.49368e-23	288.847	331.991	340.233	627.455	715.651	747.839
BCDIN3D-AS1	108.521	1.12094	0.210679	5.32058	1.03439e-07	4.27983e-07	65.3222	67.609	72.0691	141.235	166.659	138.231
GLRX2	494.894	1.11798	0.105324	10.6146	2.54856e-26	3.07634e-25	309.26	341.072	287.438	669.131	687.221	675.243
LINC01184	402.282	1.11785	0.119636	9.34378	9.29585e-21	8.85761e-20	273.537	265.391	223.749	554.522	580.364	516.128
TNFRSF12A	4213.15	1.11684	0.0666044	16.7683	4.16086e-63	1.30873e-61	2521.03	2668.03	2786.39	5832.32	5182.1	6289.01
SLC16A5	146.885	1.11639	0.210464	5.30442	1.1303e-07	4.65916e-07	80.6321	74.6726	121.512	228.06	170.58	205.855
LRRC27	169.746	1.11621	0.215235	5.18603	2.14827e-07	8.66287e-07	99.004	79.7181	141.624	237.322	181.364	279.445
UBE2Z	4654.17	1.1157	0.0511472	21.8135	1.72656e-105	1.01824e-103	2809.88	2910.21	3094.78	6212.04	6497.72	6400.39
BLVRB	614.019	1.11554	0.101915	10.9458	6.95723e-28	9.00351e-27	418.471	371.345	374.592	786.056	807.804	925.849
BOLA1	123.702	1.11503	0.193856	5.75186	8.82665e-09	4.02414e-08	77.5702	79.7181	77.0972	177.123	169.6	161.104
LOC100506124	25.3004	1.11401	0.443766	2.51036	0.0120608	0.0248267	11.2273	18.1636	18.4363	34.73	25.4889	43.7566
RWDD2A	186.936	1.11363	0.164979	6.75013	1.47711e-11	8.43999e-11	104.107	119.073	130.73	253.529	273.516	240.661
ZNF771	79.8432	1.11147	0.262845	4.2286	2.35149e-05	7.47596e-05	42.8677	52.4727	56.1469	90.298	97.0541	140.22
LINC00471	22.2041	1.11077	0.4766	2.33061	0.0197739	0.0387982	21.4339	9.08181	11.7322	34.73	30.3907	25.8561
CCDC24	51.7007	1.10983	0.305586	3.6318	0.000281457	0.000775909	41.8471	27.2454	29.3304	70.6177	72.5455	68.6182
SYNE1	6276.56	1.1098	0.0504473	21.9993	2.92681e-107	1.75747e-105	4240.84	3880.96	3805.42	8644.3	8701.53	8386.34
PNO1	777.547	1.10767	0.0859571	12.8864	5.37265e-38	9.58083e-37	491.958	524.727	463.421	1047.69	1078.38	1059.11
ZNF697	613.797	1.10688	0.0958538	11.5476	7.59427e-31	1.07459e-29	391.933	375.381	400.57	779.11	866.624	869.164
ZNF274	447.37	1.10665	0.11084	9.98421	1.78713e-23	1.91009e-22	298.033	287.591	266.488	597.356	578.403	656.348
CENPV	38.4086	1.10307	0.392088	2.81331	0.00490342	0.0108875	12.2479	32.2909	28.4924	48.622	41.1745	67.6238
TGFB1I1	1473.36	1.10297	0.0967017	11.4059	3.90718e-30	5.41269e-29	868.582	991.935	947.792	1889.31	1755.8	2386.72
USP53	4056.93	1.10234	0.0631489	17.4561	3.09094e-68	1.05238e-66	2581.25	2636.75	2517.39	5677.2	5950.69	4978.3
GHITM	5289	1.10176	0.0438719	25.113	3.58239e-139	3.16342e-137	3391.65	3340.09	3355.4	7156.69	7264.35	7225.8
RMND5A	897.065	1.10168	0.0890147	12.3764	3.50806e-35	5.72416e-34	570.549	606.463	535.49	1176.19	1341.11	1152.59
HUWE1	18298.5	1.10108	0.0414538	26.5616	1.88788e-155	1.93631e-153	12195.9	11302.8	11411.2	25042.6	24955.6	24882.6
RAB38	97.7908	1.10035	0.228761	4.81005	1.5089e-06	5.57664e-06	56.1363	59.5363	70.3931	144.708	110.779	145.192
LOC728752	34.5019	1.10026	0.374185	2.9404	0.00327788	0.00753761	16.3306	23.2091	25.9784	55.568	41.1745	44.751
DUSP1	1315.71	1.10009	0.0760914	14.4575	2.24804e-47	4.95619e-46	842.045	763.881	902.54	1871.95	1767.56	1746.28
FAM221A	30.0517	1.09892	0.423341	2.59581	0.00943669	0.0198634	13.2686	21.1909	22.6263	53.2527	44.1155	25.8561
CASP1	400.174	1.09798	0.128543	8.54175	1.32204e-17	1.09045e-16	209.235	275.482	279.058	522.108	596.049	519.112
RNF146	1445.25	1.09737	0.0669995	16.3787	2.7136e-60	7.93093e-59	915.532	914.235	931.032	2052.54	1959.71	1898.44
ITPRIP	1387.43	1.0951	0.0831393	13.1718	1.27468e-39	2.36237e-38	922.677	886.99	846.393	1755.02	1777.36	2136.12
LOC284023	136.923	1.09427	0.18405	5.94554	2.7555e-09	1.32658e-08	86.7561	90.8181	84.6393	184.069	183.324	191.932
GBAP1	25.4129	1.09385	0.444538	2.46064	0.0138689	0.0281485	14.2892	14.1273	20.1123	27.784	28.43	47.7344
ACAN	138.797	1.09354	0.196115	5.57601	2.46101e-08	1.07766e-07	101.045	96.8726	68.717	191.015	192.147	182.982
BHLHE41	90.4823	1.09264	0.236444	4.62114	3.81633e-06	1.34685e-05	69.4049	56.509	47.7667	133.132	110.779	125.303
GJD3	212.226	1.09164	0.169327	6.44694	1.14131e-10	6.1051e-10	121.459	162.463	123.188	287.101	250.968	328.174
CTAGE5	406.962	1.0916	0.124183	8.79026	1.49209e-18	1.28395e-17	231.69	290.618	258.108	496.639	607.813	556.902
CCSER2	1921.68	1.09014	0.0675091	16.1481	1.171e-58	3.31678e-57	1239.08	1270.44	1177.41	2550.34	2812.61	2480.2
FCMR	57.902	1.09005	0.297764	3.66079	0.000251441	0.000699588	48.9917	32.2909	30.1685	72.933	73.5258	89.502
ZNF214	75.8259	1.08934	0.260502	4.18169	2.89355e-05	9.10986e-05	56.1363	51.4636	38.5486	85.6673	111.759	111.38
ANXA1	29345.8	1.08902	0.0446559	24.3869	2.35323e-131	1.85042e-129	18609.7	19588.5	18108.6	38535.2	41716.6	39516.1
GDAP1	205.542	1.08781	0.160635	6.77194	1.27065e-11	7.29611e-11	129.624	131.182	134.082	240.795	283.319	314.252
ZNF593	247.88	1.08538	0.144006	7.53708	4.80618e-14	3.23145e-13	156.161	146.318	173.469	316.043	334.297	360.992
CNST	1779.13	1.08528	0.0655534	16.5557	1.45755e-61	4.40816e-60	1151.3	1127.15	1140.54	2486.67	2510.66	2258.43
ADAMTS1	11825.3	1.08317	0.0451844	23.9722	5.41846e-127	4.06704e-125	7860.1	7411.76	7479.26	16369.4	16485.5	15345.6
PSMB10	602.002	1.08264	0.0999237	10.8347	2.35829e-27	2.97498e-26	402.14	377.4	379.62	774.479	779.374	898.998
BATF3	51.8659	1.08158	0.302152	3.5796	0.000344127	0.000935401	35.7231	26.2363	37.7106	68.3023	67.6437	75.5795
GNAI1	1287.33	1.08106	0.0687486	15.7249	1.02164e-55	2.73869e-54	820.611	832.499	825.443	1808.28	1705.8	1731.37
HDDC3	233.757	1.07913	0.147848	7.29892	2.90096e-13	1.86686e-12	161.264	159.436	130.73	324.147	313.71	313.257
EIF3J-AS1	159.518	1.07795	0.172784	6.23868	4.41277e-10	2.24278e-09	107.169	106.964	93.8574	224.587	214.695	209.833
NFKBIZ	1346.29	1.07723	0.0870849	12.3699	3.80492e-35	6.19631e-34	815.507	994.963	789.408	1693.67	1916.57	1867.61
TNFAIP6	1065.8	1.07591	0.0788835	13.6392	2.34004e-42	4.62768e-41	711.4	678.108	668.734	1445.93	1538.16	1352.48
C17orf58	367.043	1.07512	0.127905	8.40563	4.2557e-17	3.42134e-16	225.566	230.072	253.08	437.598	496.054	559.885
XAF1	1410.5	1.07402	0.068556	15.6663	2.57279e-55	6.80841e-54	905.325	914.235	905.054	2009.71	1902.85	1825.84
TSEN54	159.034	1.07384	0.174964	6.1375	8.38287e-10	4.18943e-09	97.9834	93.8453	114.808	219.957	207.833	219.777
TMCC1-AS1	105.653	1.0731	0.211458	5.07475	3.88002e-07	1.53023e-06	68.3842	63.5727	72.0691	144.708	153.914	131.27
DNAH1	194.595	1.07248	0.15974	6.71389	1.89509e-11	1.07427e-10	125.541	128.154	122.35	292.89	248.027	250.606
LOC145783	88.6846	1.07247	0.254141	4.21999	2.44314e-05	7.74648e-05	74.5082	38.3454	58.6609	114.609	113.72	132.264
JPX	144.225	1.07167	0.205689	5.21015	1.88691e-07	7.63877e-07	116.355	94.8544	68.717	202.592	209.794	173.037
TBKBP1	107.575	1.07094	0.20789	5.15145	2.58477e-07	1.03483e-06	71.4462	64.5817	72.0691	140.078	143.13	154.142
SLC29A4	56.4267	1.07021	0.293982	3.6404	0.000272218	0.000751696	28.5785	38.3454	41.9006	84.5097	66.6634	78.5629
WDR78	129.049	1.06755	0.198639	5.37429	7.68847e-08	3.21906e-07	76.5495	89.809	83.8013	169.019	200.971	154.142
ZNF419	239.002	1.06728	0.146492	7.28558	3.20282e-13	2.05391e-12	139.83	174.573	149.166	313.728	319.592	337.124
SPSB1	1434.59	1.0667	0.0688619	15.4905	4.02353e-54	1.03329e-52	909.408	928.363	942.764	1968.03	1835.2	2023.74
NSMAF	2549.82	1.06457	0.0663481	16.0452	6.17705e-58	1.72884e-56	1708.58	1727.56	1514.29	3672.12	3279.25	3397.1
APOL3	712.736	1.06277	0.098534	10.7858	4.0163e-27	5.00537e-26	417.45	442.99	522.082	936.552	1019.56	937.783
FAM127B	789.902	1.06174	0.10377	10.2316	1.43128e-24	1.6089e-23	524.619	506.563	503.646	1124.09	893.094	1187.39
KRT34	238.044	1.06157	0.179619	5.91009	3.41926e-09	1.63044e-08	128.603	178.609	155.87	257.002	405.862	302.318
C14orf79	215.742	1.05989	0.15422	6.87259	6.30477e-12	3.6958e-11	151.058	143.291	125.702	311.412	267.634	295.357
SPATA2L	99.1775	1.05409	0.241661	4.36184	1.28976e-05	4.2519e-05	78.5908	47.4272	67.041	162.073	119.602	120.331
TOX2	346.631	1.05399	0.124745	8.44916	2.93397e-17	2.37261e-16	232.71	197.782	244.7	472.328	451.939	480.328
SLC12A6	1726.32	1.05345	0.0686183	15.3523	3.41626e-53	8.53446e-52	1107.42	1192.74	1070.14	2203.04	2334.2	2450.37
CHD7	179.979	1.05196	0.1716	6.13028	8.77247e-10	4.37643e-09	133.706	107.973	109.78	265.106	214.695	248.617
CLGN	1278.33	1.05162	0.0795437	13.2207	6.66805e-40	1.24699e-38	819.59	889.008	789.408	1636.94	1883.24	1651.81
TPD52L1	32.9537	1.05147	0.381293	2.75765	0.00582191	0.012725	18.3719	17.1545	28.4924	42.8337	43.1351	47.7344
MSL3	982.067	1.05123	0.0767939	13.689	1.18071e-42	2.35472e-41	620.561	652.881	644.432	1301.22	1298.96	1374.35
LINC00894	38.8758	1.05112	0.346292	3.03535	0.00240258	0.00566201	21.4339	23.2091	31.0065	50.9373	50.9779	55.6902
RABL2B	452.769	1.05078	0.143655	7.31462	2.58118e-13	1.66561e-12	273.537	349.145	263.136	520.95	749.963	559.885
PMS1	1067.72	1.05024	0.075183	13.9691	2.4081e-44	5.00819e-43	694.049	696.272	696.389	1386.88	1514.63	1418.11
THNSL2	225.687	1.05007	0.146512	7.16715	7.6577e-13	4.79528e-12	146.975	154.391	139.948	306.782	317.632	288.395
TRMT12	241.299	1.05006	0.146596	7.16294	7.89642e-13	4.93541e-12	142.892	174.573	154.194	321.831	349.003	305.301
CCL7	155.14	1.0492	0.177901	5.89765	3.68719e-09	1.75213e-08	95.942	98.8908	108.104	209.538	228.42	189.943
EEF1E1	191.175	1.04895	0.18818	5.5742	2.48677e-08	1.08836e-07	134.727	104.945	134.082	228.06	326.455	218.783
XBP1	4384.3	1.04688	0.0541822	19.3214	3.55084e-83	1.57198e-81	2896.63	2826.46	2858.46	5513.97	5989.9	6220.39
HTATSF1P2	388.917	1.04669	0.121378	8.62343	6.49756e-18	5.44641e-17	263.33	231.082	265.65	581.149	496.054	496.239
ENTPD5	238.334	1.04662	0.158417	6.6067	3.9298e-11	2.17688e-10	123.5	170.536	171.793	314.885	351.944	297.346
NTN4	1840.5	1.04647	0.0695542	15.0454	3.6999e-51	8.79086e-50	1271.74	1183.66	1149.75	2287.55	2558.7	2591.58
CHAC1	1240.55	1.04631	0.0771421	13.5635	6.59374e-42	1.29931e-40	774.681	809.29	843.041	1676.3	1549.92	1790.04
TIGD7	158.062	1.04586	0.18046	5.79551	6.8112e-09	3.14775e-08	95.942	102.927	110.618	181.754	229.401	227.733
LRRN4CL	1989.93	1.04562	0.0667422	15.6665	2.56346e-55	6.79461e-54	1323.8	1264.39	1308.14	2647.58	2506.74	2888.93
DNHD1	170.29	1.04546	0.186206	5.61452	1.97114e-08	8.73108e-08	123.5	92.8363	116.484	274.367	216.656	197.899
CFAP97	2443.85	1.04516	0.0639389	16.3462	4.63002e-60	1.34842e-58	1541.2	1643.81	1602.28	3090.97	3548.85	3236
CD55	2928.63	1.04488	0.0650243	16.0691	4.20075e-58	1.18172e-56	1797.38	2105.97	1835.25	3777.47	4103.72	3952.01
EEF2KMT	539.857	1.044	0.102297	10.2055	1.87257e-24	2.09214e-23	340.9	338.045	377.944	715.438	692.123	774.69
SPOPL	851.317	1.04189	0.0959109	10.8632	1.72682e-27	2.19683e-26	622.603	573.163	476.829	1119.46	1192.1	1123.75
FLAD1	413.446	1.04121	0.1193	8.72762	2.60084e-18	2.21038e-17	265.372	281.536	263.974	607.775	488.211	573.808
DMGDH	62.6243	1.04114	0.320707	3.2464	0.00116875	0.00292019	38.7851	30.2727	53.6328	54.4103	86.2703	112.375
RBM24	38.4965	1.04078	0.381621	2.72725	0.00638642	0.0138452	27.5578	14.1273	33.5205	53.2527	62.742	39.7787
MAP1LC3B2	86.0019	1.04053	0.237561	4.38005	1.18654e-05	3.9336e-05	64.3016	48.4363	56.1469	112.294	128.425	106.408
SMIM13	1018.01	1.04025	0.0822773	12.6433	1.21854e-36	2.08515e-35	676.698	634.717	687.17	1267.64	1474.44	1367.39
LINC-PINT	495.146	1.03991	0.111092	9.36081	7.91271e-21	7.58344e-20	315.384	320.891	336.043	603.144	747.022	648.393
HEIH	258.257	1.03937	0.150938	6.88605	5.73619e-12	3.36968e-11	151.058	158.427	196.095	391.291	324.494	328.174
UBA6-AS1	224.446	1.03925	0.150747	6.89397	5.42546e-12	3.19624e-11	153.099	148.336	139.948	278.998	291.162	335.135
APC2	56.8137	1.03753	0.299163	3.46809	0.000524166	0.00139112	39.8057	41.3727	31.0065	57.8833	85.2899	85.5242
NTF3	37.7774	1.03752	0.353033	2.93888	0.00329403	0.00757159	26.5372	18.1636	29.3304	50.9373	50.9779	50.7178
PELO	1256.58	1.03697	0.0769891	13.469	2.38047e-41	4.62456e-40	876.747	826.445	768.458	1770.07	1716.58	1581.2
FAM155A	37.8232	1.03582	0.393569	2.63185	0.00849206	0.0180151	32.6611	13.1182	28.4924	49.7797	37.2531	65.6348
NEB	34.937	1.03538	0.374743	2.76291	0.00572892	0.012545	27.5578	20.1818	20.9503	59.041	45.0958	36.7953
GORAB	625.012	1.03493	0.114664	9.02578	1.7842e-19	1.60297e-18	488.896	400.609	342.747	809.209	889.172	819.441
LOC728323	44.152	1.03372	0.387436	2.6681	0.00762818	0.0163054	26.5372	43.3909	17.5983	39.3607	83.3293	54.6957
ZCWPW1	100.106	1.03353	0.224058	4.61279	3.97304e-06	1.39916e-05	79.6115	57.5181	60.3369	130.816	147.052	125.303
PHOSPHO2	39.0906	1.03288	0.352022	2.93413	0.00334479	0.00767757	31.6405	27.2454	18.4363	55.568	53.9189	47.7344
THTPA	320.835	1.03232	0.127365	8.10516	5.26773e-16	4.00119e-15	203.111	196.773	231.292	434.125	448.998	410.715
FRMD5	23.0038	1.03182	0.457712	2.25431	0.0241767	0.0464383	19.3925	9.08181	16.7603	33.5723	31.371	27.8451
LOC403323	112.371	1.0306	0.216683	4.75625	1.97226e-06	7.17673e-06	61.2396	91.8272	68.717	150.497	163.717	138.231
IFT43	311.599	1.0306	0.126464	8.14933	3.65942e-16	2.80799e-15	209.235	201.818	203.637	400.553	406.843	447.51
ZNF578	76.7169	1.02903	0.248488	4.14115	3.45567e-05	0.000107809	44.909	53.4818	52.7948	108.821	109.799	90.4965
UST	844.817	1.02831	0.0854858	12.029	2.50162e-33	3.83203e-32	587.9	544.908	536.328	1060.42	1148.96	1190.38
ARHGAP29	8477.94	1.02764	0.054511	18.852	2.83055e-79	1.16271e-77	5501.36	5899.14	5343.17	10795.2	12182.7	11146
BEND7	151.411	1.02753	0.178958	5.74175	9.37005e-09	4.26129e-08	108.19	86.7817	103.914	196.803	201.951	210.827
TMEM43	5466.29	1.0273	0.0460159	22.3249	2.11899e-110	1.31545e-108	3689.69	3606.49	3501.22	7288.67	7209.45	7502.26
ORAI1	612.269	1.02698	0.10644	9.64839	4.99341e-22	5.04011e-21	411.326	366.3	429.901	921.503	747.022	797.563
CAPS	169.602	1.02607	0.17319	5.92454	3.13175e-09	1.49984e-08	96.9627	115.036	122.35	247.741	210.774	224.75
DENND2D	139.864	1.02528	0.214706	4.77528	1.79458e-06	6.5824e-06	84.7148	81.7363	108.942	232.691	142.15	188.949
NEAT1	19191.2	1.0251	0.0561938	18.2423	2.38415e-74	9.07132e-73	11674.3	13489.5	12772.2	27555.9	25163.5	24491.7
ZNHIT2	149.274	1.02505	0.177877	5.76268	8.27867e-09	3.78686e-08	102.066	88.7999	103.914	204.907	196.069	199.888
DOK3	43.5499	1.02499	0.329561	3.11017	0.00186978	0.00450018	22.4545	33.3	30.1685	64.8293	57.8403	52.7068
SLC7A5	10027	1.02461	0.061194	16.7436	6.3088e-63	1.9768e-61	6706.76	6508.63	6611.92	12903.4	12364.1	15067.2
C22orf23	575.045	1.0245	0.106218	9.64525	5.14835e-22	5.19332e-21	431.739	335.018	370.402	810.367	751.924	750.823
IGSF8	869.246	1.02254	0.0910077	11.2358	2.72098e-29	3.70417e-28	576.673	570.136	574.039	1105.57	1080.34	1308.72
EXOSC6	656.834	1.02128	0.0917595	11.13	8.96419e-29	1.19859e-27	454.194	426.845	419.844	924.976	849.958	865.186
ADGRF3	46.5435	1.02128	0.315067	3.24147	0.00118915	0.00296713	28.5785	27.2454	36.0345	65.987	62.742	58.6736
NCDN	723.316	1.02117	0.110366	9.25261	2.19085e-20	2.04971e-19	489.917	503.536	439.119	1102.1	809.764	995.462
MAGI2-AS3	1238.75	1.02064	0.0834302	12.2335	2.0599e-34	3.26128e-33	875.726	816.354	764.268	1547.8	1835.2	1593.14
LHX4-AS1	67.8321	1.01889	0.283285	3.5967	0.000322275	0.000878608	42.8677	57.5181	34.3585	106.505	92.1524	73.5906
MFAP2	724.305	1.01852	0.0994924	10.2372	1.35157e-24	1.52137e-23	487.875	454.09	493.589	986.332	852.899	1071.04
MTRF1	193.368	1.01716	0.156687	6.49169	8.48807e-11	4.58801e-10	129.624	129.163	124.864	270.894	243.125	262.539
CMTR2	879.292	1.01578	0.0905976	11.212	3.56e-29	4.8225e-28	587.9	606.463	553.088	1099.78	1309.74	1118.78
THUMPD3-AS1	236.472	1.01535	0.147969	6.86187	6.79643e-12	3.97554e-11	136.768	171.545	160.898	328.777	324.494	296.351
CITED2	6915.82	1.01528	0.0600952	16.8945	4.93838e-64	1.56521e-62	4737.9	4450.09	4544.54	10076.3	8388.81	9297.27
ZNF586	131.379	1.01511	0.199365	5.09173	3.54808e-07	1.40267e-06	87.7768	90.8181	82.1252	209.538	152.934	165.082
NRSN2-AS1	79.9351	1.01458	0.303949	3.33799	0.000843876	0.00216213	77.5702	53.4818	28.4924	113.451	85.2899	121.325
FAM83G	199.106	1.01184	0.165493	6.11407	9.71223e-10	4.83212e-09	149.016	116.045	130.73	294.047	234.302	270.495
FZD3	54.1525	1.01077	0.294647	3.43044	0.000602603	0.00158351	40.8264	28.2545	38.5486	74.0907	69.6044	73.5906
FAM207A	201.677	1.01076	0.179	5.64668	1.6358e-08	7.2946e-08	112.273	124.118	164.25	225.745	281.359	302.318
SLC18B1	96.2815	1.01071	0.223172	4.52885	5.93042e-06	2.0453e-05	68.3842	67.609	56.1469	118.082	141.17	126.297
SRFBP1	436.884	1.01061	0.118536	8.52575	1.51822e-17	1.2479e-16	294.971	314.836	260.622	604.302	624.479	522.095
CHCHD4	315.281	1.01038	0.127645	7.91556	2.46148e-15	1.79375e-14	210.256	203.836	212.855	457.278	417.627	389.831
TRIM13	489.552	1.00886	0.125929	8.01133	1.13475e-15	8.46344e-15	334.776	281.536	357.831	662.185	744.081	556.902
ZMYM6NB	614.688	1.00872	0.0950966	10.6073	2.75666e-26	3.31784e-25	387.851	392.536	442.471	831.205	817.607	816.458
F2R	1478.88	1.00803	0.0679864	14.827	9.80715e-50	2.28092e-48	1005.35	1018.17	925.166	1987.71	2016.57	1920.32
PIGP	275.581	1.00594	0.141003	7.13421	9.73472e-13	6.05459e-12	161.264	185.673	201.961	363.507	399.98	341.102
SOWAHC	699.201	1.00394	0.102763	9.76946	1.5226e-22	1.5636e-21	506.247	459.136	432.415	840.466	1047.01	909.937
STC2	12690.2	1.00224	0.0466391	21.4892	1.96518e-102	1.11515e-100	8748.08	8353.25	8256.1	16267.5	16668.8	17847.7
THAP6	441.938	1.0019	0.11341	8.83432	1.00713e-18	8.73918e-18	273.537	309.791	300.009	546.419	644.086	577.785
SYDE2	103.809	1.00152	0.221963	4.5121	6.41889e-06	2.20227e-05	60.2189	84.7635	62.851	130.816	152.934	131.27
ZNF558	315.83	1.00107	0.131304	7.62408	2.45773e-14	1.69455e-13	200.049	209.891	221.235	392.449	399.98	471.377
PRKCE	630.793	1.00062	0.0927587	10.7874	3.94915e-27	4.9254e-26	396.016	442.99	422.358	817.313	857.801	848.28
DLC1	7751.34	1.00031	0.0411884	24.2863	2.73317e-130	2.10901e-128	5180.87	5195.8	5124.45	10364.6	10480.9	10161.5
SIPA1L1	1819.35	0.999864	0.064651	15.4656	5.92514e-54	1.51458e-52	1195.19	1176.6	1266.24	2330.38	2399.88	2547.82
PAPPA-AS1	1701.24	0.999515	0.0793482	12.5966	2.20499e-36	3.73063e-35	1170.7	1118.07	1115.39	2208.83	2554.78	2039.65
RRNAD1	264.355	0.998934	0.143303	6.97077	3.15221e-12	1.88869e-11	178.616	166.5	183.525	351.931	311.749	393.809
ARHGEF19	100.224	0.997512	0.233039	4.28045	1.86519e-05	6.00224e-05	51.033	76.6908	72.9071	112.294	136.268	152.153
LOC401320	133.271	0.99635	0.19583	5.08782	3.62194e-07	1.43152e-06	85.7354	91.8272	89.6674	153.97	170.58	207.844
KLHL8	824.721	0.995242	0.094503	10.5313	6.19556e-26	7.31811e-25	508.289	611.508	533.814	1095.15	1187.2	1012.37
TMEM150A	127.649	0.99522	0.201851	4.93046	8.20372e-07	3.11923e-06	72.4669	88.7999	93.8574	196.803	157.835	156.131
LRRC37A3	84.0523	0.995158	0.255558	3.89406	9.85807e-05	0.000289862	68.3842	59.5363	41.0626	123.87	94.113	117.347
MIF4GD	200.268	0.994229	0.171575	5.79471	6.8439e-09	3.16033e-08	132.686	130.173	139.11	216.484	317.632	265.523
AAK1	3336.15	0.994116	0.0611419	16.2592	1.92376e-59	5.5247e-58	2424.07	2073.68	2193.08	4543.84	4274.3	4507.92
SRP14-AS1	52.4649	0.992999	0.33565	2.95844	0.00309205	0.00714011	29.5991	53.4818	22.6263	72.933	75.4865	60.6625
ASPHD2	46.8571	0.992848	0.323833	3.06592	0.00216998	0.00515878	34.7024	27.2454	31.8445	78.7213	52.9386	55.6902
BIRC3	2446.93	0.992673	0.0733522	13.533	9.9911e-42	1.95942e-40	1550.38	1811.32	1551.16	3057.4	3542.96	3168.37
LOC653513	185.327	0.991886	0.174889	5.67153	1.41529e-08	6.34213e-08	152.078	101.918	118.16	263.948	241.165	234.694
SLC20A1	4945.53	0.991299	0.0485257	20.4283	9.36204e-93	4.65649e-91	3299.79	3362.29	3270.76	6341.7	6543.8	6854.86
KLF2	195.937	0.990903	0.187576	5.28267	1.27313e-07	5.22834e-07	122.479	119.073	151.68	213.011	238.224	331.158
CUTC	367.498	0.990732	0.131121	7.55586	4.161e-14	2.8114e-13	266.392	254.291	218.721	471.17	555.855	438.56
ZNF319	351.966	0.990516	0.133932	7.39568	1.40682e-13	9.20765e-13	204.132	254.291	248.052	466.54	413.705	525.079
MNAT1	572.692	0.990479	0.100561	9.84949	6.88914e-23	7.18184e-22	405.202	371.345	374.592	738.591	826.43	719.994
ZXDA	139.192	0.990257	0.183225	5.4046	6.4954e-08	2.73968e-07	93.9007	85.7726	99.7235	180.596	190.187	184.971
GLRB	771.169	0.989571	0.0845843	11.6992	1.28623e-31	1.86312e-30	532.785	515.645	501.97	1030.32	1057.79	988.5
TRAPPC6B	897.998	0.988543	0.0793749	12.4541	1.32826e-35	2.19996e-34	600.148	615.545	589.961	1225.97	1209.74	1146.62
CPEB2	1297.99	0.986457	0.0710971	13.8748	9.00469e-44	1.83573e-42	910.429	847.635	855.611	1642.73	1782.27	1749.27
ZPR1	1287.85	0.985773	0.0689722	14.2923	2.44325e-46	5.2739e-45	838.983	882.954	870.695	1682.09	1686.19	1766.17
CRLF1	456.903	0.985761	0.121831	8.09119	5.90852e-16	4.46942e-15	309.26	282.545	327.663	564.941	551.934	705.077
JRKL	611.598	0.985673	0.100013	9.85549	6.4901e-23	6.77869e-22	391.933	435.927	403.922	791.844	889.172	756.79
CDH2	313.274	0.985673	0.136354	7.22878	4.87345e-13	3.09164e-12	241.896	205.854	184.363	387.818	448.998	410.715
SGTB	1225.78	0.985481	0.0774372	12.7262	4.2295e-37	7.36728e-36	801.218	843.599	823.767	1566.32	1778.34	1541.42
CNNM4	249.148	0.984682	0.155713	6.32369	2.55391e-10	1.32369e-09	171.471	146.318	183.525	319.516	289.202	384.859
ATG101	732.468	0.982904	0.0910205	10.7987	3.49098e-27	4.36055e-26	544.012	466.199	467.611	948.129	979.364	989.495
ZNF582	39.4997	0.982376	0.369279	2.66025	0.00780823	0.0166478	33.6818	31.2818	15.0842	60.1987	49.0172	47.7344
LOC101929319	86.777	0.982338	0.23002	4.27066	1.94893e-05	6.26e-05	57.157	62.5636	55.3088	121.555	115.681	108.397
KIF13B	574.566	0.981508	0.0986294	9.95147	2.48486e-23	2.64555e-22	383.768	362.263	412.302	729.33	799.961	759.773
PDLIM5	2399.22	0.98144	0.0630865	15.557	1.42538e-54	3.71251e-53	1690.21	1577.21	1574.63	2976.36	3210.63	3366.27
PRICKLE1	172.275	0.980718	0.17689	5.54421	2.95282e-08	1.28282e-07	117.376	92.8363	136.596	225.745	230.381	230.716
AGAP11	120.334	0.980696	0.227655	4.30781	1.64881e-05	5.34909e-05	106.149	60.5454	76.2592	166.704	132.346	179.999
TMEM200A	697.555	0.980322	0.104571	9.37473	6.9353e-21	6.66216e-20	458.276	464.181	486.047	783.74	1023.48	969.605
POLR3D	736.934	0.979573	0.0916358	10.6898	1.13558e-26	1.38903e-25	467.462	529.772	490.237	1019.9	905.838	1008.39
METTL15	463.056	0.979441	0.111201	8.80783	1.27586e-18	1.10363e-17	346.004	299.7	289.952	635.559	632.322	574.802
TOP1	3367.17	0.978937	0.0607669	16.1097	2.18044e-58	6.15481e-57	2215.85	2260.36	2324.65	4078.46	4652.71	4671.01
ADCK2	680.194	0.978155	0.0899671	10.8724	1.56101e-27	1.99204e-26	440.925	445.009	486.885	911.084	879.369	917.893
ZNF562	714.931	0.977922	0.0931007	10.5039	8.28696e-26	9.75357e-25	484.814	460.145	498.618	982.859	999.951	863.198
CTU1	107.2	0.976463	0.208504	4.68319	2.82447e-06	1.01085e-05	68.3842	73.6636	74.5831	140.078	132.346	154.142
FAM13A-AS1	128.268	0.976349	0.194626	5.01655	5.2607e-07	2.05027e-06	85.7354	92.8363	81.2872	149.339	178.423	181.987
ZNF605	529.132	0.976302	0.112608	8.66995	4.32295e-18	3.65327e-17	347.024	396.572	326.825	752.483	731.337	620.548
MICA	382.44	0.975874	0.119484	8.1674	3.151e-16	2.42575e-15	253.124	254.291	265.65	505.9	460.762	554.913
APBA3	271.156	0.975549	0.151541	6.43753	1.21435e-10	6.47903e-10	221.483	171.545	156.708	333.408	349.983	393.809
TES	1657.43	0.975341	0.07547	12.9236	3.31472e-38	5.93665e-37	1255.41	1087.8	1012.32	2191.46	2205.77	2191.81
JAGN1	648.296	0.971623	0.0951881	10.2074	1.83717e-24	2.05537e-23	454.194	416.754	443.309	788.371	891.133	896.015
PLIN2	2338.3	0.971512	0.0589078	16.4921	4.18227e-61	1.2466e-59	1499.35	1607.48	1630.77	2994.88	3149.85	3147.49
ABHD6	156.209	0.970167	0.196585	4.93509	8.01126e-07	3.05097e-06	104.107	97.8817	113.97	252.371	208.813	160.109
ITGA3	2807.1	0.96983	0.075772	12.7993	1.65375e-37	2.91756e-36	1787.18	1973.78	1932.46	3357.23	3569.43	4222.51
DPH2	277.96	0.967917	0.143162	6.76098	1.37065e-11	7.84527e-11	170.45	177.6	215.369	336.881	363.708	403.754
FSTL3	369.283	0.967873	0.131978	7.33361	2.2403e-13	1.45018e-12	231.69	256.309	260.622	537.157	407.823	522.095
EDA2R	1220.94	0.966804	0.0793521	12.1837	3.79557e-34	5.94651e-33	778.764	883.963	817.9	1492.23	1627.37	1725.4
LRRC23	103.068	0.966595	0.221237	4.36905	1.24791e-05	4.12133e-05	67.3636	62.5636	78.7732	152.812	115.681	141.214
RRP9	497.249	0.966378	0.117003	8.25945	1.46344e-16	1.1502e-15	283.743	378.409	347.775	613.563	650.949	709.055
DUS4L	148.96	0.965645	0.177901	5.428	5.69891e-08	2.41731e-07	102.066	100.909	99.7235	200.276	209.794	180.993
ZNF513	232.824	0.965628	0.144345	6.68972	2.23603e-11	1.2589e-10	165.347	143.291	164.25	300.993	308.808	314.252
FAM86C1	234.278	0.965129	0.159748	6.04155	1.52637e-09	7.49034e-09	161.264	160.445	154.194	350.773	330.376	248.617
C21orf91	305.036	0.964423	0.152018	6.34412	2.23706e-10	1.16716e-09	182.698	254.291	183.525	441.071	420.568	348.064
SLC50A1	326.006	0.964422	0.127799	7.5464	4.47452e-14	3.01337e-13	235.772	191.727	234.644	438.756	421.548	433.588
NUTM2D	28.1102	0.964189	0.413402	2.33232	0.0196836	0.0386625	17.3512	17.1545	22.6263	26.6263	43.1351	41.7676
ADGRD1	4651.13	0.963752	0.0515756	18.6862	6.41149e-78	2.57598e-76	3169.15	3151.39	3138.36	6143.74	5826.19	6477.96
TAPT1-AS1	52.2818	0.963204	0.295387	3.26082	0.00111092	0.00278496	39.8057	32.2909	34.3585	65.987	66.6634	74.585
LOC257396	115.517	0.962842	0.2038	4.72445	2.30738e-06	8.32099e-06	77.5702	85.7726	72.0691	145.866	168.619	143.203
ABCC3	1085.6	0.960659	0.0907867	10.5815	3.63093e-26	4.3479e-25	688.946	745.717	775.162	1419.3	1273.47	1611.04
SLC47A1	185.736	0.960584	0.16506	5.81961	5.8984e-09	2.74367e-08	135.748	117.054	125.702	232.691	274.496	228.727
SRGAP2D	47.5142	0.959936	0.341296	2.81262	0.00491403	0.0109081	44.909	25.2272	26.8164	69.46	46.0762	72.5961
COL8A2	305.746	0.959605	0.128614	7.46111	8.57994e-14	5.69685e-13	211.277	213.927	197.771	436.44	388.216	386.848
TOR4A	731.067	0.958781	0.103323	9.27944	1.70374e-20	1.60673e-19	532.785	445.009	512.026	946.971	865.644	1083.97
NPAS2	1105.51	0.958765	0.079305	12.0896	1.19896e-33	1.85552e-32	753.247	767.917	732.423	1489.92	1337.19	1552.36
GCC1	853.212	0.957939	0.0797687	12.009	3.18811e-33	4.85657e-32	593.003	564.081	582.419	1140.3	1109.75	1129.71
MLPH	172.216	0.956657	0.171789	5.56878	2.56529e-08	1.12036e-07	101.045	120.082	129.892	208.38	239.204	234.694
SGCA	68.5458	0.956504	0.298673	3.20251	0.00136237	0.00336225	42.8677	44.3999	51.9568	130.816	67.6437	73.5906
TRIM25	4071.06	0.956422	0.049625	19.273	9.05924e-83	3.95754e-81	2725.16	2870.86	2712.65	5292.85	5516.4	5308.47
GRB10	1429.61	0.956326	0.0750421	12.7439	3.37257e-37	5.91202e-36	1070.67	961.663	887.455	1884.68	1919.51	1853.69
SCNM1	42.8975	0.955747	0.339509	2.81509	0.00487641	0.0108333	35.7231	30.2727	21.7883	65.987	55.8796	47.7344
VEGFC	4314.98	0.954728	0.0461231	20.6995	3.4964e-95	1.78198e-93	2910.92	2974.8	2926.34	5632.05	5699.72	5746.03
LOC101929147	218.834	0.954558	0.146019	6.53724	6.26663e-11	3.41408e-10	145.954	154.391	146.652	289.417	290.182	286.407
ATP13A2	682.084	0.952484	0.105419	9.03519	1.63716e-19	1.47327e-18	498.082	407.672	487.723	914.557	800.941	983.528
GHR	311.367	0.952397	0.123688	7.70002	1.3604e-14	9.50669e-14	212.297	207.872	216.207	406.341	408.804	416.682
PAPPA	6296.85	0.951391	0.0604776	15.7313	9.22838e-56	2.47786e-54	4359.24	4287.62	4232.8	8043.47	9195.63	7662.37
ZNF770	1870.87	0.951382	0.0661216	14.3884	6.12205e-47	1.33193e-45	1313.59	1259.34	1253.67	2520.24	2588.11	2290.26
TCEA1	5873.27	0.951237	0.0555844	17.1134	1.1796e-65	3.88795e-64	4052.02	4048.47	3914.36	7503.99	8404.49	7316.29
NDST2	1014.77	0.950525	0.0896091	10.6075	2.75132e-26	3.31383e-25	739.979	639.763	697.227	1225.97	1297.98	1487.72
SH3RF1	2099.94	0.950248	0.0621152	15.2982	7.86585e-53	1.93864e-51	1463.63	1485.38	1350.04	2806.18	2833.19	2661.19
MORF4L2-AS1	64.5914	0.950235	0.275747	3.44604	0.000568867	0.00150203	36.7438	48.4363	46.9287	79.879	100.975	74.585
SLC25A32	1121.5	0.949479	0.0813333	11.6739	1.73216e-31	2.48724e-30	786.929	818.372	693.037	1420.46	1450.91	1559.32
MTG1	422.54	0.949434	0.117132	8.10565	5.24656e-16	3.98695e-15	278.64	322.909	263.974	586.937	565.659	517.123
FJX1	2489.79	0.948922	0.0612043	15.5042	3.25084e-54	8.40081e-53	1742.27	1671.05	1685.24	3210.21	3117.49	3512.46
CA5BP1	200.248	0.948847	0.164182	5.77923	7.50437e-09	3.45372e-08	154.12	132.191	124.026	281.313	229.401	280.44
GABARAPL1	1621.04	0.948415	0.0636516	14.9001	3.2914e-50	7.72029e-49	1145.18	1111.01	1065.11	2137.05	2166.56	2101.31
RBM18	1014.68	0.948197	0.0896292	10.5791	3.72484e-26	4.45067e-25	706.297	749.754	624.319	1312.79	1457.77	1237.12
ME2	1722.25	0.947236	0.0629241	15.0536	3.2679e-51	7.7981e-50	1150.28	1161.46	1215.96	2267.87	2336.16	2201.75
ERRFI1	2290.29	0.946571	0.0822953	11.5021	1.28719e-30	1.80436e-29	1504.45	1560.05	1630.77	2539.92	3262.59	3243.95
DNAJC1	1366.04	0.946214	0.0694033	13.6336	2.52923e-42	4.99584e-41	947.173	923.317	931.032	1699.45	1875.4	1819.87
UGDH-AS1	75.7941	0.94621	0.283427	3.33847	0.000842419	0.00215907	66.3429	50.4545	39.3866	69.46	110.779	118.342
CLCN3	3574.23	0.945575	0.0556286	16.998	8.49648e-65	2.70854e-63	2532.26	2423.83	2374.93	4695.5	4953.68	4465.16
TAGLN	1930.19	0.945442	0.085783	11.0213	3.01619e-28	3.95917e-27	1430.97	1238.15	1290.54	2340.8	2344	2936.66
ESYT1	5783.97	0.945175	0.0508934	18.5717	5.44836e-77	2.17316e-75	3824.41	4063.6	3975.53	7312.98	7479.05	8048.22
EXOC6B	587.141	0.94367	0.100045	9.43244	4.00652e-21	3.90092e-20	417.45	407.672	380.458	803.421	809.764	704.083
ZDHHC1	239.172	0.943249	0.145481	6.48367	8.95191e-11	4.82923e-10	150.037	176.591	164.25	314.885	292.143	337.124
LOC100287042	108.5	0.94283	0.209747	4.49507	6.95458e-06	2.37619e-05	71.4462	75.6817	75.4211	155.127	149.012	124.308
SCAMP1-AS1	53.7442	0.941353	0.338493	2.78101	0.00541897	0.0119264	17.3512	47.4272	45.2527	75.2483	72.5455	64.6404
NEURL2	43.4141	0.94062	0.347178	2.70933	0.00674189	0.0145509	24.4958	35.3181	29.3304	62.514	39.2138	69.6127
SCARF2	705.979	0.940469	0.110266	8.52908	1.4752e-17	1.21375e-16	462.359	475.281	512.864	885.615	805.843	1093.91
GPR180	1128.27	0.939528	0.084515	11.1167	1.0405e-28	1.38899e-27	713.441	842.59	764.268	1476.02	1600.9	1372.36
ADM2	1021.5	0.939434	0.0856021	10.9744	5.07259e-28	6.59557e-27	751.206	656.917	693.037	1301.22	1257.78	1468.83
IRS2	786.449	0.939385	0.090061	10.4305	1.79871e-25	2.09317e-24	544.012	553.99	520.406	979.386	987.207	1133.69
STK40	1483.2	0.938451	0.0672466	13.9554	2.91768e-44	6.02246e-43	1046.18	988.908	1015.67	2016.66	1857.75	1974.02
SLC35C2	611.818	0.938145	0.0965488	9.7168	2.55702e-22	2.60803e-21	413.367	388.5	455.879	779.11	818.587	815.463
ADCY1	231.736	0.937775	0.1498	6.26018	3.84536e-10	1.96468e-09	138.81	175.582	162.574	283.628	322.533	307.29
LYPLAL1	288.386	0.937464	0.134536	6.96813	3.21191e-12	1.92376e-11	210.256	210.9	173.469	378.557	390.177	366.958
BTBD19	160.223	0.936124	0.186394	5.02229	5.1058e-07	1.99178e-06	127.583	103.936	98.8855	211.853	178.423	240.661
C1orf43	3753.18	0.934436	0.0486978	19.1885	4.62064e-82	1.9974e-80	2599.62	2560.06	2575.21	5015.01	4797.8	4971.34
ARMCX6	444.228	0.934236	0.112218	8.3252	8.41835e-17	6.68007e-16	305.177	322.909	288.276	575.36	540.17	633.476
CYFIP2	452.85	0.934202	0.113223	8.25103	1.5704e-16	1.23251e-15	315.384	317.863	300.009	644.82	527.425	611.597
SERTAD1	351.956	0.933704	0.133232	7.00811	2.4155e-12	1.46214e-11	256.186	231.082	238.834	426.021	417.627	541.985
ABI3BP	32179.5	0.933584	0.0509246	18.3327	4.53913e-75	1.73909e-73	22707.6	22405.8	21240.3	39588.7	45532.1	41602.5
MAPK6	2267.88	0.933347	0.0662419	14.09	4.37662e-45	9.23003e-44	1621.83	1580.23	1477.42	2829.34	3215.53	2882.96
CSRNP1	185.926	0.93309	0.194131	4.80649	1.53605e-06	5.67192e-06	144.934	122.1	117.322	181.754	241.165	308.285
CDCP1	1377.74	0.93267	0.0781946	11.9275	8.50497e-33	1.27443e-31	868.582	1014.14	959.525	1694.82	1785.21	1944.18
THAP5	686.283	0.932394	0.100035	9.32064	1.1564e-20	1.09998e-19	475.628	495.463	445.823	877.511	1006.81	816.458
GSTZ1	198.236	0.931854	0.157974	5.89877	3.66225e-09	1.74229e-08	144.934	143.291	121.512	258.16	247.047	274.473
TGIF1	1657.41	0.931004	0.0735841	12.6523	1.08714e-36	1.86805e-35	1068.63	1183.66	1168.19	2168.31	2007.74	2347.94
DNAJA4	150.675	0.930671	0.191108	4.86987	1.11671e-06	4.18052e-06	107.169	90.8181	113.132	163.231	200.971	228.727
MTHFS	52.3501	0.930147	0.307957	3.02038	0.00252458	0.0059225	32.6611	45.409	30.1685	76.406	56.86	72.5961
TMEM86B	34.2052	0.929994	0.380479	2.44427	0.0145146	0.0293616	28.5785	21.1909	20.9503	47.4643	32.3514	54.6957
KLC2	801.57	0.929977	0.0932757	9.97019	2.05829e-23	2.19423e-22	545.032	556.008	553.926	1082.42	927.406	1144.63
SLC43A3	3692.54	0.929577	0.0505444	18.3913	1.54283e-75	6.00865e-74	2497.56	2516.67	2612.09	4734.86	4793.88	5000.18
PSTK	42.4719	0.929514	0.341528	2.72163	0.00649603	0.0140607	24.4958	36.3272	26.8164	69.46	49.9976	47.7344
ARHGEF2	7386.09	0.927944	0.0433314	21.415	9.67635e-102	5.41646e-100	5123.71	4984.9	5159.64	9408.36	9858.34	9781.58
ITPA	496.921	0.927738	0.107244	8.65069	5.11908e-18	4.31282e-17	325.591	359.236	342.747	619.352	619.578	715.022
BCDIN3D	191.573	0.927688	0.176427	5.25819	1.45476e-07	5.95058e-07	114.314	131.182	150.004	235.006	219.597	299.335
KIAA0513	461.033	0.927583	0.119482	7.76339	8.2689e-15	5.86782e-14	300.074	291.627	359.507	655.239	538.209	621.542
TTN-AS1	134.681	0.926346	0.204109	4.53849	5.66592e-06	1.96107e-05	77.5702	98.8908	101.4	209.538	174.501	146.187
DNAL4	252.239	0.925292	0.138425	6.68444	2.31811e-11	1.30334e-10	174.533	183.654	164.25	332.25	316.651	342.097
TRPT1	265.603	0.925283	0.140478	6.58668	4.49759e-11	2.4781e-10	187.801	179.618	181.849	385.503	309.789	349.058
NTM	1761.89	0.925207	0.0628037	14.7317	4.03265e-49	9.28748e-48	1150.28	1250.26	1245.29	2275.97	2320.47	2329.04
THAP9-AS1	1189.21	0.92454	0.0725059	12.7512	3.06833e-37	5.39013e-36	806.321	831.49	824.605	1514.23	1644.04	1514.57
POLR2M	74.4504	0.924454	0.274524	3.36748	0.00075859	0.0019599	57.157	59.5363	37.7106	121.555	90.1917	80.5518
TP53RK	552.429	0.924099	0.101739	9.08302	1.05607e-19	9.57658e-19	413.367	384.463	347.775	698.073	753.885	717.011
GABPB1-AS1	338.068	0.923592	0.121306	7.61374	2.66269e-14	1.82975e-13	231.69	218.972	248.89	441.071	433.312	454.471
E2F1	1475.54	0.923286	0.068477	13.4831	1.96549e-41	3.8319e-40	1033.93	1030.28	993.045	1944.88	1825.4	2025.73
DNAJC16	1029.97	0.922937	0.0799506	11.5438	7.92998e-31	1.12017e-29	777.743	664.99	692.199	1329	1379.34	1336.56
PIGL	79.284	0.922392	0.259403	3.55582	0.000376804	0.00101836	65.3222	38.3454	60.3369	111.136	91.172	109.391
GALE	394.935	0.921437	0.120213	7.66502	1.78805e-14	1.24111e-13	240.876	267.409	309.227	503.585	528.406	520.106
ZSCAN16	58.4759	0.921427	0.282446	3.26231	0.00110507	0.00277198	33.6818	40.3636	46.9287	72.933	81.3686	75.5795
SMIM4	135.416	0.920998	0.196831	4.67913	2.8809e-06	1.0297e-05	114.314	78.709	87.9913	184.069	183.324	164.087
PARP9	1531.26	0.920905	0.0691681	13.314	1.9191e-40	3.64254e-39	1059.45	1102.94	1014	2057.17	2070.49	1883.52
BYSL	556.603	0.920145	0.102101	9.01212	2.02107e-19	1.80692e-18	367.438	379.418	406.436	769.848	665.654	750.823
CPNE8	669.389	0.919994	0.107531	8.55558	1.17277e-17	9.7121e-17	462.359	529.772	398.056	922.66	899.956	803.529
MYC	2699.84	0.919391	0.0632968	14.5251	8.40587e-48	1.8707e-46	1907.61	1858.74	1836.09	3662.86	3221.41	3712.35
TTC4	57.3891	0.919221	0.287814	3.19381	0.00140411	0.00345957	37.7644	32.2909	48.6047	77.5637	73.5258	74.585
PYCR1	1424.97	0.918288	0.0725234	12.6619	9.60839e-37	1.65447e-35	926.759	983.863	1045.84	1883.52	1761.68	1948.16
RASA1	3167.5	0.917892	0.0628618	14.6017	2.73783e-48	6.18465e-47	2234.22	2184.68	2161.23	3779.78	4473.31	4171.79
LAMC2	850.027	0.917025	0.100562	9.11902	7.58073e-20	6.9237e-19	618.52	550.963	597.503	942.341	1233.27	1157.56
TMEM131	3474.95	0.916998	0.0537739	17.0528	3.32969e-65	1.0718e-63	2450.6	2409.71	2360.68	4408.39	4791.92	4428.36
RHPN2	211.432	0.916962	0.152767	6.00234	1.94495e-09	9.47962e-09	145.954	156.409	137.434	262.79	265.673	300.329
ZNF140	262.409	0.915865	0.147682	6.20159	5.58967e-10	2.82615e-09	170.45	167.509	206.989	299.836	363.708	365.964
TIMP1	45440.6	0.91538	0.0509366	17.971	3.28895e-72	1.1989e-70	30000.3	31953.8	32512.4	59651.1	55199.3	63326.7
SLC7A5P2	68.5885	0.915252	0.301953	3.03111	0.0024366	0.00573402	57.157	26.2363	58.6609	106.505	77.4472	85.5242
CNDP2	2106.59	0.915215	0.0667612	13.7088	8.9952e-43	1.80264e-41	1441.17	1482.35	1456.47	2719.36	2553.8	2986.38
WWC3	961.526	0.914346	0.0765974	11.937	7.58722e-33	1.14105e-31	674.656	670.036	656.164	1210.92	1269.55	1287.83
SRGAP1	3569.58	0.914254	0.0576165	15.8679	1.05676e-56	2.8987e-55	2602.68	2299.72	2520.74	4842.52	4643.89	4507.92
LOC100129461	112.464	0.913886	0.215517	4.24044	2.23084e-05	7.11292e-05	78.5908	63.5727	91.3434	138.92	135.287	167.07
PSMA4	3739.19	0.913054	0.0483352	18.8901	1.37711e-79	5.728e-78	2617.99	2540.89	2622.14	4903.88	4937.99	4812.23
MRAP	63.6983	0.913034	0.270264	3.37831	0.000729329	0.00188916	48.9917	38.3454	45.2527	79.879	92.1524	77.5684
LOC101928069	40.9163	0.912352	0.340919	2.67616	0.00744718	0.0159688	23.4752	31.2818	30.1685	64.8293	49.9976	45.7455
PCK2	3396.53	0.912348	0.064038	14.247	4.68076e-46	1.00251e-44	2214.83	2345.12	2508.17	4469.75	4106.66	4734.66
ERCC1	1769.34	0.912193	0.0651345	14.0048	1.45785e-44	3.04343e-43	1177.84	1312.83	1194.17	2277.13	2279.3	2374.79
PARP12	525.889	0.911829	0.0988135	9.22778	2.76301e-20	2.57626e-19	385.809	349.145	360.345	687.654	689.182	683.199
RGS20	168.705	0.911213	0.213209	4.27381	1.92163e-05	6.1759e-05	115.335	101.918	134.082	175.965	301.946	182.982
ARRDC4	1021.18	0.911135	0.0761856	11.9594	5.79671e-33	8.74964e-32	725.689	696.272	704.769	1383.41	1346.99	1269.93
RPP25L	170.493	0.910978	0.178665	5.0988	3.4182e-07	1.35359e-06	107.169	118.064	129.054	254.687	187.246	226.739
GTF2IRD2B	72.1254	0.910687	0.298113	3.05484	0.00225184	0.00533878	62.2603	27.2454	60.3369	103.032	77.4472	102.43
TRIM52-AS1	96.2747	0.909988	0.228065	3.99003	6.60652e-05	0.000198605	79.6115	57.5181	63.689	123.87	112.74	140.22
ADORA2B	325.202	0.909872	0.122615	7.42055	1.16639e-13	7.67293e-13	231.69	231.082	215.369	430.652	406.843	435.577
AFAP1-AS1	777.62	0.909829	0.0878154	10.3607	3.74218e-25	4.30625e-24	586.88	510.599	523.758	1026.85	976.423	1041.21
NXT1	379.234	0.909327	0.121466	7.4863	7.08451e-14	4.7172e-13	292.929	269.427	229.615	492.008	487.231	504.195
LOC100506548	777.936	0.907379	0.0863726	10.5054	8.157e-26	9.60746e-25	566.466	559.036	499.456	996.751	1015.64	1030.27
DFNA5	887.152	0.907235	0.0837116	10.8376	2.28335e-27	2.88485e-26	564.425	627.654	657.84	1132.2	1186.22	1154.58
CSNK2A1	2839.1	0.907185	0.0522415	17.3652	1.51367e-67	5.10106e-66	1986.2	1996.99	1942.51	3640.86	3689.04	3778.98
ADCY7	1839.71	0.907158	0.0590197	15.3704	2.5852e-53	6.49763e-52	1279.91	1274.48	1284.67	2370.9	2403.8	2424.51
USP51	75.5401	0.907149	0.264276	3.43258	0.000597858	0.00157229	60.2189	48.4363	49.4428	74.0907	118.622	102.43
LRRC2	1213.31	0.906917	0.0711683	12.7433	3.39826e-37	5.95074e-36	870.623	834.517	827.957	1552.43	1648.94	1545.4
SNHG20	49.6945	0.906688	0.312063	2.90546	0.00366715	0.0083456	33.6818	36.3272	33.5205	81.0367	52.9386	60.6625
USP27X	59.1509	0.906183	0.287925	3.14729	0.00164792	0.00400767	31.6405	39.3545	51.9568	79.879	74.5062	77.5684
FAM214B	1113.29	0.905406	0.0797026	11.3598	6.62928e-30	9.13768e-29	752.226	828.463	745.831	1369.52	1427.38	1556.34
TAF4B	137.145	0.905343	0.184462	4.90801	9.20041e-07	3.47817e-06	96.9627	99.8999	89.6674	188.7	167.639	179.999
ORMDL1	859.526	0.905136	0.0837653	10.8056	3.23793e-27	4.05675e-26	574.632	595.363	624.319	1119.46	1183.28	1060.1
ZNF135	160.98	0.904942	0.18177	4.97849	6.40815e-07	2.46834e-06	104.107	128.154	103.914	240.795	201.951	186.96
C6orf1	671.001	0.90301	0.112739	8.00977	1.14925e-15	8.56e-15	427.657	470.236	503.646	900.665	732.317	991.484
CLCF1	463.156	0.902652	0.131009	6.89003	5.57815e-12	3.28151e-11	287.826	314.836	364.536	600.829	507.818	703.088
C10orf88	304.122	0.902579	0.129216	6.98505	2.84748e-12	1.71232e-11	229.649	209.891	196.933	407.499	406.843	373.92
ZNF213-AS1	42.7109	0.902204	0.343386	2.62737	0.00860475	0.0182448	33.6818	27.2454	28.4924	52.095	42.1548	72.5961
SLC30A1	893.284	0.902033	0.0948426	9.51084	1.89124e-21	1.86448e-20	669.553	566.099	632.7	1129.88	1062.69	1298.77
ABHD4	789.001	0.90178	0.0887608	10.1597	3.00098e-24	3.3103e-23	554.218	543.899	551.412	1102.1	938.189	1044.19
GCNT4	46.6121	0.901584	0.332515	2.7114	0.00669989	0.0144678	34.7024	30.2727	32.6825	50.9373	82.3489	48.7289
SLC35E4	442.551	0.901226	0.128213	7.02912	2.0784e-12	1.26318e-11	289.867	322.909	313.417	523.265	513.7	692.149
SMG1P7	105.923	0.901102	0.239679	3.75962	0.000170172	0.000485162	69.4049	51.4636	99.7235	149.339	132.346	133.259
E2F6	271.338	0.900343	0.133878	6.7251	1.75472e-11	9.97787e-11	175.554	203.836	188.553	353.088	349.983	357.014
LONP1	4228.48	0.900049	0.0627693	14.339	1.2485e-46	2.70204e-45	2964	2959.66	2928.02	5620.47	4942.9	5955.86
PDE1C	441.909	0.899529	0.115712	7.77384	7.61445e-15	5.41971e-14	349.066	304.745	273.192	547.576	592.128	584.747
PLCG1-AS1	399.461	0.899365	0.113507	7.92341	2.31092e-15	1.68926e-14	277.62	285.572	274.03	480.432	544.091	535.023
ZNF420	149.902	0.899347	0.182886	4.91752	8.76469e-07	3.32334e-06	112.273	108.982	93.0194	207.222	205.872	172.043
HLA-A	4254.99	0.898372	0.282881	3.1758	0.00149425	0.00366909	2712.91	3858.76	2343.08	4742.96	6885.94	4986.26
CTC-436P18.1	131.806	0.897722	0.195515	4.59157	4.39923e-06	1.54267e-05	85.7354	87.7908	102.238	170.177	150.973	193.921
TMEM116	195.727	0.897134	0.166501	5.38815	7.11847e-08	2.99103e-07	164.326	124.118	122.35	262.79	237.243	263.534
RPF2	1537.59	0.894955	0.0678347	13.1932	9.60483e-40	1.7881e-38	1068.63	1135.23	1023.21	2073.38	1937.16	1987.94
FNDC4	183.349	0.894804	0.168248	5.31836	1.0471e-07	4.33025e-07	133.706	109.991	140.786	218.799	236.263	260.55
SMAGP	623.6	0.894427	0.0945061	9.46422	2.95749e-21	2.90006e-20	433.781	417.763	456.717	784.898	786.236	862.203
LACAT8	284.461	0.893486	0.135427	6.59757	4.17957e-11	2.3075e-10	226.587	181.636	189.391	378.557	368.609	361.986
C3orf62	99.2962	0.893014	0.225772	3.95539	7.64109e-05	0.00022788	64.3016	65.5908	77.9352	153.97	118.622	115.358
MGC72080	192.841	0.892729	0.154973	5.76056	8.38347e-09	3.83268e-08	133.706	138.245	133.244	244.268	248.027	259.556
TOM1	764.464	0.892448	0.0887697	10.0535	8.86433e-24	9.61108e-23	580.756	500.509	524.596	1032.64	957.796	990.489
MICALL1	2453.33	0.892382	0.0756521	11.7959	4.09909e-32	6.01139e-31	1788.2	1595.37	1769.88	3042.35	2934.17	3590.03
ZNF84	625.162	0.892204	0.106376	8.38725	4.97633e-17	3.98904e-16	487.875	401.618	424.872	764.06	907.799	764.745
TSC22D1	3333.53	0.891987	0.0537799	16.5859	8.81459e-62	2.68552e-60	2397.53	2362.28	2245.87	4382.93	4454.68	4157.87
GRIA1	2667.9	0.890906	0.0570205	15.6243	4.97137e-55	1.31138e-53	1846.37	1864.8	1894.75	3664.01	3386.11	3351.35
EPAS1	23111	0.88858	0.0364537	24.3756	3.10297e-131	2.42841e-129	16156	16093	16381.5	29943	29556.4	30536.1
PREPL	3169.36	0.887951	0.0589051	15.0743	2.39196e-51	5.72441e-50	2192.38	2322.92	2157.88	3988.16	4396.84	3957.98
N6AMT1	256.89	0.887899	0.13819	6.4252	1.31696e-10	6.99932e-10	172.492	195.763	172.631	344.985	337.238	318.229
ADRA2A	49.3763	0.887809	0.336789	2.63609	0.00838665	0.0178052	39.8057	20.1818	43.5767	67.1447	51.9582	73.5906
KCTD4	505.964	0.886753	0.104659	8.4728	2.39563e-17	1.94585e-16	379.686	342.081	344.423	647.136	702.907	619.553
MAP3K10	309.572	0.885007	0.137722	6.42605	1.3096e-10	6.96471e-10	219.442	205.854	227.101	373.926	363.708	467.4
PTRH1	373.157	0.884891	0.116018	7.62719	2.39928e-14	1.65494e-13	267.413	246.218	272.354	492.008	462.722	498.228
C6orf62	3320.24	0.884177	0.0561571	15.7447	7.46859e-56	2.01518e-54	2367.93	2327.97	2306.21	4167.6	4597.81	4153.89
ZNF688	131.344	0.884076	0.190995	4.62878	3.67821e-06	1.29977e-05	82.6735	96.8726	97.2095	165.546	159.796	185.965
SH3RF3-AS1	173.904	0.884011	0.174386	5.06927	3.99348e-07	1.57273e-06	126.562	114.027	125.702	244.268	188.226	244.639
INTS12	420.901	0.88374	0.117361	7.53008	5.07105e-14	3.39709e-13	311.301	312.818	264.812	537.157	591.148	508.173
RNF135	418.767	0.883517	0.107895	8.18869	2.64082e-16	2.04156e-15	295.991	296.672	290.79	536	536.248	556.902
ALKBH3	341.968	0.883451	0.124837	7.07684	1.47483e-12	9.06694e-12	236.793	254.291	230.453	448.017	402.921	479.333
SUPV3L1	572.918	0.883054	0.0978644	9.02324	1.82602e-19	1.63964e-18	396.016	381.436	429.901	753.641	708.789	767.729
GSS	1146.84	0.882899	0.0760487	11.6097	3.68062e-31	5.24854e-30	756.309	826.445	836.337	1413.51	1492.08	1556.34
LRP12	1278.46	0.882422	0.0710616	12.4177	2.0946e-35	3.4519e-34	929.821	884.972	884.103	1599.9	1745.01	1626.95
SEL1L	8568.99	0.882302	0.0524802	16.8121	1.98989e-63	6.29485e-62	6365.86	6076.74	5644.02	10972.4	11644.5	10710.4
CCDC85B	2858.5	0.881868	0.0720417	12.2411	1.87544e-34	2.98067e-33	2023.97	1911.22	2096.71	3696.43	3313.56	4109.14
KCNMA1	3178.39	0.880819	0.0537279	16.3941	2.10873e-60	6.20702e-59	2210.75	2241.19	2260.12	3983.53	4324.3	4050.46
C1orf74	124.296	0.879948	0.200151	4.39643	1.10048e-05	3.66301e-05	97.9834	84.7635	80.4492	138.92	167.639	176.021
UBIAD1	701.346	0.879744	0.0932024	9.43907	3.76093e-21	3.67046e-20	473.586	527.754	480.181	958.548	839.175	928.832
EVA1C	38.2312	0.879125	0.34855	2.52223	0.0116612	0.0240974	20.4132	28.2545	31.8445	52.095	47.0565	49.7234
TPK1	38.5705	0.87837	0.346197	2.5372	0.0111744	0.023193	30.6198	23.2091	27.6544	52.095	42.1548	55.6902
CHRNE	57.7996	0.878035	0.303741	2.89074	0.0038434	0.00871187	43.8884	34.3091	43.5767	99.5593	57.8403	67.6238
NCKAP5L	641.371	0.877367	0.0975625	8.99287	2.40857e-19	2.14293e-18	455.214	451.063	450.013	843.939	748.003	899.993
HDX	126.567	0.876838	0.214037	4.09668	4.19125e-05	0.000129317	89.8181	93.8453	84.6393	133.132	209.794	148.176
PLK3	506.037	0.876708	0.10374	8.451	2.88811e-17	2.33666e-16	377.644	338.045	355.317	623.982	642.125	699.11
LINC00909	197.946	0.874674	0.163046	5.36459	8.11328e-08	3.38833e-07	131.665	143.291	144.138	247.741	294.103	226.739
TRMT5	704.534	0.874657	0.0957641	9.13345	6.63488e-20	6.07664e-19	518.495	524.727	450.851	849.727	974.462	908.943
NT5C3A	799.821	0.874148	0.0823276	10.6179	2.45989e-26	2.97149e-25	558.301	587.29	548.898	1043.06	1046.03	1015.35
POSTN	907.427	0.874055	0.0885917	9.86611	5.83848e-23	6.12132e-22	643.016	627.654	651.974	1075.47	1307.78	1138.66
RMND1	646.149	0.873912	0.0928726	9.40979	4.97116e-21	4.80895e-20	483.793	438.954	446.661	812.682	881.329	813.474
LINC00963	321.373	0.872982	0.135077	6.46283	1.02762e-10	5.51301e-10	243.938	224.018	212.855	478.116	373.511	395.798
PRNP	15579.9	0.872982	0.0442734	19.718	1.51127e-86	7.10986e-85	11000.7	11442.1	10576.6	19463.8	20752.9	20243.4
ZFHX2	65.1079	0.872761	0.276936	3.15149	0.0016244	0.00395455	36.7438	46.4181	54.4708	81.0367	73.5258	98.4523
AMMECR1L	1035.38	0.872605	0.0804427	10.8475	2.04876e-27	2.59627e-26	726.71	795.163	674.6	1312.79	1377.38	1325.62
ZNF485	61.9028	0.871951	0.280737	3.10594	0.00189676	0.00456112	33.6818	43.3909	53.6328	85.6673	75.4865	79.5574
LOC283788	429.915	0.870841	0.115028	7.5707	3.71225e-14	2.51644e-13	338.859	293.645	279.896	593.883	540.17	533.034
RELB	845.009	0.870596	0.0949435	9.16962	4.74668e-20	4.37399e-19	611.375	605.454	575.715	1153.04	946.032	1178.44
S100A16	4632.29	0.870589	0.0469249	18.5528	7.7398e-77	3.06492e-75	3221.2	3280.55	3324.4	5885.58	5921.28	6160.72
DCBLD2	14968.4	0.870089	0.0498607	17.4504	3.41827e-68	1.16144e-66	10770	10704.4	10290	18000.6	20541.2	19504.5
CLEC2D	128.425	0.869722	0.23966	3.62898	0.000284538	0.000783412	111.252	103.936	58.6609	127.343	178.423	190.938
ZNF484	135.212	0.869499	0.193821	4.4861	7.25385e-06	2.47434e-05	90.8387	111	85.4773	180.596	188.226	155.137
PNRC1	1016.72	0.869399	0.081531	10.6634	1.50944e-26	1.83951e-25	697.111	766.908	695.551	1220.18	1332.29	1388.28
AFAP1	8186.77	0.869298	0.0401006	21.6779	3.31526e-104	1.92764e-102	5849.4	5786.12	5742.06	10625.1	10599.5	10518.5
SLC26A6	290.406	0.868727	0.136552	6.36188	1.99301e-10	1.04445e-09	202.091	179.618	233.806	370.453	367.629	388.837
ZNF222	91.6726	0.868664	0.229843	3.77937	0.000157223	0.000450811	71.4462	54.4908	68.717	107.663	131.366	116.353
ITGA11	2302.45	0.867667	0.0648949	13.3703	9.01278e-41	1.71461e-39	1743.29	1590.33	1557.87	3099.07	2791.04	3033.12
DGKD	297.914	0.86717	0.133492	6.49605	8.24565e-11	4.45843e-10	240.876	194.754	197.771	395.922	388.216	369.942
H2AFJ	737.986	0.866629	0.0883027	9.81431	9.77078e-23	1.01347e-21	490.937	546.927	529.624	990.963	906.818	962.644
POLR3C	934.135	0.86632	0.0801286	10.8116	3.03283e-27	3.80556e-26	640.974	661.963	682.142	1173.87	1279.35	1166.51
ADAMTS6	1409.02	0.865972	0.0700679	12.359	4.3536e-35	7.06199e-34	1007.39	1019.18	969.581	1821.01	1919.51	1717.44
ZNF502	159.797	0.865651	0.212232	4.07879	4.52712e-05	0.000139056	81.6528	125.127	132.406	202.592	253.909	163.093
NCK2	644.525	0.864785	0.0942955	9.17102	4.68576e-20	4.32027e-19	456.235	436.936	476.829	834.678	778.393	884.081
RNF41	1501.16	0.864723	0.0689362	12.5438	4.29804e-36	7.22009e-35	1101.29	1071.65	1021.54	1896.26	1864.61	2051.59
NDOR1	756.997	0.863869	0.111943	7.71706	1.19041e-14	8.34702e-14	466.442	558.027	584.933	980.544	835.253	1116.79
ABHD11	285.896	0.863725	0.144439	5.97986	2.23324e-09	1.0824e-08	184.739	185.673	237.158	328.777	389.197	389.831
PLA2G4C	214.197	0.862675	0.166352	5.18585	2.15035e-07	8.66914e-07	139.83	153.382	161.736	333.408	235.283	261.545
ERCC4	524.635	0.862636	0.100013	8.62525	6.39549e-18	5.36357e-17	394.995	356.209	366.212	658.712	668.595	703.088
C12orf76	47.2302	0.862489	0.331762	2.59972	0.00932997	0.0196563	22.4545	40.3636	37.7106	48.622	70.5848	63.6459
PHYKPL	320.386	0.862381	0.13055	6.60577	3.95469e-11	2.1892e-10	240.876	205.854	234.644	453.805	378.413	408.726
TBCC	440.666	0.860918	0.109795	7.84112	4.46556e-15	3.21867e-14	313.343	320.891	305.037	556.838	533.307	614.581
METTL1	276.015	0.860441	0.151985	5.66135	1.50191e-08	6.71568e-08	152.078	224.018	211.179	385.503	337.238	346.075
PPP1R13L	269.048	0.859268	0.160943	5.33898	9.34727e-08	3.88208e-07	163.306	187.691	222.073	300.993	321.553	418.671
EFNB2	349.602	0.858459	0.124977	6.86895	6.46745e-12	3.78847e-11	236.793	247.227	260.622	494.324	453.899	404.748
PXDC1	1295.68	0.858313	0.0885604	9.69184	3.26591e-22	3.31672e-21	871.644	973.772	918.462	1626.52	1482.28	1901.42
HSPA9	11323.5	0.857355	0.0409378	20.9429	2.17819e-97	1.14549e-95	8090.77	8196.84	7877.32	14811.2	14761	14204
PARS2	105.192	0.856563	0.212471	4.03144	5.54354e-05	0.000168428	72.4669	70.6363	81.2872	126.186	128.425	152.153
DUSP12	514.255	0.855825	0.10694	8.00288	1.21546e-15	9.04498e-15	379.686	337.036	380.458	699.231	600.951	688.171
LOC100506990	151.267	0.855429	0.194613	4.39553	1.105e-05	3.67715e-05	126.562	81.7363	114.808	173.65	198.03	212.816
PIGO	496.463	0.855422	0.102952	8.30895	9.65497e-17	7.64298e-16	356.21	344.1	360.345	595.041	659.772	663.31
PLA2G6	39.8244	0.855188	0.354843	2.41005	0.0159505	0.0320153	34.7024	21.1909	29.3304	38.203	57.8403	57.6791
STYXL1	292.805	0.85465	0.132646	6.44311	1.17052e-10	6.25731e-10	186.781	223.009	215.369	385.503	392.138	354.03
MYNN	494.26	0.854592	0.116352	7.34486	2.05979e-13	1.33858e-12	406.223	324.927	325.987	621.667	696.044	590.714
IL20RB	2424.7	0.853198	0.0539099	15.8264	2.04652e-56	5.57661e-55	1727.98	1744.72	1711.22	3154.64	3092.01	3117.65
OSGIN2	751.547	0.852487	0.0842825	10.1146	4.75794e-24	5.19629e-23	537.888	537.845	532.138	930.764	993.089	977.561
RAI14	6299.86	0.851462	0.0512785	16.6046	6.45027e-62	1.96882e-60	4471.51	4565.12	4444.82	7639.44	8623.11	8055.18
KCNA3	166.351	0.850896	0.173052	4.917	8.78816e-07	3.33147e-06	107.169	121.091	127.378	210.695	195.088	236.683
RELL2	120.236	0.850689	0.221483	3.84088	0.000122594	0.00035672	88.7974	77.6999	90.5054	166.704	112.74	184.971
ZNF181	197.315	0.850609	0.162146	5.24595	1.55476e-07	6.34076e-07	140.851	124.118	156.708	257.002	274.496	230.716
IL15RA	760.872	0.849879	0.0908553	9.3542	8.42346e-21	8.04491e-20	560.342	538.854	530.462	959.706	906.818	1069.05
FADS3	1999.76	0.84967	0.07781	10.9198	9.27053e-28	1.1941e-26	1386.06	1447.03	1448.09	2623.27	2245.97	2848.15
AIM1	4000.18	0.849643	0.0531108	15.9976	1.32864e-57	3.69981e-56	2950.73	2754.82	2860.14	5143.51	5373.27	4918.63
ZNF529-AS1	44.8859	0.848657	0.321739	2.63772	0.00834657	0.0177269	32.6611	35.3181	28.4924	47.4643	63.7224	61.657
HSPBAP1	135.065	0.848449	0.189137	4.48589	7.26092e-06	2.47573e-05	93.9007	88.7999	106.428	159.758	171.56	189.943
NUDT4	959.182	0.8484	0.0761124	11.1467	7.43405e-29	9.95608e-28	675.677	708.381	671.248	1250.28	1233.27	1216.23
WDR41	1261.76	0.848354	0.0722859	11.7361	8.32425e-32	1.21322e-30	887.974	910.199	905.892	1542.01	1727.37	1597.11
YAE1D1	292.355	0.848303	0.140245	6.04873	1.45994e-09	7.1765e-09	181.677	208.882	234.644	394.764	397.039	337.124
SERINC5	527.384	0.847218	0.098842	8.57143	1.02205e-17	8.47673e-17	366.417	370.336	393.028	679.55	654.87	700.105
FAM131A	112.503	0.846436	0.207279	4.08356	4.435e-05	0.000136378	71.4462	78.709	90.5054	152.812	130.386	151.159
ASB13	306.371	0.845407	0.144638	5.84498	5.06614e-09	2.37124e-08	230.669	191.727	234.644	365.823	351.944	463.422
CAPN15	1266.42	0.84508	0.0987931	8.55404	1.18852e-17	9.82775e-17	895.119	869.835	951.144	1678.62	1337.19	1866.61
NMRK1	283.446	0.844745	0.130825	6.45708	1.06742e-10	5.7228e-10	205.153	197.782	205.313	356.561	348.022	387.842
ZNF613	77.6497	0.84436	0.268682	3.1426	0.00167456	0.00406828	59.1983	58.5272	49.4428	79.879	133.327	85.5242
WASH2P	82.2976	0.844308	0.247747	3.40794	0.000654554	0.00170861	64.3016	47.4272	64.527	116.924	88.231	112.375
SPRYD4	162.429	0.844305	0.172308	4.89998	9.58446e-07	3.61261e-06	108.19	121.091	118.998	222.272	188.226	215.799
LINC01004	129.311	0.843967	0.194367	4.34212	1.41113e-05	4.63351e-05	99.004	96.8726	82.1252	167.862	149.012	180.993
HLA-B	5656.37	0.843326	0.127572	6.61062	3.82726e-11	2.12079e-10	4350.05	3613.55	4181.68	7886.02	6261.46	7645.46
RSG1	68.9858	0.842038	0.276302	3.04753	0.0023073	0.00546007	55.1156	38.3454	54.4708	94.9287	68.6241	102.43
ZSWIM7	349.09	0.841953	0.117383	7.17272	7.35204e-13	4.61438e-12	244.958	254.291	250.566	463.067	444.096	437.566
EBAG9	355.232	0.841531	0.150705	5.58395	2.3512e-08	1.03149e-07	276.599	195.763	289.952	486.22	498.995	383.864
IQCB1	646.551	0.841517	0.0924701	9.10042	8.99792e-20	8.1954e-19	462.359	480.327	447.499	823.101	877.408	788.612
ZFAND4	183.118	0.84112	0.17013	4.94399	7.65395e-07	2.92095e-06	140.851	146.318	107.266	244.268	237.243	222.761
INO80C	141.836	0.84089	0.183888	4.57285	4.81136e-06	1.67722e-05	101.045	112.009	92.1814	185.227	168.619	191.932
VGLL4	790.714	0.840746	0.0851353	9.8754	5.32178e-23	5.5938e-22	572.59	538.854	588.285	964.336	1049.95	1030.27
TSTD2	766.588	0.84056	0.0914654	9.18993	3.93103e-20	3.63659e-19	574.632	571.145	504.484	922.66	974.462	1052.15
MEF2D	1096.3	0.840284	0.0958282	8.76865	1.80819e-18	1.54869e-17	752.226	816.354	788.57	1393.83	1206.8	1619.99
FBXO10	294.166	0.839758	0.132721	6.32724	2.49592e-10	1.29608e-09	217.401	190.718	223.749	401.71	380.374	351.047
FOSL1	5935.65	0.839122	0.0555487	15.1061	1.47665e-51	3.54934e-50	4172.46	4165.52	4429.74	7524.83	7136.91	8184.46
RBMXL1	451.597	0.838648	0.110371	7.59842	2.99775e-14	2.04977e-13	343.962	293.645	333.529	604.302	590.167	543.974
FAM167A	925.578	0.837936	0.0763906	10.9691	5.38059e-28	6.98503e-27	668.532	665.999	657.84	1198.18	1169.55	1193.36
APOL2	1437.02	0.837901	0.0668061	12.5423	4.38142e-36	7.35268e-35	1022.7	1052.48	1019.02	1788.59	1924.42	1814.9
KRCC1	1079.35	0.83787	0.0773012	10.839	2.24842e-27	2.84289e-26	738.958	794.154	790.246	1334.79	1475.42	1342.53
SLC3A1	393.821	0.837627	0.128821	6.50225	7.91269e-11	4.28541e-10	241.896	285.572	319.283	492.008	561.737	462.427
TPT1-AS1	79.5766	0.837392	0.24624	3.40072	0.000672096	0.00175135	57.157	53.4818	60.3369	115.767	84.3096	106.408
CARD16	68.9561	0.837342	0.309005	2.7098	0.0067323	0.0145321	28.5785	62.5636	56.9849	96.0863	105.877	63.6459
NEK8	76.7699	0.837251	0.272577	3.07162	0.00212904	0.00507094	35.7231	66.5999	62.851	82.1943	107.838	105.414
ZNF674-AS1	68.7232	0.836859	0.257835	3.24571	0.00117157	0.00292592	52.0537	47.4272	48.6047	85.6673	98.0344	80.5518
CBX4	528.614	0.836216	0.116398	7.18411	6.7645e-13	4.25532e-12	386.83	360.245	391.352	663.343	584.285	785.629
IER2	1145.19	0.835828	0.0886635	9.42697	4.22121e-21	4.1027e-20	827.755	781.035	858.125	1397.3	1336.21	1670.7
RNFT1	171.502	0.835726	0.17276	4.83749	1.3149e-06	4.88261e-06	107.169	119.073	142.462	221.114	232.342	206.849
CFAP36	584.423	0.835605	0.0954191	8.75721	2.00144e-18	1.71065e-17	389.892	432.9	435.767	749.01	738.199	760.767
SLC52A2	1145.83	0.835151	0.0868228	9.61903	6.64558e-22	6.67509e-21	811.425	802.226	855.611	1375.31	1362.68	1667.72
TMOD1	320.92	0.83503	0.123951	6.73676	1.61958e-11	9.24122e-11	228.628	217.963	244.7	397.08	427.43	409.72
SDE2	655.174	0.83502	0.0921545	9.06108	1.29161e-19	1.1674e-18	486.855	452.072	472.639	874.038	787.216	858.225
TNFAIP3	1947.59	0.834676	0.059999	13.9115	5.39327e-44	1.10908e-42	1442.19	1378.42	1378.53	2478.56	2574.38	2433.46
RFFL	68.0497	0.834255	0.301791	2.76435	0.00570359	0.0124961	54.095	28.2545	63.689	104.19	72.5455	85.5242
EPHA2	344.05	0.833202	0.157736	5.28227	1.27591e-07	5.23846e-07	185.76	248.236	306.713	421.391	399	503.2
NUTM2A-AS1	304.855	0.832691	0.136826	6.08576	1.15943e-09	5.73738e-09	210.256	198.791	248.052	354.246	391.157	426.626
SERPINB8	1724.42	0.832326	0.0808891	10.2897	7.84018e-25	8.89793e-24	1298.28	1306.77	1119.58	2002.76	2427.33	2191.81
ADAMTS5	2544.57	0.832258	0.0710274	11.7174	1.03784e-31	1.50861e-30	1892.3	1801.23	1799.21	3055.08	3658.64	3060.97
GIN1	148.741	0.832027	0.182934	4.54824	5.40953e-06	1.87703e-05	92.8801	106.964	120.674	181.754	183.324	206.849
BEND3	135.259	0.831548	0.194467	4.27604	1.90246e-05	6.11788e-05	103.087	111	78.7732	163.231	176.462	179.004
LOC101927151	215.672	0.828573	0.157094	5.27436	1.33217e-07	5.4613e-07	129.624	168.518	167.603	266.263	265.673	296.351
PSMG3-AS1	301.952	0.828249	0.145549	5.69051	1.2666e-08	5.69747e-08	226.587	177.6	247.214	426.021	388.216	346.075
CSNK2A3	429.556	0.827575	0.112416	7.36174	1.8153e-13	1.18436e-12	311.301	298.691	318.445	561.468	588.207	499.223
C11orf68	1775.63	0.82727	0.0700262	11.8137	3.31529e-32	4.87493e-31	1251.33	1296.68	1292.22	2203.04	2128.33	2482.19
ELOVL4	97.1629	0.82717	0.236058	3.50409	0.000458168	0.0012264	80.6321	51.4636	77.9352	111.136	119.602	142.209
PTRH2	470.755	0.826853	0.103205	8.01174	1.13095e-15	8.43891e-15	344.983	341.072	332.691	588.095	589.187	628.503
TUBE1	864.162	0.826028	0.0837607	9.86175	6.09747e-23	6.3807e-22	611.375	645.817	613.425	1078.95	1184.26	1051.15
NOP2	844.023	0.825414	0.110005	7.50342	6.2175e-14	4.14827e-13	481.752	638.754	703.931	1131.04	1077.4	1031.26
SPRED3	215.801	0.825388	0.17939	4.60108	4.20306e-06	1.47765e-05	143.913	145.309	177.659	226.903	250.968	350.052
LEMD2	949.276	0.82534	0.0809896	10.1907	2.1822e-24	2.42821e-23	656.284	681.136	716.501	1184.29	1165.63	1291.81
ZSCAN9	101.025	0.824687	0.226086	3.64768	0.000264623	0.000732682	74.5082	88.7999	56.1469	125.028	129.405	132.264
MAP9	685.663	0.822755	0.0980368	8.39231	4.76667e-17	3.82654e-16	493.999	503.536	489.399	796.475	983.285	847.286
ANKAR	60.8042	0.822329	0.29652	2.77327	0.00554963	0.0121847	52.0537	29.2636	50.2808	76.406	90.1917	66.6293
GDNF-AS1	74.3895	0.822216	0.256791	3.20188	0.00136533	0.00336904	48.9917	54.4908	57.8229	77.5637	95.0934	112.375
DPY19L1P1	72.7448	0.82189	0.260053	3.16047	0.00157513	0.00384366	45.9297	50.4545	61.1749	77.5637	105.877	95.4688
ISCU	1460.17	0.821504	0.0727286	11.2955	1.38159e-29	1.8933e-28	1059.45	991.935	1112.04	1976.14	1752.86	1868.6
CHMP4A	777.291	0.819305	0.0932346	8.78756	1.52839e-18	1.3145e-17	561.363	503.536	620.129	1008.33	942.111	1028.28
COMP	1030.74	0.818104	0.108898	7.51254	5.79916e-14	3.87385e-13	823.673	668.017	747.507	1142.62	1225.43	1577.22
TMEM5	526.268	0.817927	0.10269	7.96503	1.65182e-15	1.22206e-14	371.52	360.245	409.788	693.442	692.123	630.492
2020-03-04	1948.88	0.817645	0.0596836	13.6997	1.02013e-42	2.0394e-41	1436.07	1401.63	1396.13	2429.94	2450.86	2578.65
MC4R	122.463	0.816896	0.222354	3.67386	0.000238912	0.000666524	86.7561	91.8272	87.1533	191.015	167.639	110.386
LOC285074	83.0111	0.81565	0.249053	3.275	0.00105661	0.00266136	78.5908	49.4454	52.7948	103.032	110.779	103.425
WDR25	225.956	0.815175	0.148571	5.48677	4.09344e-08	1.75691e-07	163.306	166.5	161.736	274.367	268.614	321.213
FLJ42627	79.6857	0.814476	0.24754	3.29029	0.00100086	0.00253251	56.1363	53.4818	63.689	84.5097	101.956	118.342
ZNF416	130.992	0.814378	0.196326	4.1481	3.35246e-05	0.000104859	104.107	102.927	78.7732	151.654	177.442	171.048
CRB2	65.2418	0.814297	0.287692	2.83045	0.00464828	0.0103558	39.8057	41.3727	60.3369	76.406	103.916	69.6127
MCM9	232.966	0.812796	0.14728	5.5187	3.41518e-08	1.47322e-07	189.843	157.418	160.06	309.097	302.926	278.451
ZNF784	89.1764	0.812126	0.239246	3.39452	0.000687497	0.00178838	73.4875	72.6545	48.6047	118.082	105.877	116.353
TRNT1	619.522	0.810639	0.0942522	8.60074	7.92031e-18	6.60546e-17	445.008	449.045	455.879	759.429	847.998	759.773
ISOC1	308.398	0.810472	0.138173	5.86564	4.47397e-09	2.10421e-08	264.351	195.763	212.017	419.075	386.256	372.925
ALG2	1229.88	0.810345	0.0693297	11.6883	1.46316e-31	2.11568e-30	906.346	877.908	894.998	1613.79	1559.73	1526.51
ZNF585A	196.464	0.810079	0.167307	4.84187	1.28626e-06	4.77948e-06	137.789	168.518	122.35	265.106	226.46	258.561
C16orf52	505.138	0.807645	0.102002	7.9179	2.41565e-15	1.76269e-14	375.603	365.29	361.183	657.555	671.536	599.664
SBDSP1	1515.52	0.807501	0.0765826	10.5442	5.40377e-26	6.39201e-25	1036.99	1240.17	1030.76	1932.15	1967.55	1885.51
ODC1	3341.09	0.80668	0.054665	14.7568	2.78243e-49	6.42606e-48	2470	2490.43	2334.7	4058.78	4282.14	4410.46
NARS	8285.06	0.805484	0.0436605	18.4488	5.33136e-76	2.08618e-74	6081.09	6040.41	5971.68	10348.4	10967.1	10301.7
NKIRAS2	802.33	0.805482	0.0913188	8.82055	1.13895e-18	9.86232e-18	585.859	557.018	608.397	1010.64	933.288	1118.78
SRPRB	1365.65	0.804935	0.070179	11.4697	1.87241e-30	2.62027e-29	1058.42	976.799	948.63	1773.55	1684.23	1752.25
BAIAP2L2	70.8508	0.804281	0.25628	3.13829	0.00169936	0.00412185	56.1363	42.3818	56.1469	86.825	94.113	89.502
GOLT1B	1989.72	0.804123	0.0703643	11.428	3.02976e-30	4.21487e-29	1460.56	1520.7	1369.31	2323.44	2721.44	2542.85
LINC00674	1265.97	0.804029	0.0683112	11.7701	5.56624e-32	8.15576e-31	919.615	942.49	904.216	1647.36	1599.92	1582.2
RHOG	1089.44	0.803505	0.0774708	10.3717	3.33499e-25	3.84303e-24	749.164	781.035	848.907	1389.2	1331.31	1437.01
PTGS1	4495.47	0.803246	0.0521197	15.4116	1.36875e-53	3.47191e-52	3100.77	3275.51	3447.58	5571.85	5830.11	5747.03
USP36	1023.58	0.803245	0.0871163	9.22038	2.96048e-20	2.75573e-19	710.379	727.554	798.626	1217.87	1242.1	1444.96
TRAPPC3	1289.18	0.802227	0.0690104	11.6247	3.08561e-31	4.40768e-30	974.73	925.335	919.3	1679.77	1590.12	1645.84
C11orf71	50.9747	0.80182	0.3073	2.60925	0.00907421	0.0191565	37.7644	35.3181	38.5486	50.9373	63.7224	79.5574
ASPSCR1	283.884	0.801441	0.161587	4.95982	7.05569e-07	2.70452e-06	167.388	230.072	222.911	368.138	292.143	422.649
TMEM182	55.407	0.800259	0.29793	2.68606	0.00722998	0.0155312	41.8471	31.2818	47.7667	76.406	76.4668	58.6736
RHBDD1	1262.02	0.799986	0.0710057	11.2665	1.92042e-29	2.62081e-28	928.801	933.408	901.702	1533.91	1688.15	1586.18
ABCC1	631.857	0.799866	0.112886	7.08563	1.3841e-12	8.52503e-12	446.028	509.59	427.386	918.03	800.941	689.166
IL4R	995.093	0.799826	0.0892664	8.95998	3.24725e-19	2.87517e-18	758.35	753.79	668.734	1142.62	1256.8	1390.27
VPS37A	1466.99	0.799511	0.0753923	10.6047	2.83423e-26	3.40872e-25	1033.93	1113.03	1065.95	1748.08	2048.92	1792.03
SPRY4	627.431	0.799188	0.110695	7.21971	5.20999e-13	3.29627e-12	469.504	459.136	446.661	671.447	800.941	916.899
CEBPG	2326.64	0.799034	0.0603491	13.2402	5.14059e-40	9.6462e-39	1753.49	1615.55	1725.47	2950.89	3082.2	2832.24
APBB2	2371.78	0.798071	0.0614718	12.9827	1.53329e-38	2.7732e-37	1746.35	1756.83	1694.46	2927.74	3227.29	2877.99
ADPRM	197.15	0.797756	0.155421	5.13288	2.85336e-07	1.137e-06	142.892	137.236	151.68	238.479	244.106	268.506
C12orf73	72.4958	0.797374	0.272897	2.92189	0.00347913	0.00794948	37.7644	67.609	53.6328	77.5637	102.936	95.4688
BCL2	370.273	0.797035	0.117651	6.77455	1.24797e-11	7.17541e-11	277.62	266.4	268.164	431.81	477.428	500.217
RPRD1A	1389.72	0.7969	0.0735647	10.8326	2.41093e-27	3.03443e-26	1001.27	1083.76	962.877	1728.4	1875.4	1686.62
CHPF	2167.17	0.796617	0.0736078	10.8225	2.69455e-27	3.38881e-26	1584.06	1612.53	1555.35	2615.17	2536.15	3099.75
ADPRH	161.904	0.795927	0.175369	4.5386	5.66295e-06	1.96084e-05	122.479	122.1	110.618	217.641	220.577	178.01
NOL6	1083.91	0.795897	0.0796315	9.99474	1.60706e-23	1.72097e-22	732.834	851.672	791.922	1403.09	1303.86	1420.1
FOXP1	1057.54	0.795846	0.0738028	10.7834	4.12324e-27	5.13477e-26	769.578	760.854	787.732	1376.47	1357.78	1292.81
LOC439994	88.5139	0.795369	0.245597	3.23851	0.00120154	0.00299397	82.6735	57.5181	54.4708	104.19	101.956	130.275
SH3RF3	949.693	0.795033	0.077914	10.204	1.90289e-24	2.12458e-23	704.255	677.099	701.417	1228.28	1147	1240.1
TRIB2	143.364	0.794578	0.205755	3.86177	0.00011257	0.000329119	123.5	87.7908	103.076	203.749	140.189	201.877
BRE-AS1	44.6794	0.794194	0.320397	2.47878	0.0131832	0.0268991	38.7851	29.2636	30.1685	54.4103	62.742	52.7068
SLMO2	1305.76	0.794119	0.0837955	9.47687	2.62023e-21	2.577e-20	912.47	1051.47	903.378	1582.53	1826.38	1558.33
COL11A1	97.8848	0.792544	0.232852	3.40364	0.000664938	0.00173379	71.4462	81.7363	62.0129	135.447	139.209	97.4578
DPH5	380.766	0.792496	0.120764	6.56234	5.29698e-11	2.8992e-10	288.847	294.654	253.08	527.896	466.644	453.477
THAP8	105.818	0.792109	0.226827	3.49213	0.000479189	0.00127688	82.6735	81.7363	68.717	105.348	132.346	164.087
RNF215	250.702	0.791834	0.142677	5.54982	2.85957e-08	1.24427e-07	184.739	166.5	198.609	338.039	293.123	323.202
THAP2	141.427	0.789733	0.188717	4.18474	2.85488e-05	8.99496e-05	116.355	109.991	85.4773	172.492	188.226	176.021
L3MBTL4	129.29	0.788602	0.208161	3.78843	0.000151605	0.000435536	106.149	72.6545	105.59	138.92	180.383	172.043
NTMT1	825.703	0.787614	0.0882769	8.92208	4.57618e-19	4.03236e-18	593.003	648.845	575.715	1093.99	964.659	1078
LOC339803	254.206	0.785626	0.147245	5.33552	9.52731e-08	3.95288e-07	208.215	194.754	158.384	297.52	340.179	326.185
DMWD	976.331	0.78541	0.095569	8.21826	2.06481e-16	1.60983e-15	721.607	713.426	715.663	1243.33	1058.77	1405.18
PRKAB2	870.751	0.785332	0.0882922	8.89468	5.85858e-19	5.13497e-18	652.202	654.899	612.587	1056.95	1216.61	1031.26
ZFP41	382.763	0.78512	0.14091	5.57179	2.52133e-08	1.10232e-07	267.413	312.818	263.136	520.95	383.315	548.946
B9D1	152.602	0.784884	0.180509	4.34816	1.37282e-05	4.51312e-05	114.314	104.945	116.484	215.326	167.639	196.905
XPR1	1154.35	0.784146	0.0895503	8.75649	2.01432e-18	1.72077e-17	838.983	962.672	744.993	1467.92	1536.2	1375.35
FRG1HP	143.952	0.784015	0.178862	4.38336	1.16864e-05	3.87507e-05	103.087	107.973	106.428	169.019	186.265	190.938
DTNA	535.453	0.783651	0.0996411	7.86474	3.69876e-15	2.67649e-14	410.305	380.427	390.514	634.401	700.946	696.127
ALCAM	5518.09	0.783542	0.0605281	12.9451	2.50456e-38	4.49542e-37	4016.3	4182.68	3970.5	6287.29	7503.55	7148.23
TSPAN31	512.091	0.783501	0.101358	7.73007	1.07489e-14	7.55625e-14	374.582	356.209	397.218	669.131	655.85	619.553
GRIPAP1	801.063	0.783442	0.0980616	7.98929	1.3572e-15	1.00816e-14	539.929	678.108	548.898	1037.27	945.052	1057.12
ARL10	135.482	0.783197	0.185007	4.23333	2.30253e-05	7.32877e-05	96.9627	97.8817	103.914	158.6	171.56	183.976
YIPF4	1444.52	0.782851	0.0730656	10.7144	8.71513e-27	1.07158e-25	1129.87	1077.71	981.313	1737.66	1904.81	1835.79
ATG4D	222.341	0.782329	0.165211	4.73534	2.18688e-06	7.90716e-06	200.049	135.218	155.87	252.371	288.221	302.318
SLC2A3	1740.92	0.782205	0.0710254	11.013	3.30704e-28	4.32719e-27	1304.4	1370.34	1168.19	2227.35	2098.92	2276.34
CBX2	79.0259	0.782151	0.243211	3.21593	0.00130022	0.00322186	53.0743	68.6181	52.7948	104.19	99.0148	96.4633
BBS10	731.169	0.781907	0.0909428	8.59779	8.12665e-18	6.7707e-17	523.599	543.899	546.384	846.254	994.069	932.81
ATE1	814.826	0.781753	0.0940313	8.31375	9.27242e-17	7.34719e-16	584.838	634.717	579.067	1023.38	1142.1	924.854
LOC100379224	312.793	0.781075	0.135674	5.75699	8.56268e-09	3.90919e-08	248.02	219.982	222.911	380.872	451.939	353.036
WTIP	366.315	0.780328	0.124753	6.25498	3.97579e-10	2.02818e-09	298.033	266.4	245.538	437.598	441.155	509.167
ABHD13	492.971	0.78011	0.123256	6.32917	2.46476e-10	1.2811e-09	330.694	377.4	380.458	574.203	740.16	554.913
PPIP5K1	160.268	0.780072	0.183031	4.26197	2.02637e-05	6.49611e-05	96.9627	125.127	131.568	180.596	225.479	201.877
STAG3L4	130.725	0.779016	0.194898	3.99703	6.41409e-05	0.00019327	106.149	87.7908	94.6954	182.911	169.6	143.203
LETM2	95.2265	0.778713	0.249756	3.11789	0.00182151	0.00439554	43.8884	78.709	87.1533	122.713	122.543	116.353
ZNF473	333.334	0.77852	0.125832	6.18698	6.13292e-10	3.09136e-09	234.752	239.154	261.46	460.751	389.197	414.693
CAV2	4968.77	0.778443	0.0565887	13.7562	4.67754e-43	9.44256e-42	3623.34	3912.24	3447.58	6088.17	6614.38	6126.91
DHRS12	56.617	0.778279	0.314016	2.47847	0.0131947	0.026916	28.5785	48.4363	47.7667	79.879	83.3293	51.7123
NID2	1277.62	0.778209	0.0750043	10.3755	3.2043e-25	3.69759e-24	954.317	1004.04	867.343	1591.79	1568.55	1679.66
ING3	356.408	0.778201	0.118565	6.56352	5.25529e-11	2.8783e-10	254.144	278.509	255.594	427.179	472.526	450.494
RPS6KA6	83.8525	0.777901	0.258935	3.00423	0.00266254	0.0062161	81.6528	51.4636	52.7948	90.298	126.464	100.441
ZNF285	71.4312	0.777126	0.252036	3.08339	0.00204654	0.00488641	54.095	49.4454	54.4708	81.0367	97.0541	92.4854
FOXL2	176.323	0.777064	0.170454	4.55878	5.14509e-06	1.78903e-05	111.252	138.245	139.948	219.957	204.892	243.644
B3GALT6	869.891	0.776524	0.0939388	8.26628	1.38204e-16	1.08778e-15	654.243	599.399	669.572	1077.79	988.187	1230.16
FAM220A	415.144	0.776016	0.115445	6.72196	1.79296e-11	1.01848e-10	310.281	333	275.706	556.838	504.877	510.162
WDFY3-AS2	63.8132	0.776012	0.271559	2.85761	0.00426838	0.00959485	42.8677	57.5181	41.0626	77.5637	84.3096	79.5574
HIST1H2BK	429.065	0.775639	0.1207	6.42618	1.30848e-10	6.96102e-10	291.909	294.654	361.183	551.049	581.344	494.25
YIF1A	1311.05	0.775495	0.0761507	10.1837	2.34497e-24	2.60232e-23	1006.37	944.508	950.306	1656.62	1523.45	1785.07
EVA1A	844.234	0.775255	0.0836161	9.2716	1.83381e-20	1.72644e-19	582.797	643.799	641.08	1048.85	1115.63	1033.25
ALKBH2	255.038	0.775225	0.143667	5.39598	6.81507e-08	2.86719e-07	208.215	171.545	184.363	353.088	315.671	297.346
GAR1	586.667	0.775149	0.100564	7.70799	1.27812e-14	8.94305e-14	421.533	465.19	411.464	802.263	728.396	691.155
RGAG1	222.789	0.775137	0.156428	4.95523	7.22466e-07	2.76543e-06	179.636	150.354	162.574	322.989	270.575	250.606
ZNF627	232.026	0.775102	0.153612	5.04586	4.51489e-07	1.77047e-06	162.285	202.827	149.166	290.574	305.867	281.434
HLCS	1301.37	0.775031	0.0683153	11.3449	7.86055e-30	1.08258e-28	977.792	972.763	930.194	1657.78	1595.02	1674.68
APCDD1L	825.739	0.773933	0.0860133	8.99782	2.30236e-19	2.05175e-18	580.756	595.363	650.298	1076.63	980.344	1071.04
TMEM159	735.918	0.773648	0.0937457	8.25262	1.54956e-16	1.21673e-15	577.694	541.881	510.35	989.805	844.076	951.705
PTAR1	3535.81	0.773643	0.0585594	13.2112	7.55666e-40	1.40998e-38	2693.52	2590.33	2546.72	4510.27	4735.06	4138.97
TGDS	235.167	0.773395	0.172437	4.48509	7.28818e-06	2.48451e-05	217.401	154.391	150.004	276.682	349.983	262.539
FAM227A	64.8856	0.773322	0.276372	2.79812	0.0051401	0.0113671	51.033	36.3272	56.1469	72.933	80.3882	92.4854
ZFYVE9	1098.94	0.773059	0.0724705	10.6672	1.44902e-26	1.76719e-25	815.507	806.263	812.872	1339.42	1433.26	1386.29
SRA1	889.449	0.77223	0.0853513	9.04766	1.46063e-19	1.31536e-18	651.181	623.617	693.875	1206.29	1051.91	1109.83
PFN2	2770.1	0.77135	0.055541	13.8879	7.49692e-44	1.53404e-42	1955.58	2117.07	2067.38	3442.9	3600.8	3436.88
VSIG10L	62.7642	0.770224	0.300416	2.56385	0.0103517	0.0216404	48.9917	59.5363	31.0065	93.771	63.7224	79.5574
RPP38	211.182	0.769509	0.155962	4.93394	8.05876e-07	3.06693e-06	137.789	177.6	153.356	251.214	263.713	283.423
POR	801.047	0.768139	0.0956514	8.03061	9.69894e-16	7.25685e-15	556.26	658.936	563.145	1051.16	912.7	1064.08
TMPRSS9	42.0072	0.767418	0.335456	2.28769	0.0221558	0.0429361	31.6405	31.2818	30.1685	67.1447	47.0565	44.751
RRP12	690.571	0.766296	0.087797	8.72805	2.59104e-18	2.20319e-17	518.495	484.363	530.462	875.196	858.781	876.126
MICU2	1187.39	0.766086	0.0750092	10.2132	1.73018e-24	1.93961e-23	853.272	856.717	926.842	1477.18	1582.28	1428.05
KLF16	587.472	0.765984	0.0934224	8.19915	2.42086e-16	1.87591e-15	432.76	453.081	419.844	747.853	726.435	744.856
CENPBD1P1	1052.83	0.765836	0.0855918	8.94755	3.6347e-19	3.21477e-18	828.776	761.863	748.345	1449.4	1197.98	1330.6
MKNK2	2404.16	0.764352	0.0641966	11.9064	1.0957e-32	1.63297e-31	1781.05	1790.13	1773.23	3160.43	2757.71	3162.41
NLE1	336.199	0.763745	0.119976	6.36579	1.94281e-10	1.02008e-09	253.124	249.245	245.538	417.918	406.843	444.527
CAAP1	543.035	0.763268	0.098239	7.7695	7.8794e-15	5.60105e-14	400.099	389.509	417.33	716.596	683.3	651.376
HMGA1	17284.7	0.763071	0.05463	13.968	2.44481e-44	5.07175e-43	12207.1	12946.6	13296.7	21055.6	20505.9	23696.2
TMEM5-AS1	55.7812	0.762645	0.28386	2.6867	0.00721627	0.0155078	42.8677	38.3454	42.7386	76.406	63.7224	70.6072
RSL1D1	3522.78	0.761991	0.0530587	14.3613	9.05237e-47	1.9617e-45	2457.75	2684.18	2696.72	4432.71	4440.96	4424.38
ZNF674	125.674	0.761744	0.203353	3.74593	0.00017973	0.000511086	101.045	99.8999	79.6112	136.605	154.894	181.987
ZNF37A	1023.61	0.761018	0.0837572	9.08599	1.02756e-19	9.33342e-19	811.425	740.672	728.233	1276.91	1393.07	1191.37
SRGAP2B	342.827	0.759634	0.122662	6.19293	5.90573e-10	2.98048e-09	261.289	237.136	264.812	442.229	398.02	453.477
VDR	1360.89	0.759059	0.0666525	11.3883	4.782e-30	6.61349e-29	997.185	995.972	1038.3	1739.97	1671.49	1722.42
DHFRL1	389.181	0.758505	0.120363	6.30181	2.9419e-10	1.51622e-09	288.847	277.5	300.847	486.22	543.111	438.56
PGLS	880.888	0.758459	0.0916088	8.27932	1.23876e-16	9.76871e-16	614.437	663.981	683.818	1148.41	981.325	1193.36
TMEM42	194.046	0.758082	0.160338	4.72802	2.26722e-06	8.18331e-06	127.583	156.409	148.328	248.898	224.499	258.561
STARD9	596.425	0.758018	0.0942002	8.04689	8.49256e-16	6.38024e-15	442.966	429.872	455.879	788.371	718.592	742.867
SLC2A1	1371.35	0.75783	0.083425	9.08396	1.04691e-19	9.49874e-19	1026.78	1022.21	1008.13	1815.22	1490.12	1865.62
CIRH1A	586.644	0.757675	0.130581	5.80234	6.53955e-09	3.03081e-08	394.995	405.654	506.998	608.933	883.29	719.994
DAGLB	652.088	0.757404	0.0932378	8.12336	4.53459e-16	3.46025e-15	485.834	500.509	468.449	814.997	767.609	875.131
KLF3	1925.58	0.75715	0.0621865	12.1755	4.20034e-34	6.57443e-33	1488.12	1424.83	1383.56	2383.64	2525.37	2347.94
SMIM15	1585.03	0.756526	0.0723345	10.4587	1.33651e-25	1.56081e-24	1090.06	1209.9	1235.23	1940.25	2128.33	1906.39
CASC2	96.6848	0.756312	0.24517	3.08485	0.00203655	0.0048654	68.3842	87.7908	60.3369	89.1403	139.209	135.248
ZNF501	154.031	0.755675	0.186203	4.05834	4.94227e-05	0.000151021	90.8387	119.073	133.244	185.227	206.853	188.949
MON1A	296.871	0.755637	0.14347	5.26685	1.38783e-07	5.68386e-07	188.822	243.191	229.615	420.233	327.435	371.931
CDK13	1642.37	0.754572	0.0700256	10.7757	4.48591e-27	5.56961e-26	1290.11	1268.43	1111.2	2094.22	2069.51	2020.76
METTL6	459.156	0.754535	0.109176	6.91117	4.80671e-12	2.84594e-11	355.19	319.881	350.289	545.261	558.796	625.52
DTL	1954.58	0.754257	0.069199	10.8998	1.15486e-27	1.47945e-26	1388.1	1600.42	1378.53	2380.16	2554.78	2425.51
WDR5B	258.238	0.753791	0.144041	5.23316	1.66638e-07	6.77925e-07	196.987	205.854	174.307	349.615	336.258	286.407
CTNNA1	10615	0.753641	0.0402446	18.7265	3.01036e-78	1.21839e-76	7918.28	7877.96	7915.87	13140.7	13128.8	13708.7
SP140L	533.121	0.753622	0.102564	7.34779	2.01504e-13	1.31105e-12	371.52	421.8	398.056	622.825	674.477	710.05
STXBP1	1456.31	0.752947	0.0652237	11.5441	7.91023e-31	1.11834e-29	1122.73	1073.67	1058.41	1838.37	1795.99	1848.71
PPP1R26	433.524	0.752917	0.112725	6.67922	2.40211e-11	1.34872e-10	326.611	309.791	332.691	488.535	560.757	582.758
NOP56	3102.33	0.752692	0.0516679	14.5679	4.49572e-48	1.0073e-46	2316.9	2248.25	2366.55	3858.5	3844.91	3978.86
SLC35A5	1399.68	0.75267	0.0739557	10.1773	2.50387e-24	2.77307e-23	1024.74	979.826	1121.26	1765.44	1842.07	1664.74
MMP17	305.528	0.752464	0.146249	5.1451	2.67376e-07	1.06831e-06	207.194	240.163	234.644	430.652	308.808	411.709
NPL	45.3256	0.751875	0.322501	2.33138	0.0197331	0.0387459	28.5785	32.2909	40.2246	53.2527	50.9779	66.6293
CCNB1IP1	319.652	0.751744	0.134754	5.57862	2.4243e-08	1.06215e-07	236.793	230.072	248.052	348.458	394.098	460.438
PTDSS2	85.8318	0.751165	0.263837	2.84708	0.00441227	0.00988465	69.4049	69.6272	53.6328	75.2483	106.858	140.22
FAM91A1	2001.05	0.750879	0.0672407	11.167	5.91317e-29	7.94501e-28	1549.36	1506.57	1421.27	2483.19	2693.99	2351.91
RHBDF2	295.941	0.750781	0.148664	5.0502	4.41356e-07	1.73279e-06	204.132	209.891	246.376	429.494	305.867	379.886
SHISA4	207.454	0.750438	0.185515	4.04517	5.22862e-05	0.00015927	119.417	155.4	188.553	226.903	239.204	315.246
EPT1	1452.68	0.750359	0.0725208	10.3468	4.3263e-25	4.95424e-24	1077.82	1095.87	1076.01	1841.85	1951.87	1672.69
F2RL2	88.0079	0.749906	0.229349	3.26972	0.00107655	0.00270786	58.1776	65.5908	72.9071	105.348	118.622	107.402
KIZ	316.563	0.749504	0.126995	5.90184	3.59469e-09	1.71163e-08	251.082	217.963	239.672	369.296	418.607	402.759
PLEKHG1	151.703	0.749443	0.183188	4.09111	4.29308e-05	0.000132384	133.706	109.991	96.3715	197.961	189.206	182.982
QSOX2	1406.27	0.749073	0.0689629	10.862	1.74928e-27	2.22199e-26	1033.93	1114.04	1001.43	1716.82	1776.38	1795.01
PINX1	207.837	0.749022	0.154857	4.83687	1.31899e-06	4.8956e-06	155.14	170.536	139.948	269.736	241.165	270.495
AXIN1	646.98	0.748489	0.102474	7.30419	2.78938e-13	1.79786e-12	492.979	483.354	471.801	863.619	699.966	870.159
RILPL1	404.003	0.748478	0.115046	6.50592	7.72218e-11	4.18361e-10	280.682	293.645	329.339	490.851	536.248	493.256
TMEM161B	316.487	0.748424	0.149493	5.00642	5.54503e-07	2.14992e-06	248.02	226.036	235.482	309.097	470.565	409.72
SIX1	125.333	0.748304	0.193278	3.87165	0.000108099	0.000316609	99.004	81.7363	99.7235	151.654	161.757	158.12
PISD	566.595	0.747916	0.100409	7.44868	9.42808e-14	6.23992e-13	397.037	456.109	415.654	721.226	663.693	745.85
GTDC1	546.418	0.747048	0.100144	7.45973	8.67021e-14	5.75216e-13	414.388	371.345	437.443	676.077	695.064	684.193
WDR89	403.306	0.746633	0.136269	5.47913	4.27425e-08	1.83089e-07	273.537	312.818	316.769	519.792	589.187	407.732
NHSL1	287.057	0.746614	0.13377	5.58131	2.38717e-08	1.047e-07	227.607	188.7	226.263	373.926	360.767	345.08
TUSC1	382.816	0.74622	0.118624	6.29063	3.16189e-10	1.62655e-09	298.033	266.4	293.304	470.013	446.057	523.09
CCDC159	83.9299	0.746116	0.238592	3.12717	0.00176497	0.00426658	63.2809	51.4636	72.9071	107.663	108.818	99.4467
TIMM8A	258.781	0.745477	0.137395	5.42581	5.76938e-08	2.44532e-07	183.719	184.663	211.179	312.57	329.396	331.158
CYR61	15527.3	0.74447	0.0382553	19.4605	2.37282e-84	1.08239e-82	11535.5	11727.6	11559.5	19601.6	18986.3	19753.1
LINC00667	647.246	0.743698	0.0935929	7.94609	1.92489e-15	1.41395e-14	506.247	458.127	487.723	797.632	770.551	863.198
ZNF16	118.495	0.742981	0.196785	3.77559	0.000159629	0.000457154	79.6115	94.8544	91.3434	147.024	151.953	146.187
LOC100506551	49.4378	0.742305	0.321069	2.31198	0.0207789	0.0405725	42.8677	35.3181	32.6825	81.0367	48.0369	56.6846
PHF1	194.683	0.741791	0.226256	3.27855	0.0010434	0.00263008	107.169	126.136	202.799	217.641	192.147	322.207
RADIL	178.092	0.74146	0.168182	4.40867	1.04005e-05	3.47308e-05	127.583	137.236	134.92	228.06	193.128	247.622
CD3EAP	559.135	0.741039	0.100842	7.34852	2.00419e-13	1.3045e-12	397.037	412.718	445.823	644.82	724.474	729.939
SAYSD1	368.263	0.739782	0.115699	6.39401	1.6159e-10	8.53593e-10	268.434	295.663	263.974	457.278	457.821	466.405
ACD	408.48	0.739604	0.112045	6.60094	4.08554e-11	2.25861e-10	281.702	307.772	327.663	511.689	500.956	521.101
LOC100506023	50.5253	0.738869	0.320016	2.30885	0.020952	0.0408575	35.7231	46.4181	31.8445	49.7797	57.8403	81.5463
IFRD2	1697.99	0.738636	0.0654223	11.2903	1.46567e-29	2.00518e-28	1259.49	1285.58	1272.1	2165.99	1990.1	2214.68
SMYD3	659.275	0.738568	0.102199	7.22679	4.94548e-13	3.13421e-12	488.896	531.79	463.421	735.118	822.509	913.915
C14orf166	1887.91	0.738424	0.0629148	11.7369	8.24597e-32	1.20288e-30	1358.5	1423.83	1461.49	2367.43	2455.76	2260.42
RIT1	533.932	0.737966	0.108551	6.79832	1.05843e-11	6.12828e-11	451.132	355.2	394.704	676.077	699.966	626.514
PAXBP1-AS1	52.5504	0.737734	0.292602	2.52129	0.0116925	0.0241529	43.8884	38.3454	36.0345	70.6177	60.7813	65.6348
ZNF606	133.324	0.737555	0.215809	3.41764	0.000631674	0.00165437	124.521	87.7908	87.9913	171.335	198.03	130.275
CRYBB2P1	266.769	0.737239	0.144348	5.10738	3.26653e-07	1.29589e-06	168.409	213.927	217.045	340.354	306.848	354.03
OLFM2	531.584	0.737218	0.109956	6.70468	2.01854e-11	1.14034e-10	346.004	408.681	439.957	656.397	627.42	711.044
RELT	247.192	0.736886	0.157924	4.66608	3.07006e-06	1.094e-05	230.669	159.436	166.765	307.939	291.162	327.18
SLC25A19	259.18	0.736603	0.139338	5.28646	1.24706e-07	5.12638e-07	217.401	177.6	188.553	322.989	335.278	313.257
FANCE	254.422	0.736577	0.140767	5.23262	1.67127e-07	6.7958e-07	187.801	195.763	189.391	291.732	308.808	353.036
LINC00623	178.537	0.736296	0.161445	4.56065	5.09957e-06	1.77357e-05	134.727	130.173	136.596	236.164	208.813	224.75
ZNF594	157.278	0.736274	0.171246	4.29951	1.71175e-05	5.5391e-05	126.562	117.054	110.618	201.434	196.069	191.932
ARL14EP	685.609	0.73608	0.100427	7.32947	2.31068e-13	1.49398e-12	496.041	572.154	476.829	786.056	932.307	850.269
VWA8	697.272	0.735724	0.0855643	8.59849	8.07719e-18	6.7329e-17	516.454	527.754	525.434	869.408	877.408	867.175
CCZ1	118.874	0.73554	0.253968	2.89619	0.0037772	0.00857242	93.9007	98.8908	75.4211	120.397	107.838	216.794
BACH1	1846.46	0.735156	0.0758347	9.69419	3.1916e-22	3.24326e-21	1396.26	1438.96	1324.9	2148.63	2586.15	2183.85
CEP170B	1785.77	0.735041	0.0803519	9.14777	5.81224e-20	5.33504e-19	1323.8	1355.21	1341.66	2307.23	1925.4	2461.31
WSCD1	238.334	0.734732	0.141923	5.17698	2.2551e-07	9.06487e-07	172.492	193.745	170.955	289.417	293.123	310.274
ENDOV	177.518	0.73455	0.176949	4.1512	3.30736e-05	0.000103594	143.913	141.273	114.808	258.16	192.147	214.805
ST20-AS1	83.8359	0.734474	0.27822	2.63991	0.00829286	0.0176174	37.7644	85.7726	65.365	89.1403	122.543	102.43
RNF113A	216.319	0.734004	0.155637	4.71613	2.40378e-06	8.65349e-06	156.161	168.518	162.574	272.052	234.302	304.307
NKAP	408.287	0.73393	0.110746	6.62714	3.42246e-11	1.90222e-10	315.384	315.845	289.114	524.423	514.681	490.272
JAK2	740.168	0.733338	0.0919957	7.97144	1.56836e-15	1.16136e-14	549.115	532.799	585.771	877.511	1010.73	885.076
ZFPL1	457.298	0.733113	0.116002	6.31981	2.61882e-10	1.35605e-09	358.252	333	339.395	577.676	498.015	637.453
ARHGAP18	3238.54	0.732771	0.0565646	12.9546	2.21313e-38	3.98098e-37	2388.34	2463.19	2449.51	3852.71	4313.51	3963.95
IFIT2	207.188	0.731965	0.163612	4.47378	7.68506e-06	2.61118e-05	184.739	139.254	143.3	287.101	245.086	243.644
MTFP1	120.842	0.731858	0.219349	3.33649	0.000848422	0.00217215	102.066	96.8726	73.7451	180.596	118.622	153.148
ABHD16B	166.458	0.7317	0.185602	3.94231	8.07019e-05	0.000239916	121.459	115.036	138.272	217.641	165.678	240.661
ORAOV1	512.554	0.731697	0.101187	7.23116	4.78891e-13	3.04034e-12	398.057	354.191	403.084	634.401	639.184	646.404
TTLL11	132.109	0.731402	0.196246	3.72696	0.000193804	0.000548275	89.8181	100.909	107.266	142.393	191.167	161.104
ARHGAP23	440.9	0.731268	0.292031	2.50408	0.0122771	0.0252279	391.933	227.045	375.43	468.855	502.917	679.221
ZNF773	234.111	0.731165	0.159468	4.58502	4.53946e-06	1.58847e-05	162.285	207.872	158.384	300.993	322.533	252.595
LZTS3	151.639	0.731147	0.17967	4.06939	4.71364e-05	0.000144382	115.335	125.127	102.238	175.965	183.324	207.844
COQ10B	889.177	0.730907	0.0810616	9.01667	1.93885e-19	1.7353e-18	668.532	670.036	667.058	1140.3	1151.9	1037.23
VIMP	1417.59	0.730805	0.0806804	9.05802	1.3284e-19	1.19934e-18	942.069	1145.32	1109.53	1772.39	1662.66	1873.58
IQCK	196.47	0.730696	0.156846	4.65867	3.18254e-06	1.13164e-05	146.975	155.4	140.786	268.579	229.401	237.678
ZBTB1	1226.93	0.730098	0.0707434	10.3204	5.7005e-25	6.50984e-24	941.049	885.981	941.926	1473.71	1569.53	1549.38
SNX18	1424.86	0.730086	0.074591	9.78786	1.26953e-22	1.30778e-21	1173.76	1061.56	982.989	1727.24	1817.56	1786.06
TIMM9	404.497	0.729644	0.115048	6.3421	2.26654e-10	1.18105e-09	277.62	339.054	296.657	496.639	505.858	511.156
RAB36	185.089	0.729414	0.166901	4.37032	1.24062e-05	4.10056e-05	157.182	134.209	126.54	258.16	216.656	217.788
MTRR	1094.88	0.729325	0.0802452	9.0887	1.00227e-19	9.11368e-19	758.35	844.608	866.505	1448.24	1288.17	1363.41
NR2C2AP	384.798	0.729106	0.115082	6.33556	2.36488e-10	1.23112e-09	307.219	265.391	295.818	487.378	463.703	489.278
PARP6	576.759	0.728947	0.0981199	7.42915	1.09302e-13	7.2052e-13	448.07	400.609	453.365	684.181	722.514	751.817
SERPINE1	118018	0.727951	0.0418011	17.4147	6.38603e-68	2.15649e-66	89437.4	88633.4	88509.2	141055	145007	155465
EIF3J	2033.65	0.727776	0.0631137	11.5312	9.18753e-31	1.29559e-29	1434.03	1635.73	1524.35	2521.4	2577.32	2509.04
COA4	781.47	0.727293	0.0982749	7.40059	1.35576e-13	8.88047e-13	528.702	639.763	595.827	1085.89	906.818	931.816
SMG7	1766.76	0.726984	0.0627979	11.5766	5.41648e-31	7.69728e-30	1354.42	1312.83	1324.9	2240.08	2095.98	2272.36
IFIT5	880.665	0.726638	0.0842987	8.6198	6.70697e-18	5.61055e-17	618.52	647.836	722.367	1078.95	1128.38	1087.95
NSUN5	307.745	0.725757	0.124579	5.8257	5.68748e-09	2.6478e-08	226.587	237.136	232.13	379.715	400.961	369.942
CCNL1	1346.2	0.724664	0.0673379	10.7616	5.22515e-27	6.47283e-26	1027.8	1008.08	1008.97	1712.19	1612.67	1707.5
KITLG	4557.35	0.724599	0.0588591	12.3107	7.92973e-35	1.27501e-33	3452.89	3606.49	3252.33	5623.94	6080.09	5328.36
FTX	46.9735	0.724161	0.321179	2.25469	0.0241527	0.0463976	32.6611	45.409	28.4924	57.8833	65.6831	51.7123
PARP10	780.782	0.724101	0.0974739	7.42867	1.09698e-13	7.22843e-13	576.673	602.427	586.609	1053.48	836.234	1029.27
BCAT1	3589.06	0.723895	0.0676697	10.6975	1.04591e-26	1.28219e-25	2950.73	2600.42	2571.86	4484.8	4819.37	4107.15
LGALS3	4677.4	0.723678	0.0509253	14.2106	7.87781e-46	1.67637e-44	3478.41	3467.23	3636.14	6017.55	5531.1	5933.99
RBM7	1091.28	0.72335	0.0828381	8.73209	2.50007e-18	2.12912e-17	821.631	885.981	764.268	1317.42	1469.54	1288.83
COX7A2L	2098.28	0.722806	0.0595392	12.14	6.48142e-34	1.00874e-32	1562.63	1577.21	1610.66	2506.35	2727.32	2605.5
SETD9	184.993	0.722622	0.165069	4.37769	1.19944e-05	3.97239e-05	149.016	120.082	149.166	244.268	212.735	234.694
ZMYND19	499.915	0.721703	0.112219	6.43119	1.26606e-10	6.74403e-10	326.611	385.472	419.006	603.144	600.951	664.304
DESI1	1925.8	0.721502	0.0591848	12.1907	3.48601e-34	5.47191e-33	1431.99	1454.1	1474.9	2447.31	2420.47	2326.06
LINC00856	228.44	0.721461	0.158525	4.55109	5.33688e-06	1.85376e-05	174.533	169.527	173.469	280.155	335.278	237.678
RWDD4	463.537	0.721302	0.112832	6.39273	1.62948e-10	8.59944e-10	331.715	383.454	336.043	517.477	601.931	610.603
CDC73	1637.24	0.721224	0.0708335	10.182	2.38702e-24	2.64542e-23	1250.31	1255.31	1203.39	2132.42	2126.37	1855.68
C9orf156	212.332	0.721065	0.150427	4.79346	1.63926e-06	6.03952e-06	164.326	163.473	153.356	276.682	274.496	241.656
RFX2	391.293	0.721039	0.131989	5.46287	4.68487e-08	2.00366e-07	332.735	297.681	256.432	560.311	441.155	459.444
ARHGAP39	166.694	0.720279	0.168197	4.28235	1.84933e-05	5.95862e-05	125.541	123.109	129.054	202.592	193.128	226.739
NIM1K	57.0581	0.719973	0.292637	2.46029	0.0138823	0.0281724	43.8884	50.4545	35.1965	76.406	57.8403	78.5629
SLC30A7	1199.15	0.718149	0.0726397	9.88645	4.76625e-23	5.01626e-22	917.573	910.199	893.322	1450.56	1584.24	1438.99
ST7L	337.652	0.717733	0.122723	5.84839	4.96366e-09	2.3259e-08	266.392	254.291	245.538	437.598	437.234	384.859
CDC42EP1	2119.92	0.717611	0.0882043	8.13579	4.09272e-16	3.1303e-15	1615.7	1570.14	1623.23	2729.78	2177.34	3003.29
HERC3	1588.57	0.717289	0.0658415	10.8942	1.22857e-27	1.57145e-26	1222.75	1204.85	1179.08	1862.69	2025.39	2036.67
FAM161A	235.202	0.71726	0.162118	4.4243	9.67544e-06	3.24539e-05	173.512	208.882	152.518	261.633	339.199	275.467
PTGES2	481.419	0.716686	0.105394	6.80004	1.04587e-11	6.06192e-11	344.983	366.3	381.296	561.468	598.01	636.459
AGPAT5	1104.73	0.715814	0.0884065	8.09684	5.64037e-16	4.27441e-15	811.425	934.417	765.106	1268.8	1485.22	1363.41
LTB4R	90.939	0.715292	0.247389	2.89137	0.00383568	0.00869557	61.2396	74.6726	70.3931	122.713	81.3686	135.248
EML2	533.547	0.715113	0.109195	6.54895	5.79444e-11	3.16519e-10	352.128	455.099	404.76	640.19	648.008	701.099
RNF111	1122.16	0.714964	0.0767734	9.31265	1.24681e-20	1.18257e-19	837.962	894.054	818.738	1318.58	1479.34	1384.3
TET2	344.027	0.714894	0.119635	5.9756	2.29244e-09	1.10979e-08	249.041	261.354	270.678	428.337	448.017	406.737
PCID2	1232.24	0.714753	0.0738045	9.68441	3.51215e-22	3.56461e-21	854.292	976.799	967.067	1531.59	1538.16	1525.51
NANP	327.465	0.714482	0.121454	5.88274	4.03528e-09	1.90766e-08	250.062	251.263	243.024	398.237	429.391	392.815
HDDC2	754.989	0.714183	0.0842419	8.47776	2.29564e-17	1.86647e-16	563.404	575.181	576.553	955.075	961.718	898.004
PNPLA2	1534.33	0.71388	0.0915303	7.79939	6.2208e-15	4.45271e-14	1112.52	1142.29	1231.04	1867.32	1638.16	2214.68
LOC646626	69.9309	0.713107	0.256761	2.77732	0.00548098	0.0120452	46.9504	50.4545	61.1749	89.1403	81.3686	90.4965
PVRL3	3198.33	0.71303	0.072385	9.85053	6.81858e-23	7.11278e-22	2524.09	2489.42	2260.96	3658.23	4470.37	3786.93
SFR1	252.86	0.712893	0.152677	4.6693	3.02222e-06	1.07765e-05	167.388	202.827	204.475	296.363	365.668	280.44
POLR1B	692.316	0.711745	0.0877912	8.10725	5.17787e-16	3.93656e-15	528.702	499.499	545.546	880.984	854.86	844.303
RAB24	386.209	0.711141	0.121569	5.84968	4.92512e-09	2.30916e-08	316.405	292.636	269.84	526.738	434.292	477.344
TMEM69	553.508	0.710943	0.0957517	7.42486	1.12902e-13	7.43065e-13	401.119	433.909	424.034	700.388	678.398	683.199
AKIRIN1	1568.9	0.710651	0.0691786	10.2727	9.3549e-25	1.05806e-23	1290.11	1124.13	1157.3	1927.51	1922.45	1991.92
KLF13	208.175	0.710516	0.18645	3.81075	0.000138544	0.000399823	133.706	131.182	207.827	228.06	253.909	294.362
PRKG1-AS1	179.576	0.710242	0.190738	3.72365	0.000196363	0.000554755	126.562	156.409	126.54	181.754	283.319	202.871
IQCH-AS1	173.428	0.710138	0.165886	4.28089	1.8615e-05	5.99317e-05	118.397	140.263	135.758	223.43	201.951	220.772
ZMIZ2	1756.13	0.709508	0.0668656	10.611	2.65018e-26	3.19433e-25	1331.96	1345.12	1321.55	2172.94	2035.19	2330.04
S1PR2	596.829	0.709365	0.0956327	7.4176	1.19258e-13	7.83649e-13	458.276	423.818	475.991	744.38	708.789	769.718
PAK1IP1	628.115	0.709287	0.093514	7.58482	3.32949e-14	2.26628e-13	448.07	491.427	490.237	781.425	814.666	742.867
LOC553103	116.292	0.709173	0.211842	3.34765	0.000815008	0.00209304	86.7561	87.7908	90.5054	120.397	135.287	177.015
DLEU1	356.568	0.708614	0.128506	5.51424	3.50283e-08	1.50985e-07	239.855	318.872	253.918	442.229	451.939	432.593
MINA	1136.67	0.708506	0.073407	9.65174	4.8328e-22	4.88098e-21	897.16	859.744	833.823	1362.57	1470.52	1396.23
ZNF333	286.239	0.708467	0.131097	5.40413	6.51239e-08	2.74615e-07	207.194	210.9	232.968	376.242	347.042	343.091
CIART	105.927	0.707029	0.222041	3.18423	0.00145138	0.00356912	74.5082	88.7999	77.9352	148.181	102.936	143.203
GALNT12	395.241	0.705682	0.115017	6.13548	8.49037e-10	4.23954e-09	313.343	312.818	276.544	460.751	510.759	497.234
IBTK	2574.4	0.705198	0.0644176	10.9473	6.84691e-28	8.86769e-27	1978.04	1971.76	1924.08	3078.24	3492.97	3001.3
F8A1	110.538	0.704837	0.219325	3.21367	0.0013105	0.00324539	81.6528	96.8726	73.7451	157.443	143.13	110.386
DDX31	368.796	0.704666	0.116938	6.02597	1.681e-09	8.21983e-09	275.578	297.681	269.002	429.494	465.663	475.355
LOC100652999	333.772	0.704573	0.122342	5.75907	8.458e-09	3.86461e-08	265.372	240.163	255.594	439.913	410.764	390.826
SECISBP2	737.977	0.70445	0.08743	8.0573	7.79966e-16	5.87304e-15	566.466	543.899	572.363	975.913	893.094	876.126
RPP40	176.906	0.704237	0.18184	3.87284	0.000107576	0.000315133	115.335	139.254	149.166	175.965	249.007	232.705
GTF2IRD1	183.259	0.703419	0.195454	3.59891	0.000319559	0.00087178	156.161	99.8999	161.736	221.114	193.128	267.512
DTD2	466.163	0.703225	0.11506	6.11183	9.84931e-10	4.89737e-09	312.322	355.2	395.542	568.414	622.519	542.979
CSF3	65.5228	0.703083	0.27904	2.51965	0.0117472	0.0242537	43.8884	49.4454	56.1469	74.0907	102.936	66.6293
WIPI1	1635.48	0.702773	0.0651384	10.7889	3.88314e-27	4.84674e-26	1267.66	1280.53	1188.3	1981.93	1987.16	2107.28
BBS1	402.19	0.702593	0.119729	5.8682	4.4056e-09	2.07382e-08	299.053	311.809	306.713	559.153	440.175	496.239
ZNF408	170.995	0.702229	0.175052	4.01154	6.03231e-05	0.0001824	123.5	153.382	113.97	229.218	196.069	209.833
LOC100507577	363.953	0.702144	0.123847	5.66943	1.43276e-08	6.41517e-08	252.103	271.445	306.713	451.49	484.29	417.676
AP4S1	101.708	0.702009	0.225783	3.10922	0.00187585	0.00451411	70.4255	81.7363	79.6112	156.285	108.818	113.369
HOXB9	130.098	0.701781	0.188109	3.73072	0.000190931	0.000540796	108.19	92.8363	96.3715	157.443	168.619	157.126
NOB1	851.768	0.701464	0.090604	7.74209	9.77981e-15	6.89556e-14	604.231	613.527	725.719	1095.15	1069.56	1002.42
C19orf48	1193.03	0.701199	0.0821644	8.5341	1.41255e-17	1.16278e-16	863.478	901.117	959.525	1537.38	1324.44	1572.25
CGRRF1	204.357	0.701064	0.159922	4.38379	1.16634e-05	3.86821e-05	162.285	134.209	170.117	245.425	278.418	235.689
RP9	123.01	0.700696	0.210926	3.322	0.000893738	0.00228103	71.4462	99.8999	108.942	172.492	147.052	138.231
MAK16	834.734	0.700641	0.103587	6.7638	1.34422e-11	7.70199e-11	597.086	685.172	625.157	1111.36	1125.44	864.192
NGLY1	755.038	0.699638	0.0902526	7.752	9.04553e-15	6.39148e-14	623.623	570.136	533.814	953.917	964.659	884.081
SCAND1	523.225	0.699572	0.116043	6.02857	1.65419e-09	8.09353e-09	381.727	410.7	403.922	627.455	561.737	753.806
TSG101	1367.28	0.699563	0.0675904	10.35	4.18313e-25	4.80028e-24	1021.68	1074.68	1029.92	1731.87	1716.58	1628.94
TMEM65	1027.79	0.699459	0.081371	8.59593	8.25953e-18	6.87749e-17	784.888	832.499	734.937	1208.6	1360.72	1245.07
MEG9	55.8116	0.699124	0.294551	2.37353	0.017619	0.034969	40.8264	41.3727	45.2527	72.933	52.9386	81.5463
OXLD1	232.743	0.699031	0.169318	4.12852	3.65107e-05	0.000113519	186.781	207.872	138.272	332.25	259.791	271.49
IL6ST	32472.9	0.698936	0.0520839	13.4194	4.65259e-41	8.95433e-40	25906.4	24739.9	23628.6	39881.6	43137.1	37544.1
PTPN12	2974.68	0.697616	0.0685695	10.1739	2.59437e-24	2.86944e-23	2133.18	2383.47	2291.96	3412.8	4064.51	3562.18
TIMM44	936.996	0.697252	0.0876879	7.95151	1.84246e-15	1.35642e-14	706.297	688.199	748.345	1237.55	1031.32	1210.27
DPF3	126.308	0.697233	0.192099	3.62954	0.000283926	0.000782064	92.8801	100.909	95.5335	143.551	152.934	172.043
ECI1	676.127	0.696963	0.117885	5.91221	3.37543e-09	1.61001e-08	575.652	545.918	427.386	911.084	717.612	879.109
OSTM1	2151.71	0.696825	0.0656552	10.6134	2.5816e-26	3.11394e-25	1621.83	1713.43	1593.06	2480.88	2853.78	2647.27
ZNF529	286.929	0.696695	0.130021	5.35833	8.39926e-08	3.50245e-07	202.091	235.118	219.559	358.877	354.885	351.047
TTC17	2234.15	0.696543	0.0583089	11.9457	6.83475e-33	1.02883e-31	1760.64	1627.66	1726.31	2780.71	2814.57	2695.01
BCL7B	1070.63	0.695507	0.0827272	8.40723	4.198e-17	3.3766e-16	758.35	830.481	862.315	1309.32	1233.27	1430.04
PGGT1B	446.707	0.6955	0.110961	6.26799	3.65732e-10	1.87092e-09	319.467	373.363	331.015	530.211	590.167	536.018
PCGF5	2290.94	0.695192	0.0746013	9.31877	1.17701e-20	1.11894e-19	1715.73	1849.66	1684.41	2751.77	3171.41	2572.69
ZNF777	376.958	0.694899	0.127928	5.43196	5.57377e-08	2.3691e-07	274.558	271.445	315.931	536	440.175	423.643
ANKRD42	378.973	0.694687	0.113092	6.14267	8.11481e-10	4.06183e-09	289.867	283.554	294.98	453.805	488.211	463.422
LOC729867	1437.19	0.694669	0.0804241	8.63757	5.74205e-18	4.82537e-17	1153.35	1047.44	1092.77	1733.03	1616.59	1979.98
CNIH1	2877.14	0.694015	0.070747	9.80982	1.02149e-22	1.05622e-21	2101.54	2362.28	2131.9	3493.84	3920.4	3252.9
NUP88	1262.69	0.693943	0.0743677	9.33124	1.04639e-20	9.96487e-20	953.296	942.49	997.235	1594.11	1645.02	1443.97
LINC01578	764.801	0.693809	0.0883608	7.852	4.09457e-15	2.95385e-14	595.045	618.572	540.518	975.913	959.757	898.998
PRDM11	69.9945	0.693769	0.266574	2.60253	0.00925374	0.0195056	41.8471	61.5545	56.9849	81.0367	100.975	77.5684
CTTNBP2NL	1343.17	0.693342	0.0676616	10.2472	1.21805e-24	1.37389e-23	1015.56	1073.67	991.369	1653.15	1673.45	1651.81
CYP4V2	499.464	0.692854	0.107325	6.45563	1.07766e-10	5.77586e-10	415.409	357.218	373.754	564.941	648.008	637.453
RPUSD3	254.887	0.692782	0.149015	4.64908	3.33412e-06	1.18299e-05	183.719	208.882	191.905	317.201	268.614	359.003
TAF12	554.048	0.692088	0.106144	6.52025	7.01896e-11	3.81389e-10	397.037	457.118	417.33	645.978	645.066	761.762
DHODH	143.228	0.691848	0.181695	3.80774	0.000140241	0.000404648	122.479	105.954	100.562	174.808	169.6	185.965
OGFOD2	258.863	0.690499	0.139089	4.96445	6.88943e-07	2.64201e-06	192.905	202.827	198.609	306.782	298.025	354.03
COA7	455.333	0.690169	0.120911	5.70805	1.14276e-08	5.16148e-08	321.508	351.163	372.916	479.274	631.342	575.796
KDM7A	232.101	0.689096	0.149775	4.60086	4.20743e-06	1.47887e-05	176.574	184.663	172.631	247.741	317.632	293.368
BRPF3	1328.29	0.686283	0.0733411	9.35742	8.17055e-21	7.82147e-20	1088.02	1004.04	963.715	1663.57	1552.87	1697.56
SLC7A11	3614.62	0.686208	0.0619914	11.0694	1.7655e-28	2.32857e-27	2961.96	2694.27	2659.01	4285.68	4808.59	4278.2
ATXN7L2	65.8766	0.686184	0.276971	2.47746	0.0132322	0.0269643	38.7851	53.4818	58.6609	97.244	75.4865	71.6016
GGPS1	857.109	0.686031	0.0900243	7.62051	2.52676e-14	1.73924e-13	630.768	694.254	645.27	1170.4	1028.38	973.583
ANAPC10	361.953	0.686006	0.123125	5.57161	2.52397e-08	1.10289e-07	283.743	307.772	242.186	443.386	441.155	453.477
KANSL3	1119.56	0.685838	0.0765651	8.95757	3.31898e-19	2.9371e-18	865.52	870.844	838.013	1488.76	1310.72	1343.53
UNG	900.809	0.685671	0.0783901	8.74691	2.19281e-18	1.87131e-17	700.173	657.927	713.149	1115.99	1107.79	1109.83
PLCB1	193.17	0.685219	0.160268	4.27546	1.90747e-05	6.13161e-05	146.975	135.218	161.736	238.479	257.831	218.783
PCSK5	176.92	0.685169	0.17745	3.8612	0.000112832	0.000329828	137.789	113.018	155.87	194.488	212.735	247.622
KLF10	1849.55	0.684976	0.0861371	7.95216	1.83282e-15	1.34993e-14	1272.76	1528.77	1454.79	2021.29	2244.99	2574.68
TATDN3	249.133	0.684619	0.151458	4.52018	6.17873e-06	2.12517e-05	218.421	154.391	200.285	306.782	321.553	293.368
STX3	291.83	0.684303	0.130998	5.22378	1.75303e-07	7.11597e-07	220.463	224.018	227.101	354.246	332.337	392.815
ARNTL	191.096	0.68414	0.157187	4.35239	1.34659e-05	4.43131e-05	139.83	140.263	159.222	236.164	226.46	244.639
PHLDA3	1912.18	0.684025	0.0657592	10.402	2.42896e-25	2.81272e-24	1485.06	1493.45	1422.95	2465.83	2181.27	2424.51
HSPBP1	643.733	0.684003	0.10574	6.46872	9.88394e-11	5.31294e-10	486.855	465.19	527.948	871.723	684.28	826.402
ZNF566	264.45	0.683928	0.141636	4.82876	1.37387e-06	5.09012e-06	203.111	177.6	227.101	333.408	340.179	305.301
HTATIP2	934.5	0.683741	0.0777273	8.79667	1.40942e-18	1.21597e-17	735.896	733.608	682.98	1150.72	1131.32	1172.48
DGUOK	626.76	0.683527	0.0972721	7.02696	2.11081e-12	1.28193e-11	476.648	473.263	492.751	775.637	839.175	703.088
MEF2A	1318.74	0.683412	0.067821	10.0767	7.00359e-24	7.60857e-23	1018.62	985.881	1031.59	1599.9	1679.33	1597.11
URB2	533.601	0.683205	0.0980016	6.97136	3.13888e-12	1.88208e-11	404.181	408.681	415.654	656.397	689.182	627.509
HAX1	1412.69	0.682966	0.0703036	9.71452	2.61479e-22	2.66367e-21	1017.6	1120.09	1114.56	1743.45	1667.57	1812.91
SNX2	1539.92	0.682473	0.0679909	10.0377	1.04052e-23	1.12596e-22	1241.12	1152.38	1154.78	1861.53	1999.9	1829.82
MAPK13	86.5425	0.682354	0.240943	2.83201	0.00462564	0.0103123	52.0537	76.6908	70.3931	107.663	94.113	118.342
SLC25A15	353.201	0.681793	0.118645	5.74652	9.10984e-09	4.14867e-08	267.413	258.327	287.438	436.44	453.899	415.687
OPLAH	252.695	0.681665	0.146883	4.64089	3.46915e-06	1.22905e-05	220.463	169.527	192.743	283.628	315.671	334.141
SMAD7	349.882	0.680952	0.13912	4.89469	9.84605e-07	3.70191e-06	301.095	247.227	258.946	380.872	399	512.151
ADAMTSL5	279.434	0.680877	0.153908	4.42392	9.69276e-06	3.25054e-05	188.822	199.8	253.918	373.926	289.202	370.936
SGPP1	1319.91	0.680307	0.0767982	8.85837	8.11961e-19	7.06423e-18	1039.03	988.908	1016.51	1487.6	1776.38	1611.04
TSEN2	224.997	0.680022	0.151477	4.48928	7.14646e-06	2.43922e-05	153.099	192.736	172.631	297.52	278.418	255.578
C9orf72	107.631	0.679707	0.216344	3.14179	0.00167918	0.00407648	89.8181	86.7817	72.0691	130.816	152.934	113.369
SEC11C	557.041	0.679304	0.100582	6.75373	1.44092e-11	8.23603e-11	391.933	463.172	429.901	659.87	680.359	717.011
AKAP12	2519.1	0.679259	0.0761778	8.91675	4.80181e-19	4.22441e-18	1978.04	1875.9	1958.44	2666.11	3381.21	3254.89
TMEM79	148.363	0.678963	0.178958	3.79398	0.000148252	0.000426645	110.231	119.073	113.132	171.335	172.541	203.866
TTN	376.263	0.67892	0.119552	5.67886	1.35592e-08	6.08596e-08	283.743	312.818	271.516	500.112	459.781	429.61
TRMT6	602.889	0.678587	0.101161	6.70799	1.97327e-11	1.11629e-10	419.491	523.718	448.337	725.857	740.16	759.773
TRIM8	3424.73	0.678302	0.0610608	11.1086	1.13895e-28	1.51674e-27	2712.91	2539.88	2648.96	4282.21	3869.42	4494.99
LDLRAD3	337.243	0.678301	0.120508	5.62866	1.81612e-08	8.08127e-08	249.041	276.491	253.08	400.553	414.686	429.61
SAMD9L	1953.13	0.677386	0.0716897	9.44885	3.42576e-21	3.34929e-20	1493.23	1459.14	1556.19	2285.23	2664.58	2260.42
SLC7A1	8104.43	0.674939	0.0459371	14.6927	7.18122e-49	1.64471e-47	6399.54	6096.92	6231.46	9898.05	9603.45	10397.2
LMLN	542.936	0.674647	0.101333	6.65773	2.78084e-11	1.55293e-10	446.028	389.509	419.844	622.825	684.28	695.133
ZKSCAN7	108.093	0.67452	0.218286	3.09008	0.00200103	0.00478884	85.7354	64.5817	98.8855	136.605	123.523	139.225
SSU72	1661.61	0.674367	0.0645237	10.4515	1.44292e-25	1.68388e-24	1270.72	1275.49	1293.05	2119.69	1931.28	2079.43
CLIP1	6752.52	0.67409	0.047166	14.2919	2.45916e-46	5.30132e-45	5389.08	5240.2	4982.82	8323.62	8516.25	8063.14
PGBD2	99.9655	0.673632	0.229383	2.93671	0.00331713	0.00762256	79.6115	91.8272	60.3369	120.397	138.229	109.391
MIR221	53.8451	0.673448	0.287894	2.33922	0.0193241	0.0380151	40.8264	37.3363	46.0907	69.46	63.7224	65.6348
SENP8	71.0598	0.673445	0.261877	2.57161	0.0101226	0.0211856	67.3636	50.4545	46.9287	81.0367	98.0344	82.5408
DMTF1	1209.81	0.672166	0.0725454	9.26545	1.94249e-20	1.82459e-19	905.325	983.863	910.92	1438.98	1548.94	1470.82
RPL32P3	65.0512	0.67116	0.278855	2.40685	0.016091	0.0322582	47.971	58.5272	44.4147	71.7753	99.9951	67.6238
NUDT9	797.713	0.670968	0.0951059	7.05496	1.72656e-12	1.05713e-11	599.127	591.327	653.65	1105.57	909.759	926.843
QSOX1	42249.3	0.670302	0.0473829	14.1465	1.96301e-45	4.16114e-44	33303.1	31482.6	33035.3	51615.7	48866.2	55192.9
FBN2	8619.91	0.669875	0.0593927	11.2787	1.67138e-29	2.28473e-28	7377.33	6196.82	6389.01	10802.2	10791.6	10162.5
ALG10	218.171	0.669744	0.153256	4.3701	1.24192e-05	4.10403e-05	178.616	165.491	160.898	304.466	252.929	246.628
MRPL24	834.668	0.669515	0.0973378	6.87826	6.0588e-12	3.55414e-11	549.115	711.408	671.248	1091.68	994.069	990.489
CDC42SE2	802.936	0.669403	0.0994829	6.72883	1.71032e-11	9.73542e-11	623.623	649.854	588.285	864.777	1124.45	966.622
NUP50-AS1	81.4043	0.669252	0.276344	2.42181	0.0154435	0.0310997	67.3636	43.3909	77.0972	125.028	101.956	73.5906
KLHL2	900.767	0.669113	0.0790885	8.4603	2.66683e-17	2.16081e-16	705.276	711.408	670.41	1136.83	1117.59	1063.09
C10orf2	305.531	0.668895	0.136433	4.90272	9.45177e-07	3.56585e-06	214.339	235.118	257.27	405.183	394.098	327.18
METTL22	279.785	0.668623	0.133421	5.01139	5.40374e-07	2.10106e-06	223.525	230.072	195.257	356.561	342.14	331.158
CYP20A1	824.07	0.668212	0.0937004	7.13136	9.93818e-13	6.17881e-12	701.193	608.481	600.017	1109.04	939.17	986.511
LOC648987	126.941	0.668001	0.19473	3.43039	0.00060271	0.00158354	113.293	95.8635	85.4773	160.916	151.953	154.142
WDR45	1074.82	0.667975	0.0742215	8.99976	2.26216e-19	2.01701e-18	784.888	841.581	863.153	1341.74	1304.84	1312.7
DET1	185.499	0.667667	0.176548	3.78179	0.000155704	0.000446766	121.459	135.218	172.631	206.065	256.85	220.772
TMEM184B	2258.26	0.667612	0.0584323	11.4254	3.12268e-30	4.33682e-29	1717.77	1788.11	1728.82	2789.98	2650.85	2874.01
SRPR	4338.24	0.667095	0.0549097	12.1489	5.81165e-34	9.07067e-33	3153.84	3518.7	3386.41	5082.16	5389.93	5498.41
MED7	293.823	0.666939	0.129156	5.16383	2.41949e-07	9.7091e-07	212.297	237.136	231.292	383.188	350.963	348.064
ACACB	256.258	0.666346	0.136525	4.88077	1.05672e-06	3.96491e-06	210.256	184.663	199.447	311.412	325.474	306.296
TSPYL2	814.136	0.665898	0.0885563	7.51949	5.49911e-14	3.67788e-13	665.47	643.799	581.581	927.291	1023.48	1043.2
IVD	1575.49	0.665678	0.0671706	9.91025	3.75717e-23	3.96942e-22	1297.26	1152.38	1205.9	1919.41	1895.01	1982.97
SIRT7	328.524	0.664859	0.133663	4.97413	6.55422e-07	2.52167e-06	268.434	232.091	261.46	415.602	347.042	446.516
SLC38A6	245.005	0.664696	0.14918	4.45567	8.36298e-06	2.83161e-05	176.574	188.7	202.799	309.097	334.297	258.561
ZNF227	305.867	0.664462	0.134839	4.9278	8.3159e-07	3.16043e-06	216.38	271.445	222.911	349.615	402.921	371.931
ZCCHC7	470.416	0.664225	0.101979	6.51335	7.34942e-11	3.98951e-10	373.562	353.181	365.374	567.257	580.364	582.758
POLL	267.044	0.664219	0.141062	4.7087	2.49303e-06	8.96894e-06	225.566	198.791	196.095	314.885	300.966	365.964
B4GALT7	339.667	0.664219	0.124152	5.35004	8.79338e-08	3.66494e-07	281.702	258.327	248.89	420.233	382.334	446.516
ARHGAP24	727.729	0.663771	0.0863607	7.68602	1.51778e-14	1.05617e-13	559.322	550.963	578.229	935.395	886.231	856.236
SGPL1	1208.58	0.663535	0.0697136	9.51802	1.76503e-21	1.74318e-20	968.606	914.235	924.328	1450.56	1489.14	1504.63
ZNF23	561.257	0.66291	0.103905	6.37999	1.77101e-10	9.33143e-10	448.07	416.754	439.119	657.555	768.59	637.453
PDCD11	1978.3	0.66285	0.0621875	10.6589	1.58473e-26	1.92699e-25	1552.42	1581.24	1463.17	2401	2342.04	2529.92
RAB32	1524.98	0.662798	0.0706075	9.38707	6.16936e-21	5.9541e-20	1250.31	1094.86	1197.52	1782.81	1888.14	1936.23
C5orf22	467.96	0.662637	0.105274	6.29437	3.08645e-10	1.58824e-09	372.541	370.336	345.261	542.946	605.853	570.824
SHISA5	2912.53	0.662069	0.0528603	12.5249	5.45708e-36	9.12072e-35	2196.46	2269.44	2300.34	3542.46	3495.91	3670.58
ORC5	538.299	0.661859	0.0977001	6.7744	1.24927e-11	7.18036e-11	441.946	405.654	403.922	649.451	675.457	653.365
NCBP2	2369.48	0.661674	0.0562745	11.758	6.42615e-32	9.39902e-31	1828	1906.17	1773.23	2946.26	2880.25	2882.96
TMEM134	187.728	0.661575	0.172598	3.83303	0.000126572	0.000367778	147.996	146.318	141.624	260.475	183.324	246.628
DLGAP1-AS1	87.6576	0.66117	0.236287	2.79817	0.00513938	0.0113671	63.2809	72.6545	67.879	104.19	127.445	90.4965
AGAP9	78.7162	0.661114	0.242644	2.72463	0.00643744	0.0139448	59.1983	69.6272	54.4708	92.6133	104.897	91.491
LOC102723704	556.09	0.660964	0.0989649	6.67877	2.40953e-11	1.35243e-10	461.338	403.636	428.225	656.397	713.691	673.254
MGST1	2782.12	0.660867	0.0527957	12.5175	5.99268e-36	9.99567e-35	2113.79	2206.88	2146.99	3409.33	3474.34	3341.41
TBL1X	1363.49	0.660533	0.0748771	8.82157	1.12868e-18	9.77856e-18	1098.23	1053.49	1019.02	1712.19	1770.5	1527.5
RIOK1	676.913	0.660425	0.0899452	7.34253	2.09599e-13	1.36103e-12	519.516	512.618	540.518	878.669	820.548	789.607
YBEY	209.049	0.660414	0.150469	4.38903	1.13855e-05	3.77984e-05	162.285	172.554	151.68	253.529	268.614	245.633
ZNF7	390.491	0.660371	0.112562	5.86672	4.4449e-09	2.09113e-08	293.95	299.7	314.255	452.648	493.113	489.278
GNB2L1	16239.8	0.660233	0.0444439	14.8554	6.41675e-50	1.49661e-48	12398	12491.5	12869.4	20431.7	18807.9	20440.3
SH3KBP1	2549.81	0.659937	0.0540768	12.2037	2.97002e-34	4.6664e-33	1974.98	1994.97	1960.11	3140.75	3194.94	3033.12
MSX1	284.281	0.659558	0.131667	5.00929	5.46307e-07	2.12163e-06	216.38	206.863	237.158	358.877	329.396	357.014
MTMR7	209.034	0.659364	0.166699	3.95541	7.64047e-05	0.00022788	177.595	182.645	127.378	237.322	261.752	267.512
PSMD8	3136.95	0.658879	0.0552586	11.9236	8.92013e-33	1.33543e-31	2370.99	2430.9	2493.93	4005.53	3644.92	3875.44
BLOC1S4	203.483	0.658877	0.159626	4.12762	3.66536e-05	0.000113921	169.43	163.473	140.786	272.052	220.577	254.584
GPR176	4819.48	0.658615	0.0447498	14.7177	4.96211e-49	1.14122e-47	3742.76	3766.93	3705.69	5841.59	5875.2	5984.7
SMPD2	146.582	0.658496	0.188428	3.49469	0.00047462	0.00126614	125.541	92.8363	122.35	184.069	160.776	193.921
HKR1	326.177	0.658219	0.125339	5.25153	1.50844e-07	6.15947e-07	269.454	235.118	254.756	380.872	386.256	430.604
CCDC39	61.1783	0.657891	0.289035	2.27617	0.022836	0.0441198	42.8677	40.3636	58.6609	82.1943	84.3096	58.6736
DNAJC10	6348.75	0.657816	0.0495201	13.2838	2.87308e-40	5.4159e-39	4929.79	4929.4	4919.13	7704.27	8233.91	7375.96
PYCR2	1317.85	0.657551	0.0751819	8.74613	2.20791e-18	1.88323e-17	967.586	1031.29	1067.63	1617.26	1501.89	1721.42
DTD1	967.089	0.657416	0.082444	7.97409	1.53507e-15	1.13824e-14	714.462	711.408	823.767	1158.82	1215.63	1178.44
ZNF507	729.126	0.657367	0.0968795	6.78541	1.15758e-11	6.66959e-11	620.561	566.099	512.026	927.291	931.327	817.452
PSPH	1001.04	0.657144	0.0763047	8.6121	7.1733e-18	5.9976e-17	772.64	747.736	809.52	1214.39	1267.59	1194.36
SLC25A38	536.784	0.65712	0.0971402	6.76465	1.3363e-11	7.66191e-11	420.512	408.681	420.682	642.505	641.145	687.177
JAZF1	607.005	0.656979	0.0939544	6.99253	2.6997e-12	1.62999e-11	490.937	469.227	453.365	780.267	739.18	709.055
RPAIN	756.27	0.656683	0.0871469	7.53536	4.86988e-14	3.26896e-13	611.375	590.318	559.792	973.598	927.406	875.131
TRAF3IP2-AS1	125.426	0.656225	0.19789	3.31611	0.000912796	0.00232572	97.9834	89.809	103.914	164.389	130.386	166.076
NOP16	512.552	0.65612	0.101859	6.44145	1.18334e-10	6.31971e-10	386.83	389.509	416.492	657.555	639.184	585.741
FHL2	3844.27	0.656117	0.0493272	13.3013	2.27366e-40	4.30561e-39	2897.65	2959.66	3094.78	4730.23	4658.6	4724.71
ZNF461	109.747	0.655723	0.213284	3.07442	0.00210914	0.00502644	100.025	75.6817	80.4492	118.082	149.993	134.253
DHRS7	825.125	0.655324	0.0832677	7.87008	3.54412e-15	2.56684e-14	628.727	620.59	672.924	963.179	1047.99	1017.34
ENOPH1	1221.78	0.655148	0.0717899	9.12591	7.11343e-20	6.50771e-19	945.131	989.917	913.434	1472.55	1558.75	1450.93
TULP3	2185.85	0.655016	0.0559732	11.7023	1.2401e-31	1.79788e-30	1683.07	1718.48	1691.95	2728.62	2662.61	2630.37
PIGH	228.523	0.654741	0.147469	4.43987	9.00146e-06	3.03102e-05	161.264	190.718	180.173	300.993	277.437	260.55
TIMM23B	299.142	0.654725	0.134899	4.85344	1.21335e-06	4.52792e-06	236.793	207.872	251.404	402.868	359.786	336.13
THG1L	225.193	0.654657	0.155559	4.20842	2.57158e-05	8.13341e-05	209.235	154.391	161.736	276.682	264.693	284.418
ZNF721	409.885	0.654583	0.116332	5.62687	1.83511e-08	8.16357e-08	329.673	320.891	305.875	460.751	557.816	484.306
PUS3	199.78	0.654498	0.162528	4.02697	5.64994e-05	0.00017144	177.595	148.336	139.948	268.579	220.577	243.644
HLA-C	7230.57	0.654361	0.122761	5.33035	9.80242e-08	4.06192e-07	5435.01	6229.11	5191.49	8927.92	7812.36	9787.55
LOC642852	459.072	0.654091	0.117395	5.57173	2.52223e-08	1.10242e-07	389.892	381.436	300.847	540.63	553.894	587.73
ZNF18	147.355	0.6536	0.193348	3.38044	0.000723706	0.00187548	89.8181	126.136	127.378	164.389	172.541	203.866
FBXO42	553.005	0.653575	0.0974594	6.70612	1.99863e-11	1.12986e-10	448.07	441.981	400.57	674.92	689.182	663.31
MBTPS2	1427.43	0.653078	0.0702686	9.29401	1.4858e-20	1.40521e-19	1121.71	1107.98	1101.15	1627.68	1856.77	1749.27
LRRC75B	96.4753	0.652268	0.218687	2.98265	0.00285763	0.00663407	77.5702	69.6272	77.9352	109.978	131.366	112.375
ECH1	366.032	0.652165	0.130293	5.00538	5.57519e-07	2.1606e-06	272.516	323.918	258.108	464.224	393.118	484.306
KIF27	225.943	0.652033	0.167682	3.88852	0.000100859	0.000296245	149.016	186.682	191.067	276.682	325.474	226.739
FAM222B	261.262	0.651259	0.144671	4.50167	6.74226e-06	2.30842e-05	173.512	204.845	230.453	320.674	300.966	337.124
SDCCAG3	744.715	0.650999	0.090068	7.22785	4.90693e-13	3.11168e-12	526.661	614.536	596.665	905.295	877.408	947.727
ZNF256	71.645	0.650941	0.252279	2.58025	0.00987296	0.020713	55.1156	52.4727	59.4989	89.1403	96.0737	77.5684
RUFY3	795.323	0.650685	0.0842929	7.71934	1.16934e-14	8.20626e-14	643.016	615.545	599.179	960.863	1021.52	931.816
HSCB	235.81	0.649699	0.143357	4.53204	5.84166e-06	2.01764e-05	192.905	165.491	191.905	299.836	285.28	279.445
NMD3	1045.65	0.649256	0.0828713	7.8345	4.70696e-15	3.39119e-14	806.321	884.972	753.373	1250.28	1358.76	1220.21
TRAPPC12	405.909	0.64916	0.123997	5.2353	1.6472e-07	6.70453e-07	308.239	327.954	311.741	527.896	416.646	542.979
SLC9B2	720.416	0.649116	0.0938169	6.91897	4.54949e-12	2.70042e-11	520.537	563.072	597.503	950.444	873.487	817.452
FIZ1	189.273	0.649062	0.164205	3.95276	7.72553e-05	0.000230191	132.686	154.391	155.032	215.326	216.656	261.545
GLTSCR2	2171.4	0.649059	0.064229	10.1054	5.22959e-24	5.70008e-23	1776.97	1616.56	1679.38	2699.68	2482.23	2773.57
UBE2D3	6849	0.648597	0.0510897	12.6953	6.28211e-37	1.08625e-35	5594.24	5399.64	5015.51	8056.2	8620.17	8408.22
ENTPD6	1705.75	0.648516	0.0681101	9.52159	1.70546e-21	1.6854e-20	1330.94	1269.43	1385.24	1990.03	2032.25	2226.61
SYNGR2	444.439	0.648454	0.110148	5.88711	3.93005e-09	1.86218e-08	331.715	327.954	377.944	533.684	522.523	572.813
MARS2	156.801	0.646877	0.1951	3.31562	0.000914386	0.00232905	122.479	137.236	107.266	206.065	220.577	147.181
USP37	581.88	0.646823	0.101628	6.36462	1.9578e-10	1.02697e-09	489.917	448.036	424.034	693.442	770.551	665.299
CAMTA2	1133.54	0.646582	0.0787729	8.20817	2.24576e-16	1.74514e-15	869.602	885.981	894.998	1390.36	1266.6	1493.69
ADAM17	1573.49	0.646324	0.0645163	10.018	1.27046e-23	1.36939e-22	1237.04	1265.4	1179.08	1944.88	1949.9	1864.63
MTHFD2L	92.9134	0.645862	0.223685	2.88737	0.00388472	0.0087971	79.6115	71.6454	66.203	123.87	113.72	102.43
SMG1P2	69.5303	0.645784	0.271426	2.37923	0.0173489	0.0344993	57.157	55.4999	50.2808	75.2483	69.6044	109.391
C1GALT1	2678.16	0.645775	0.0727956	8.87108	7.24418e-19	6.31923e-18	2093.37	2273.48	1902.29	3104.86	3574.33	3120.64
ZNF598	1579.1	0.645718	0.0785484	8.22064	2.02425e-16	1.5797e-15	1180.9	1177.61	1333.28	2003.92	1733.25	2045.62
ZNF865	356.48	0.64518	0.14543	4.43638	9.1486e-06	3.07805e-05	278.64	248.236	306.713	421.391	357.826	526.073
TRMT61A	411.615	0.644992	0.118822	5.4282	5.69239e-08	2.41589e-07	363.355	291.627	308.389	532.527	468.605	505.189
C15orf61	180.026	0.644668	0.164118	3.92809	8.56243e-05	0.000253981	147.996	130.173	143.3	207.222	208.813	242.65
NEDD9	328.544	0.644505	0.12868	5.0086	5.48283e-07	2.1283e-06	287.826	245.209	236.32	430.652	376.452	394.803
NCOA3	2307.34	0.644236	0.0609239	10.5745	3.91467e-26	4.67411e-25	1846.37	1773.98	1781.62	2849.02	2954.76	2638.32
LRRC75A-AS1	6867.86	0.644191	0.0416204	15.4778	4.90283e-54	1.25715e-52	5336.01	5294.69	5446.24	8413.92	8331.95	8384.35
SSSCA1	348.977	0.643663	0.13179	4.88402	1.03943e-06	3.90184e-06	290.888	277.5	248.89	472.328	363.708	440.549
ACVR1	1559.27	0.643112	0.0659946	9.74492	1.93939e-22	1.98298e-21	1199.28	1174.58	1277.13	1861.53	1968.53	1874.57
PIP4K2A	1170.22	0.643085	0.0784716	8.19513	2.50319e-16	1.93698e-15	934.925	898.09	908.406	1405.41	1555.81	1318.66
MRPS16	1620.43	0.642896	0.0635147	10.122	4.41277e-24	4.82889e-23	1279.91	1271.45	1244.45	2023.6	2009.71	1893.47
SLC35B1	820.558	0.642824	0.0950238	6.76487	1.3343e-11	7.65312e-11	606.272	610.499	703.093	1059.26	895.054	1049.16
HMBOX1	231.085	0.642721	0.155586	4.13097	3.61237e-05	0.000112392	199.029	147.327	194.419	290.574	258.811	296.351
ZNF655	1819.12	0.642563	0.0661385	9.71543	2.59163e-22	2.6417e-21	1343.19	1476.3	1442.22	2165.99	2348.9	2138.1
WDR3	1088.76	0.642482	0.075214	8.54205	1.31857e-17	1.08813e-16	844.086	858.735	848.907	1258.38	1408.75	1313.69
ZNF343	349.043	0.642118	0.118445	5.42123	5.91906e-08	2.50555e-07	282.723	266.4	269.002	421.391	448.998	405.743
UBE2D4	372.029	0.64204	0.114272	5.61852	1.92603e-08	8.54962e-08	297.012	284.563	289.952	468.855	431.351	460.438
ZFP28	275.711	0.64142	0.14904	4.30369	1.67978e-05	5.44421e-05	177.595	243.191	225.425	311.412	378.413	318.229
ZNF628	135.471	0.641399	0.218512	2.93531	0.00333218	0.00764969	128.603	84.7635	103.914	191.015	122.543	181.987
HSF2	421.941	0.641165	0.117391	5.46178	4.71392e-08	2.01556e-07	308.239	354.191	326.825	509.373	568.6	464.416
LETMD1	631.911	0.641011	0.0953628	6.72181	1.79478e-11	1.01916e-10	463.38	511.609	505.322	813.84	714.671	782.646
HERC2P2	496.945	0.640908	0.123704	5.18099	2.20709e-07	8.88702e-07	449.09	393.545	324.311	582.306	671.536	560.879
NPM3	422.608	0.640138	0.112914	5.66924	1.43434e-08	6.42051e-08	353.148	335.018	303.361	548.734	488.211	507.178
DYNLT1	1352.85	0.638473	0.067826	9.41339	4.80393e-21	4.65263e-20	1030.87	1110	1034.95	1623.05	1678.35	1639.88
ATP13A1	1001.6	0.638452	0.0845638	7.54994	4.35446e-14	2.9361e-13	754.268	738.654	855.611	1227.13	1141.12	1292.81
BTBD9	454.218	0.637763	0.108342	5.88655	3.94331e-09	1.86793e-08	330.694	356.209	378.782	533.684	538.209	587.73
CREM	262.539	0.637467	0.142102	4.48599	7.25746e-06	2.47506e-05	235.772	181.636	199.447	305.624	318.612	334.141
TAPBPL	386.169	0.6374	0.123038	5.18051	2.21281e-07	8.90355e-07	328.653	271.445	305.875	515.162	423.509	472.372
PPRC1	1262.43	0.637275	0.0746527	8.53653	1.38308e-17	1.14023e-16	911.449	1045.42	1006.45	1553.59	1470.52	1587.17
NR2F2	677.424	0.63727	0.0897572	7.09993	1.24817e-12	7.70796e-12	512.371	554.999	523.758	796.475	809.764	867.175
PPP1R16A	436.789	0.636977	0.109873	5.7974	6.73516e-09	3.11621e-08	354.169	333	338.557	536	490.172	568.835
SLC26A1	117.813	0.636118	0.201751	3.15299	0.00161608	0.00393661	90.8387	103.936	82.1252	157.443	134.307	138.231
ZSCAN32	250.363	0.635639	0.141042	4.50673	6.5833e-06	2.25493e-05	219.442	187.691	181.849	295.205	315.671	302.318
SIAH1	566.712	0.635575	0.112348	5.65718	1.53882e-08	6.87327e-08	431.739	503.536	398.056	639.032	769.57	658.337
ATP6V0A2	587.628	0.635354	0.0993504	6.39508	1.60459e-10	8.47892e-10	449.09	485.372	446.661	720.069	655.85	768.723
SURF2	130.788	0.63534	0.193504	3.28334	0.00102586	0.00259021	88.7974	105.954	112.294	151.654	149.012	177.015
TRIM16	872.621	0.635166	0.0836528	7.59287	3.12886e-14	2.13411e-13	656.284	688.199	705.607	1050	999.951	1135.68
DOCK6	277.018	0.635148	0.142589	4.4544	8.41289e-06	2.84618e-05	232.71	196.773	221.235	347.3	291.162	372.925
AP3M2	807.562	0.635039	0.0884812	7.17711	7.11981e-13	4.47713e-12	578.714	644.808	673.762	929.606	986.226	1032.26
PKD2L2	349.063	0.634519	0.131387	4.8294	1.36948e-06	5.07728e-06	281.702	306.763	233.806	385.503	446.057	440.549
HECW2	582.044	0.634378	0.101283	6.2634	3.76674e-10	1.9257e-09	492.979	454.09	422.358	709.65	755.845	657.343
ELL	526.426	0.634165	0.117121	5.41462	6.14181e-08	2.59585e-07	381.727	456.109	400.57	588.095	589.187	742.867
CSRNP2	868.303	0.634142	0.0932672	6.79919	1.05208e-11	6.09367e-11	708.338	611.508	721.529	967.809	1044.07	1156.57
FXN	188.539	0.633743	0.169757	3.73323	0.000189038	0.000536172	142.892	148.336	151.68	252.371	249.988	185.965
GCLM	1589.67	0.633537	0.0830043	7.63258	2.30093e-14	1.5891e-13	1253.37	1289.62	1197.52	1770.07	2217.54	1809.93
ZNF146	1956.08	0.633511	0.0664934	9.52742	1.61235e-21	1.59525e-20	1496.29	1626.65	1479.09	2299.13	2539.09	2296.22
RAD17	93.2941	0.63324	0.273993	2.31115	0.0208246	0.0406378	71.4462	46.4181	100.562	140.078	111.759	89.502
WDSUB1	341.545	0.632499	0.118413	5.34148	9.21886e-08	3.83164e-07	265.372	278.509	259.784	427.179	415.666	402.759
ZNF800	678.417	0.632275	0.101438	6.2331	4.5728e-10	2.32126e-09	508.289	594.354	495.266	765.218	905.838	801.541
ATG7	1224.89	0.632249	0.0703748	8.98402	2.61041e-19	2.31751e-18	922.677	963.681	994.721	1482.97	1454.83	1530.48
RAP1B	4805.94	0.631915	0.0531004	11.9004	1.17811e-32	1.7542e-31	3842.78	3862.8	3607.64	5654.04	6184.01	5684.37
CSNK1G3	1398.18	0.63079	0.0720081	8.75999	1.95263e-18	1.67067e-17	1176.82	1022.21	1093.61	1653.15	1764.62	1678.66
CCT6P1	99.832	0.630614	0.217137	2.90422	0.00368172	0.00837299	91.8594	69.6272	73.7451	123.87	122.543	117.347
PES1	1607.36	0.630456	0.0711084	8.86613	7.57338e-19	6.60292e-18	1144.16	1289.62	1349.2	1930.99	1927.36	2002.86
TXNDC12	2427.96	0.63024	0.0583323	10.8043	3.28433e-27	4.10865e-26	1915.78	1870.85	1929.94	3029.61	3038.09	2783.51
PALB2	374.849	0.630119	0.134709	4.67765	2.90183e-06	1.03657e-05	297.012	345.109	242.186	448.017	492.133	424.637
PCDH9	104.535	0.629606	0.223352	2.81889	0.00481897	0.0107079	85.7354	67.609	92.1814	151.654	116.661	113.369
RCL1	186.711	0.629417	0.160937	3.91096	9.19282e-05	0.000271364	150.037	150.354	139.948	214.168	251.948	213.81
MRPS31P5	114.288	0.629393	0.215009	2.92728	0.00341941	0.00782384	108.19	78.709	82.9633	115.767	153.914	146.187
C19orf71	90.8775	0.629215	0.234786	2.67995	0.00736332	0.0158033	77.5702	64.5817	72.0691	100.717	96.0737	134.253
ZNF567	133.891	0.62889	0.194159	3.23905	0.0011993	0.00299018	96.9627	124.118	94.6954	167.862	173.521	146.187
ZNF782	65.8421	0.628601	0.269543	2.3321	0.0196955	0.0386767	61.2396	39.3545	54.4708	81.0367	80.3882	78.5629
ABHD14B	489.256	0.628549	0.103619	6.06596	1.31164e-09	6.4635e-09	370.5	402.627	380.458	560.311	591.148	630.492
ATAD1	1523.49	0.628219	0.0697026	9.01284	2.00784e-19	1.79607e-18	1233.98	1235.13	1124.61	1749.23	1925.4	1872.58
JUND	757.856	0.62797	0.123874	5.06944	3.98997e-07	1.57172e-06	588.921	497.481	698.065	959.706	759.767	1043.2
METRNL	484.179	0.627966	0.107894	5.82019	5.87802e-09	2.73573e-08	368.458	405.654	367.05	623.982	533.307	606.625
METTL18	152.886	0.627723	0.185678	3.3807	0.000723012	0.00187398	136.768	103.936	119.836	182.911	210.774	163.093
SNHG6	955.69	0.627313	0.0922567	6.79964	1.0488e-11	6.07679e-11	751.206	764.89	736.613	1272.28	1211.71	997.451
MRPL42	1166.71	0.627269	0.0733216	8.55503	1.17841e-17	9.7539e-17	872.664	928.363	948.63	1448.24	1450.91	1351.48
SH2B3	2585.9	0.62722	0.0594201	10.5557	4.78163e-26	5.6642e-25	2042.34	2010.11	2045.59	3023.82	3030.24	3363.29
NOP10	1086.28	0.626948	0.0732874	8.55465	1.18228e-17	9.78106e-17	845.107	833.508	881.589	1361.42	1277.39	1318.66
THAP7	265.007	0.626921	0.145698	4.30287	1.68599e-05	5.46326e-05	198.008	228.054	199.447	297.52	295.084	371.931
MARS	7358.18	0.626741	0.0453039	13.8341	1.58623e-43	3.21786e-42	5617.71	5873.91	5861.06	8901.3	8650.56	9244.57
SMAD1	319.113	0.626657	0.131566	4.76306	1.90678e-06	6.95531e-06	218.421	256.309	277.382	358.877	402.921	400.77
UTP14C	889.646	0.626577	0.0794775	7.8837	3.17829e-15	2.30594e-14	711.4	662.972	723.205	1081.26	1100.93	1058.11
DPM2	574.254	0.626421	0.107957	5.80248	6.53414e-09	3.02915e-08	382.748	472.254	497.78	727.015	667.614	698.116
IARS	12885.9	0.625875	0.0419838	14.9075	2.94476e-50	6.91703e-49	10263.8	10192.8	9946.37	15725.7	16130.6	15056.2
MEIS3P1	410.932	0.62528	0.137776	4.53838	5.66878e-06	1.96162e-05	384.789	314.836	270.678	574.203	468.605	452.483
C8orf82	274.926	0.6247	0.147254	4.24232	2.21223e-05	7.05904e-05	179.636	224.018	244.7	306.782	325.474	368.947
AUP1	1747.03	0.624207	0.0799542	7.80706	5.85388e-15	4.19736e-14	1260.52	1378.42	1484.12	2058.33	1949.9	2350.92
RNPC3	193.91	0.623668	0.172732	3.61062	0.000305465	0.000835815	124.521	158.427	174.307	232.691	265.673	207.844
PIGA	251.369	0.622616	0.158418	3.9302	8.48755e-05	0.000251851	203.111	228.054	164.25	259.317	337.238	316.241
STPG1	379.493	0.622428	0.134763	4.61869	3.86164e-06	1.36138e-05	257.206	316.854	321.797	474.643	517.622	388.837
DCLRE1A	492.666	0.622327	0.105765	5.88407	4.00299e-09	1.89402e-08	398.057	360.245	405.598	574.203	644.086	573.808
IL34	85.1236	0.622101	0.258246	2.40894	0.0159987	0.0320966	68.3842	82.7454	50.2808	121.555	81.3686	106.408
PAQR8	283.842	0.621902	0.14184	4.38455	1.16226e-05	3.85544e-05	244.958	232.091	195.257	302.151	369.59	359.003
ATG3	1594.78	0.621837	0.0630232	9.8668	5.79878e-23	6.08356e-22	1239.08	1256.32	1273.78	1873.1	1985.2	1941.2
ABCE1	3666.91	0.621598	0.054622	11.38	5.25996e-30	7.26843e-29	2785.38	2988.92	2892.82	4396.82	4679.18	4258.31
MUL1	887.892	0.621408	0.0849309	7.31663	2.54276e-13	1.64146e-12	674.656	746.726	677.114	1137.99	1000.93	1089.94
EZH1	635.872	0.621077	0.105817	5.86935	4.37504e-09	2.06061e-08	556.26	443.999	502.808	783.74	695.064	833.363
UBXN1	1150.44	0.620877	0.0769439	8.06922	7.07478e-16	5.33695e-15	921.656	942.49	856.449	1447.08	1297.98	1437.01
CCDC91	661.294	0.620282	0.0978013	6.34227	2.26406e-10	1.18013e-09	546.053	503.536	515.378	733.961	889.172	779.662
CLPTM1	2715.22	0.620228	0.0598937	10.3555	3.9525e-25	4.53878e-24	2174.01	2144.32	2102.57	3403.54	3045.93	3420.97
UBE2J1	2066.38	0.619962	0.058926	10.521	6.91141e-26	8.15783e-25	1603.46	1630.69	1653.4	2428.78	2606.74	2475.23
LHFPL2	2342.54	0.619861	0.0585398	10.5887	3.36166e-26	4.0313e-25	1824.94	1864.8	1851.17	2814.29	2987.11	2712.91
PKN1	3976.01	0.61943	0.0608972	10.1717	2.65174e-24	2.93093e-23	3088.52	3055.52	3259.87	4877.25	4406.65	5168.25
RFK	769.572	0.619197	0.09859	6.28053	3.37431e-10	1.73043e-09	590.962	583.254	646.108	889.088	1060.73	847.286
ACP2	628.052	0.61846	0.0988587	6.256	3.94967e-10	2.01548e-09	452.152	531.79	501.97	771.006	703.887	807.507
TMBIM6	16626.4	0.618232	0.0380185	16.2613	1.85604e-59	5.33951e-58	12881.8	13209	13261.6	19829.7	20068.6	20507.9
UBAC2	875.535	0.618056	0.079874	7.73788	1.01087e-14	7.12139e-14	713.441	688.199	672.086	1015.27	1087.2	1077.01
NAB2	766.385	0.617789	0.115607	5.34389	9.09747e-08	3.78595e-07	643.016	614.536	558.116	845.097	805.843	1131.7
IMP4	748.25	0.617786	0.0865579	7.13725	9.52137e-13	5.92636e-12	585.859	581.236	603.369	934.237	847.017	937.783
C20orf194	1513.39	0.617337	0.0644915	9.57238	1.04475e-21	1.03865e-20	1223.77	1142.29	1216.79	1824.48	1834.22	1838.77
UBALD1	239.057	0.617172	0.164475	3.75239	0.000175158	0.000498686	178.616	192.736	194.419	294.047	226.46	348.064
WDR4	347.436	0.616138	0.116552	5.28638	1.24763e-07	5.12745e-07	267.413	276.491	279.058	414.445	419.587	427.621
ZMPSTE24	2256.84	0.614604	0.0609421	10.085	6.43364e-24	6.99399e-23	1761.66	1813.33	1774.91	2747.14	2879.27	2564.73
DDX21	4120.48	0.614491	0.0608755	10.0942	5.85863e-24	6.3773e-23	3421.25	3321.92	3029.42	4639.93	5263.47	5046.92
PTP4A2	7448.61	0.61437	0.0481963	12.7473	3.22926e-37	5.66682e-36	5679.97	5990.97	5987.6	8761.22	9487.77	8784.13
TTC39B	443.567	0.614297	0.114162	5.38093	7.41013e-08	3.10804e-07	350.086	369.327	331.853	601.987	499.976	508.173
SLC39A3	615.587	0.61415	0.10511	5.84292	5.12929e-09	2.39875e-08	463.38	472.254	522.92	733.961	665.654	835.352
SNHG7	499.112	0.614026	0.120145	5.1107	3.20967e-07	1.27407e-06	390.913	416.754	375.43	669.131	497.034	645.409
DGUOK-AS1	113.733	0.613756	0.211605	2.90048	0.00372595	0.00846891	105.128	71.6454	93.0194	126.186	137.248	149.17
CLCN6	311.288	0.613207	0.130542	4.69739	2.63512e-06	9.45541e-06	258.227	233.1	246.376	417.918	340.179	371.931
WDR74	483.481	0.612512	0.102033	6.0031	1.93585e-09	9.43806e-09	365.396	392.536	388.838	585.779	563.698	604.636
PLEC	33199.1	0.612457	0.0521436	11.7456	7.44053e-32	1.08634e-30	27345.5	25889.2	25535.9	39337.5	37567.8	43518.9
JMY	609.159	0.612233	0.120837	5.06662	4.04945e-07	1.59439e-06	569.528	451.063	425.71	786.056	793.098	629.498
ZNF597	97.2283	0.61158	0.218578	2.79799	0.00514217	0.0113686	84.7148	72.6545	73.7451	105.348	118.622	128.286
DHX34	367.39	0.611279	0.129182	4.73192	2.22408e-06	8.03461e-06	249.041	309.791	312.579	438.756	403.902	490.272
CC2D1B	745.002	0.611212	0.093651	6.52649	6.73304e-11	3.66577e-10	578.714	615.545	574.877	874.038	828.391	998.445
VRK2	823.462	0.611001	0.0872911	6.99959	2.56721e-12	1.5517e-11	638.933	700.308	616.777	992.12	1054.85	937.783
GLIS3	456.856	0.61095	0.116022	5.26583	1.3956e-07	5.71423e-07	352.128	383.454	350.289	482.747	618.597	553.918
PSMB7	2941.49	0.610453	0.0530665	11.5036	1.2659e-30	1.77603e-29	2304.65	2367.32	2312.08	3667.49	3428.26	3569.14
CCDC101	148.11	0.609861	0.207711	2.9361	0.00332365	0.00763437	114.314	116.045	120.674	229.218	129.405	179.004
SLC48A1	425.045	0.609487	0.115539	5.27515	1.32648e-07	5.44068e-07	354.169	338.045	317.607	547.576	455.86	537.012
CTU2	249.75	0.608664	0.149789	4.06348	4.83467e-05	0.000147815	200.049	214.936	178.497	344.985	265.673	294.362
RHBDD2	549.552	0.607986	0.108551	5.60092	2.13221e-08	9.39912e-08	492.979	391.527	422.358	652.924	623.499	714.027
NAT9	507.892	0.607961	0.111538	5.45073	5.01622e-08	2.14038e-07	397.037	384.463	425.71	562.626	578.403	699.11
CCDC71L	1096.6	0.607909	0.0730217	8.32505	8.4296e-17	6.68578e-16	911.449	857.726	838.851	1305.85	1342.09	1323.64
NQO2	728.627	0.607808	0.0861223	7.0575	1.69521e-12	1.0387e-11	599.127	546.927	585.771	882.142	857.801	899.993
PRRX1	7664.58	0.607321	0.0458882	13.2348	5.52542e-40	1.03566e-38	6007.6	6206.91	6011.9	8958.02	9688.74	9114.29
COQ5	468.659	0.60668	0.110845	5.47324	4.4187e-08	1.89227e-07	355.19	391.527	368.726	515.162	626.44	554.913
E2F7	1768.74	0.606503	0.0679801	8.92177	4.58889e-19	4.0414e-18	1449.34	1403.64	1356.74	1965.72	2231.26	2205.73
ZNF75A	272.162	0.605986	0.140336	4.3181	1.57378e-05	5.12986e-05	200.049	216.954	230.453	294.047	323.514	367.953
BRD4	2086.06	0.60574	0.0664115	9.12101	7.4427e-20	6.8014e-19	1671.84	1587.3	1702	2658	2313.61	2583.63
GBE1	8393.52	0.605611	0.0451177	13.4229	4.43835e-41	8.56197e-40	6732.27	6583.3	6658.01	9757.97	10605.4	10024.2
[truncated: 6,671 more rows]
